# Supplementary material for: Transcriptional Dynamics Reveal Critical Roles for Non-coding RNAs in the Immediate-Early Response
Source: PLoS Comput Biol. 2015 Apr 17;11(4):e1004217. doi: 10.1371/journal.pcbi.1004217 (PMC4401570; doi:10.1371/journal.pcbi.1004217)
Supplement: S1 File — (GZ) [file pcbi.1004217.s018.gz]

Archive with 13 entries (12 files):
- SupplementaryFiles
- SupplementaryFiles/._.DS_Store
- SupplementaryFiles/.DS_Store
- SupplementaryFiles/AoSMC_FGF2_ncRNA.tsv
- SupplementaryFiles/AoSMC_FGF2_protein_coding.tsv
- SupplementaryFiles/AoSMC_IL1b_ncRNA.tsv
- SupplementaryFiles/AoSMC_IL1b_protein_coding.tsv
- SupplementaryFiles/MCF7_EGF1_ncRNA.tsv
- SupplementaryFiles/MCF7_EGF1_protein_coding.tsv
- SupplementaryFiles/MCF7_HRG_mature_miRNA.tsv
- SupplementaryFiles/MCF7_HRG_ncRNA.tsv
- SupplementaryFiles/MCF7_HRG_protein_coding.tsv
- SupplementaryFiles/README.txt
