# Supplementary material for: Transcriptional Dynamics Reveal Critical Roles for Non-coding RNAs in the Immediate-Early Response
Source: PLoS Comput Biol. 2015 Apr 17;11(4):e1004217. doi: 10.1371/journal.pcbi.1004217 (PMC4401570; doi:10.1371/journal.pcbi.1004217)
Supplement: S1 File — (GZ) [file pcbi.1004217.s018.gz › SupplementaryFiles/AoSMC_FGF2_ncRNA.tsv]

cluster_id	ensembl_gene_id	kinetic_signature	p1	p2	t
chr1:147994144..147994148,+	ENSG00000212456	decay	5.73593619623608	17.4876288528973	49.8186180565844
chr1:148241457..148241473,+	ENSG00000207501	decay	2.03382492138967	4.82748248526805	48.8255764633791
chr1:149605910..149605911,+	ENSG00000202496	decay	0.0906165450303884	2.8174822337299	23.7398664904637
chr1:173835843..173835856,-	ENSG00000200016	decay	1.12162134694697	2.26010609003335	32.2443708660318
chr1:28975099..28975162,+	ENSG00000209804	decay	2.41189046233287	8.1975307980885	41.8263325337014
chr1:59486129..59486157,+	ENSG00000230812	decay	2.44390559841535	2.22651319505689	46.390468747303
chr11:10823282..10823289,-	ENSG00000238622	decay	0.0497218343151785	1.59306641376588	23.9443185374627
chr11:65266850..65266861,+	ENSG00000251562	decay	54.7282261041271	83.41944918635	53.4123778305287
chr11:75115104..75115106,+	ENSG00000207445	decay	3.61989036907083	6.40136353840776	35.8496583445796
chr12:123849462..123849540,+	ENSG00000256092	decay	3.25585665548029	3.38894615809553	43.5026084120041
chr12:28472393..28472394,-	ENSG00000252237	decay	5.5756968405739	13.8253704686472	49.2138814721278
chr15:65588387..65588391,+	ENSG00000199568	decay	0.775163321654776	4.11286344114775	52.7369513639622
chr16:19509930..19509934,+	ENSG00000222750	decay	11.9333621347342	16.1983343916626	40.0471821116113
chr17:19091325..19091326,+	ENSG00000202364	decay	0.0300498301771145	1.14636851610195	10.5368349776285
chr17:56709188..56709203,-	ENSG00000212195	decay	7.2350831638749	18.2931805321986	52.9178132749796
chr17:56736656..56736674,-	ENSG00000202077	decay	4.5155661147864	10.3760966051948	47.4600882023689
chr17:56757050..56757053,-	ENSG00000200997	decay	0.659610539731998	2.59558344354906	54.1595614353119
chr19:1021505..1021517,+	ENSG00000207357	decay	0.00208537278737377	2.25801062556542	11.221872342943
chr19:805017..805039,+	ENSG00000265767	decay	0.487191681817987	1.08208847863479	30.8935843754059
chr2:232325221..232325253,-	ENSG00000202400	decay	0.3753819956941	1.62691790183109	39.4893536863522
chr2:232325265..232325286,-	ENSG00000202400	decay	0.0535668713654894	2.23702194634291	8.27920050659706
chr2:60611737..60611743,+	ENSG00000200807	decay	8.46790048817016	23.5093922705178	36.5107305229721
chr2:87755054..87755068,+	ENSG00000222041	decay	13.1240605030344	6.58520220985575	43.1777506534759
chr20:62540306..62540310,+	ENSG00000199805	decay	11.3534079704417	50.5511693385844	39.3119302730242
chr3:160232986..160233001,-	ENSG00000238741	decay	0.694730475388942	2.73233903639597	33.3901621131607
chr4:114341473..114341476,+	ENSG00000206820	decay	0.40132727545804	1.19750043223452	34.9881950327144
chr6:36607442..36607450,-	ENSG00000238554	decay	13.6568989094211	13.6290039983372	33.302210995433
chr7:93690316..93690375,+	ENSG00000236453	decay	0.240942699218223	1.36752399895787	37.9256909337605
chr8:125827990..125827995,-	ENSG00000255491	decay	0.0526774050458421	3.1405816811006	37.2375938978417
chr9:21512111..21512115,-	ENSG00000199177	decay	0.0589106775361136	2.19628669975584	24.428929573156
chr9:36267768..36267783,+	ENSG00000222760	decay	0.167115165993521	1.09764350859405	26.1042198353283
chrX:70240283..70240284,-	ENSG00000212605	decay	0.517355038273513	0.793145940846777	34.6563298269303
chr1:198906528..198906573,-	ENSG00000229989	dip	5.33626917017938	6.08183133640439	239.852162618925
chr10:111629613..111629617,+	ENSG00000223279	dip	15.0765070635994	13.6081175202702	198.586046075911
chr12:96821204..96821228,-	ENSG00000252827	dip	2.17154789720719	1.08902214200793	159.566031268787
chr15:44829057..44829104,-	ENSG00000179523	dip	2.50094741155103	1.7871690020456	176.232329305519
chr16:74640986..74641022,-	ENSG00000260539	dip	103.831725853961	19.2280912005443	135.385881307775
chr18:47340320..47340479,+	ENSG00000251992	dip	238.365582129311	66.0519087016675	143.459360766695
chr19:3982959..3983004,-	ENSG00000206775	dip	3.59439701221449	2.49174538283581	141.863549300078
chr2:85955456..85955460,-	ENSG00000199687	dip	2.83350487298692	3.67134193873011	166.533969657965
chr3:169482840..169482855,-	ENSG00000270141	dip	3.98557413834782	4.99550308204037	161.074561532216
chr5:35429153..35429168,+	ENSG00000201368	dip	0.617061736584321	1.3073689756876	107.102569105688
chr5:9546306..9546329,+	ENSG00000250786	dip	2.90964494635635	3.79395921374132	85.253379148453
chrX:45606429..45606443,-	ENSG00000207725	dip	3.87961915849677	4.03746114132199	106.623703215843
chr1:144944671..144944674,+	ENSG00000222788	earlyPeak	2.28629573099376	10.4405865647579	65.8405707499223
chr1:153970625..153970627,-	ENSG00000252669	earlyPeak	1.00390338393007	1.62479326844357	89.6084081623608
chr1:159931002..159931081,+	ENSG00000224259	earlyPeak	1.68424016347941	2.37939881419514	92.7436171744845
chr1:172113686..172113715,-	ENSG00000208024	earlyPeak	1.91263919001576	2.05426866258991	114.919790820307
chr1:173991614..173991629,+	ENSG00000224977	earlyPeak	0.00577815887190011	4.4746277857302	16.0016908465525
chr1:59486102..59486113,+	ENSG00000230812	earlyPeak	0.0281477679877363	1.93471848273553	22.7851970623693
chr1:762885..762905,-	ENSG00000225880	earlyPeak	0.815900917207737	1.41970349872743	94.9572129950575
chr10:119806476..119806520,+	ENSG00000177640	earlyPeak	0.285158046268448	1.25935075077065	93.7679949221846
chr10:43916052..43916083,+	ENSG00000230555	earlyPeak	0.00214399667881851	1.43630289897312	36.3065757717886
chr11:10823145..10823156,-	ENSG00000238622	earlyPeak	3.26790435458508	3.57925773063306	124.607859585122
chr11:12108136..12108151,+	ENSG00000255400	earlyPeak	0.0221160881998285	1.13909020726692	59.4649943595698
chr11:65190260..65190277,+	ENSG00000245532	earlyPeak	57.9008250096659	49.7544707624965	72.5841756415953
chr11:65403830..65403834,+	ENSG00000266041	earlyPeak	0.00930845786203272	1.7338832915413	12.1090503080667
chr12:127650961..127650963,-	ENSG00000239776	earlyPeak	0.0813618828951929	5.70064599184709	22.4442882145643
chr14:104033742..104033743,+	ENSG00000201184	earlyPeak	0.445196421082756	2.37141041796032	95.4071814249008
chr14:74946794..74946851,-	ENSG00000265649	earlyPeak	0.0243809728227628	1.78102387561404	92.6370516683041
chr14:75083313..75083360,-	ENSG00000258976	earlyPeak	1.42557117390848	1.81505053036721	130.003168368085
chr15:67813924..67814006,-	ENSG00000259673	earlyPeak	1.89357066999934	2.78872562291873	70.5204539022966
chr16:33965418..33965444,+	ENSG00000200434	earlyPeak	0.0724822201953585	8.44618518112027	41.3076365376805
chr16:4303767..4303825,-	ENSG00000262468	earlyPeak	0.0620949090805342	1.11780750595785	96.8539215288604
chr16:68363429..68363434,-	ENSG00000222177	earlyPeak	0.191207430348547	3.39483806913168	69.7262696824862
chr16:68569416..68569420,+	ENSG00000201164	earlyPeak	1.74206726319338	6.11190463061905	52.2034909821662
chr16:86542455..86542500,-	ENSG00000268388	earlyPeak	1.87674034674718	2.74824385665175	70.7362474231703
chr17:47026878..47026882,-	ENSG00000200903	earlyPeak	0.646462892531609	5.2533933894543	59.3776954182781
chr17:75916178..75916188,+	ENSG00000238898	earlyPeak	0.296259469176788	5.11126324141187	75.5009159909319
chr18:47340483..47340506,+	ENSG00000251992	earlyPeak	1.57777558103797	2.46601488048478	163.086776272651
chr19:10928326..10928342,-	ENSG00000207752	earlyPeak	0.508194833254915	2.14906247664846	135.540874713477
chr19:36236282..36236289,-	ENSG00000264166	earlyPeak	0.00297767642205959	5.26264491185722	19.4932058138251
chr19:36822595..36822668,-	ENSG00000232677	earlyPeak	3.07049030791625	2.79442839956143	132.771211740185
chr19:37178284..37178348,-	ENSG00000225975	earlyPeak	0.690599356145442	1.73011126528908	116.69344781856
chr19:49844028..49844043,-	ENSG00000197813	earlyPeak	1.67016491357236	1.43279603231783	130.425366507369
chr2:68052740..68052757,-	ENSG00000237013	earlyPeak	0.135749887502553	2.12806339903978	67.5071802884473
chr2:95873300..95873332,+	ENSG00000233757	earlyPeak	0.0239248176521983	1.95507420868743	55.6519329039668
chr20:17943560..17943590,-	ENSG00000212232	earlyPeak	0.128630725664565	4.66785744594255	38.1619826424705
chr20:19738853..19738884,+	ENSG00000233895	earlyPeak	0.45545987401334	2.09209509642656	107.276612918593
chr21:26934434..26934452,+	ENSG00000234883	earlyPeak	2.35822357315408	6.3303776674732	81.6498495770278
chr21:38338737..38338770,+	ENSG00000224790	earlyPeak	0.279885347517	0.869286493217281	82.1919327797906
chr21:9825800..9825842,+	ENSG00000264462	earlyPeak	0.0234470708623173	4.21840819568823	35.8411717748778
chr21:9825915..9825929,+	ENSG00000264462	earlyPeak	0.0117381085107378	1.67544089377044	34.6462994193684
chr3:101659682..101659714,+	ENSG00000214407	earlyPeak	0.106737423102869	2.18735077752864	52.6416503590145
chr3:196669509..196669586,+	ENSG00000270170	earlyPeak	14.1153420939351	4.56118125600049	170.091696370534
chr3:30346024..30346025,-	ENSG00000199927	earlyPeak	0.013652964604501	1.55081732818783	27.6021893027188
chr3:98699880..98699906,+	ENSG00000240476	earlyPeak	2.13768130828472	3.3199085850113	103.800677197278
chr3:98700059..98700099,+	ENSG00000240476	earlyPeak	0.64892314592115	2.33568520339679	87.7173340981687
chr4:11370223..11370243,+	ENSG00000207716	earlyPeak	8.21271866250255	7.11523001618504	112.269520920429
chr5:159895279..159895284,+	ENSG00000253522	earlyPeak	0.0194687650914313	3.78357360099831	23.4171319700888
chr5:175055191..175055193,+	ENSG00000222111	earlyPeak	0.00325591732695077	2.96454518327923	29.8329715981659
chr5:77656175..77656253,-	ENSG00000245556	earlyPeak	1.6084360929568	2.96986597436561	158.188613638908
chr6:150647895..150647900,-	ENSG00000201628	earlyPeak	0.984011834545934	1.50861434134325	97.2623722944195
chr6:44041203..44041230,+	ENSG00000231881	earlyPeak	0.0207995422045511	3.87863063829159	28.8516661390005
chr6:8435847..8435886,+	ENSG00000230939	earlyPeak	0.578043715331419	1.04034287272106	116.013461471385
chr6:86461298..86461301,+	ENSG00000222686	earlyPeak	0.809862313972047	1.45216721053852	95.8315428748326
chr7:141427781..141427790,+	ENSG00000212153	earlyPeak	6.23098913075376	5.52128007284528	113.066952890611
chr7:39773160..39773232,+	ENSG00000188185	earlyPeak	1.13138689211252	2.68735875654217	99.7334691169222
chr7:84569572..84569574,-	ENSG00000232019	earlyPeak	1.03332267688029	1.42030253773349	108.798807669086
chr7:98479316..98479330,+	ENSG00000266019	earlyPeak	1.31115965870908	2.75010629279627	91.4102520211204
chr8:117886955..117887098,-	ENSG00000264875	earlyPeak	27.1218056995614	18.2278012578226	164.466685777843
chr8:125283965..125283980,+	ENSG00000253227	earlyPeak	0.0343200011784512	1.18449256748359	63.0108523571776
chr8:20472433..20472439,-	ENSG00000251944	earlyPeak	0.00860620734436325	1.8273678372162	24.1010457035289
chr8:23457648..23457650,-	ENSG00000252067	earlyPeak	0.0421626229549668	7.91642192013568	19.195028515012
chr9:117160738..117160782,-	ENSG00000235119	earlyPeak	0.00176678708047868	2.90970770820172	10.739321213814
chr9:130453143..130453223,-	ENSG00000264329	earlyPeak	0.00412569392531388	1.34721102938963	45.8818982388571
chr9:3526461..3526499,+	ENSG00000232104	earlyPeak	0.0575291270544125	1.70634703515034	50.1719794531509
chr1:17216109..17216138,-	ENSG00000238142	latePeak	0.108475214212556	0.862295785993587	301.61268785989
chr1:31297066..31297095,+	ENSG00000223382	latePeak	1.136027091966	1.06090992885305	298.930458780735
chr12:65996599..65996667,+	ENSG00000256268	latePeak	4.98809277320728	2.94612824199866	282.664002296428
chr15:101389945..101390002,+	ENSG00000232386	latePeak	0.33384968270198	0.744586932882062	305.017110157436
chr15:96897563..96897600,+	ENSG00000259275	latePeak	0.303953781810547	2.06684235571093	293.470448007518
chr16:66442462..66442482,+	ENSG00000246898	latePeak	1.27773107005465	1.54224720469143	304.447531238913
chr17:27717346..27717410,+	ENSG00000263719	latePeak	3.97361099539083	4.51311436147277	289.61837401879
chr17:56160768..56160786,+	ENSG00000264364	latePeak	35.0652266810634	17.3015773394391	299.100317149973
chr18:20513307..20513369,+	ENSG00000264817	latePeak	1.10050552704557	3.46672241098933	282.977407811317
chr18:5238055..5238144,+	ENSG00000263753	latePeak	6.15547273626159	4.81118088615512	296.208224221278
chr20:32580924..32580947,-	ENSG00000228265	latePeak	0.517134121815553	1.24071935718525	304.371388291874
chr4:1582183..1582209,-	ENSG00000244459	latePeak	0.0641982156613454	1.04111793756969	310.771917885188
chr4:2263809..2263854,-	ENSG00000265080	latePeak	48.4316073857124	22.1904083828951	303.8551025089
chr6:72130522..72130549,-	ENSG00000233237	latePeak	1.3522498548256	1.34076480716423	295.561200721728
chr8:43233439..43233445,+	ENSG00000201329	latePeak	0.0312145588624091	0.391111197578711	309.822561072035
chr9:132251115..132251147,+	ENSG00000204054	latePeak	4.01043777624406	4.08992659756567	296.543135336991
