# Supplementary material for: Transcriptional Dynamics Reveal Critical Roles for Non-coding RNAs in the Immediate-Early Response
Source: PLoS Comput Biol. 2015 Apr 17;11(4):e1004217. doi: 10.1371/journal.pcbi.1004217 (PMC4401570; doi:10.1371/journal.pcbi.1004217)
Supplement: S1 File — (GZ) [file pcbi.1004217.s018.gz › SupplementaryFiles/AoSMC_FGF2_protein_coding.tsv]

cluster_id	ensembl_gene_id	kinetic_signature	p1	p2	t
chr1:115260100..115260128,-	ENSG00000213281	decay	2.0852192661033	3.05870048898568	29.0185842889491
chr1:115292591..115292664,-	ENSG00000009307	decay	0.982244447293425	2.47832775359385	34.9816064828975
chr1:120457014..120457067,-	ENSG00000134250	decay	0.236166379610611	1.48219267845146	20.7827572458598
chr1:145096387..145096477,+	ENSG00000265808	decay	230.077820706034	44.1973829712985	42.582199048237
chr1:150039787..150039873,+	ENSG00000136631	decay	10.3906798373103	4.8597303128482	42.664708758011
chr1:150738211..150738260,-	ENSG00000163131	decay	10.1362114705986	14.5385726578063	47.3535749796413
chr1:153518270..153518290,-	ENSG00000196154	decay	0.814202898896596	6.70960931849395	33.2762691919256
chr1:153963227..153963249,+	ENSG00000177954	decay	996.497283665821	493.829873145442	42.9340975279238
chr1:154155646..154155673,-	ENSG00000143549	decay	21.0992897359782	11.5245910642409	37.2255372533167
chr1:156024525..156024547,+	ENSG00000116586	decay	4.22445911713713	4.36671523843541	43.3581884911368
chr1:160312998..160313024,-	ENSG00000122218	decay	15.2331703247149	4.84500193938042	53.350123027535
chr1:162531336..162531393,+	ENSG00000117143	decay	15.6537395591828	8.4861048357641	28.493670873545
chr1:170632285..170632309,+	ENSG00000116132	decay	19.3520805595042	8.99854682903035	38.9076214195297
chr1:181057828..181057846,+	ENSG00000162783	decay	23.8219264473103	17.0441531645411	41.9490220063171
chr1:186344371..186344415,-	ENSG00000047410	decay	12.9975644249735	5.33147755216302	35.3062618846395
chr1:209848749..209848764,+	ENSG00000123689	decay	26.682687714691	61.7821338537428	69.4159319768687
chr1:210001309..210001411,+	ENSG00000117597	decay	28.8356197255921	8.69081871270161	41.2607539788904
chr1:223939728..223939748,+	ENSG00000162909	decay	4.29387980087186	3.78415918692258	53.2176935225837
chr1:228285572..228285607,+	ENSG00000143761	decay	3.94184645148337	5.07232610309159	38.9777889572867
chr1:24286287..24286326,+	ENSG00000189266	decay	15.0166070900231	8.05913363137073	24.7380671260501
chr1:244998947..244998975,+	ENSG00000203667	decay	40.8318702128777	16.1563171620133	42.5033100350486
chr1:245133673..245133720,+	ENSG00000203666	decay	8.16229655279003	6.33192041478713	43.3431534172831
chr1:25071930..25071944,+	ENSG00000169504	decay	412.705574337635	65.4494461218671	34.0064438835541
chr1:28157273..28157348,+	ENSG00000117751	decay	10.0187857755243	3.68507025940962	50.9601293080214
chr1:31230614..31230640,-	ENSG00000162511	decay	0.0258796701033798	15.7999562781391	10.1269185570424
chr1:31230650..31230683,-	ENSG00000162511	decay	0.0928950536884214	12.9011330199363	13.2399123742075
chr1:31345341..31345369,-	ENSG00000162512	decay	3.61149317618626	3.44655176311236	49.0152571157671
chr1:32573676..32573703,+	ENSG00000025800	decay	10.4203130557091	4.40086163508871	43.9077665239043
chr1:32688016..32688027,+	ENSG00000084623	decay	22.707368108968	8.39983077371628	35.6905098768834
chr1:35544975..35545014,+	ENSG00000197056	decay	6.89582026341555	2.72376622503622	46.6795075911242
chr1:40723874..40723943,+	ENSG00000084073	decay	10.769234323042	3.26648535785834	41.7339805521215
chr1:43148059..43148108,+	ENSG00000065978	decay	78.0675905727503	44.1803757960434	49.4525062356498
chr1:45097618..45097655,+	ENSG00000187147	decay	30.2525302638538	3.96431236979212	40.5215577967176
chr1:46152726..46152819,-	ENSG00000159592	decay	8.95709508156749	3.47479690690141	41.6427645966469
chr1:54355430..54355495,-	ENSG00000058799	decay	22.3377724034693	6.43837138951935	40.0565504504267
chr1:76190357..76190457,+	ENSG00000117054	decay	18.0483700346828	8.23831507691677	32.0115774143459
chr1:8934931..8934947,-	ENSG00000074800	decay	3.13104391488746	5.42021016442471	55.921626650301
chr10:102107103..102107119,+	ENSG00000099194	decay	0.835189187337626	62.9529596323406	7.3248714209549
chr10:103912137..103912159,+	ENSG00000166197	decay	26.663268578746	11.4519980775463	44.6446505036073
chr10:104155455..104155479,+	ENSG00000077150	decay	20.5037358666209	13.3798886928689	44.6520797154836
chr10:104155480..104155534,+	ENSG00000077150	decay	9.41058912126497	6.86814239962452	40.2403320042116
chr10:112257656..112257671,+	ENSG00000138166	decay	9.90403206639304	5.8613897153982	59.7446429732891
chr10:115439282..115439286,+	ENSG00000165806	decay	1.24429004480743	3.6636862341817	30.1539480225373
chr10:120101804..120101843,-	ENSG00000165669	decay	25.2072302636021	6.34116395564426	48.4132745785033
chr10:121411047..121411059,+	ENSG00000151929	decay	3.65757453123747	3.22930229551413	37.6653529610449
chr10:121411071..121411091,+	ENSG00000151929	decay	32.598237752798	18.4932666627096	45.0644697594732
chr10:126490369..126490395,+	ENSG00000165660	decay	12.3724317983321	6.25600132628787	52.5934812283249
chr10:127512106..127512130,+	ENSG00000107949	decay	80.2254872265616	41.1313348534362	53.0240663618775
chr10:27149817..27149850,-	ENSG00000136754	decay	18.5254160586192	6.73683376643466	34.3965840994796
chr10:27149851..27149898,-	ENSG00000136754	decay	22.4424692640239	8.2778960457603	45.0958062554154
chr10:28822037..28822082,+	ENSG00000095787	decay	11.1085711529829	6.8916043135973	30.8057023384702
chr10:33221480..33221527,-	ENSG00000150093	decay	5.35107410638937	3.01054082463194	38.1018487756309
chr10:33224441..33224491,-	ENSG00000150093	decay	2.96070538921247	2.57990300610701	47.4138173938595
chr10:45455207..45455263,+	ENSG00000107551	decay	1.97805163976569	9.8821519903609	23.4191486837105
chr10:71561704..71561747,+	ENSG00000197467	decay	8.60393497018599	5.52631636210086	27.2276655690202
chr10:79795098..79795122,+	ENSG00000138326	decay	6.31250875198366	7.60280644728905	30.4304783354604
chr10:88728230..88728245,+	ENSG00000148671	decay	2.90184193430472	6.28276227239916	24.9716176935496
chr10:88854926..88854985,+	ENSG00000122376	decay	5.65973617649841	1.53272081736127	56.7381184014119
chr10:90750378..90750442,+	ENSG00000026103	decay	5.82674803314443	4.96027393746718	48.8973281540232
chr10:91061795..91061812,+	ENSG00000119922	decay	0.524960606130149	7.69713273761362	19.526694591615
chr10:91152368..91152419,+	ENSG00000185745	decay	0.511363068566912	3.99675068207362	28.3859152023965
chr10:95241966..95241996,-	ENSG00000138119	decay	6.7364137929412	2.92232848866053	38.1205483129638
chr10:95360985..95360999,-	ENSG00000138207	decay	0.0454646318475303	5.38252112432227	16.6978434230482
chr11:10530732..10530733,-	ENSG00000255823	decay	15.3911752476921	25.3368744942805	40.0910773643508
chr11:110167352..110167378,-	ENSG00000137710	decay	13.3647287940614	3.07006132542984	33.6417265780193
chr11:117073759..117073770,+	ENSG00000149591	decay	3.29356343791018	4.00723672410065	35.7991454735819
chr11:118661632..118661669,-	ENSG00000110367	decay	19.0699518222949	2.94404118572509	45.6073464574436
chr11:128563948..128564003,+	ENSG00000151702	decay	29.5199807598543	24.471601074541	35.999731552936
chr11:236334..236355,-	ENSG00000142082	decay	3.88938978186523	3.70757535742888	22.7590096876259
chr11:30344624..30344684,+	ENSG00000152219	decay	18.9546428481223	5.42512653246491	38.0424144834686
chr11:32112431..32112454,+	ENSG00000049449	decay	3.24497562524066	2.1252035305675	57.122843359903
chr11:35211511..35211550,+	ENSG00000026508	decay	4.80217846283913	8.56516351789149	48.363719139019
chr11:4116005..4116047,+	ENSG00000167325	decay	10.3622677717245	3.7395869189959	54.7624320541235
chr11:47279504..47279563,+	ENSG00000025434	decay	1.03595051324017	8.25820312493563	22.5773968849252
chr11:61129827..61129874,+	ENSG00000149483	decay	22.1826446136246	10.5154015821371	37.8676197345925
chr11:62432641..62432709,-	ENSG00000162194	decay	68.4752410921621	12.153373124277	36.1330208688373
chr11:65623511..65623549,-	ENSG00000172757	decay	26.7584690057326	19.6077685939933	37.5402444144403
chr11:67806467..67806527,+	ENSG00000110719	decay	15.4708959313389	12.5701422292987	51.3393789216325
chr11:72463421..72463482,-	ENSG00000186635	decay	7.08616527871964	5.79049571795788	58.5959056155428
chr11:73693878..73693896,-	ENSG00000175567	decay	0.993041211846228	5.63311167678579	26.8881203151164
chr11:74459876..74459930,+	ENSG00000166439	decay	7.87327147076373	3.34916963030722	26.247960709002
chr11:74660278..74660334,+	ENSG00000118363	decay	19.2261359348181	11.793557397317	35.7732461505685
chr11:76156045..76156099,+	ENSG00000158636	decay	8.95235739452304	5.36914983046969	45.3012669899106
chr11:85955787..85955854,+	ENSG00000074266	decay	5.35010475172854	7.03928614381297	48.7740508630627
chr11:93474645..93474668,-	ENSG00000166012	decay	50.1661142055053	22.5901585293226	48.911868791661
chr12:102271137..102271164,+	ENSG00000136048	decay	1.86762864687521	5.00767334368379	41.7896652282436
chr12:104324239..104324284,+	ENSG00000166598	decay	77.2065587882757	36.7204771313534	28.3317050107776
chr12:104531945..104531996,-	ENSG00000120837	decay	9.05671234573706	5.47384767568905	49.4090091420036
chr12:10766129..10766180,-	ENSG00000111196	decay	10.0899461711322	3.91923153149478	44.1319859229167
chr12:112856732..112856759,+	ENSG00000179295	decay	17.172682947611	6.38077481872549	43.0871639028177
chr12:113376261..113376324,+	ENSG00000111331	decay	0.182584949133464	2.82404673859169	26.5653962460499
chr12:122985389..122985423,-	ENSG00000033030	decay	2.06985128261323	3.26954389306506	36.9786388136844
chr12:123237414..123237437,+	ENSG00000139726	decay	7.57788195753845	3.56350243864559	24.0447571465787
chr12:124118366..124118392,+	ENSG00000111358	decay	19.9419918360491	9.0796234955554	68.5797784874992
chr12:47473520..47473544,-	ENSG00000139211	decay	1.9909596955474	1.32744705752783	26.4062360770014
chr12:53835539..53835556,+	ENSG00000205352	decay	11.920788546217	5.4538655434439	42.8704215164088
chr12:56435881..56435936,+	ENSG00000197728	decay	8.81592458881457	5.14596622789526	25.2710704145696
chr12:56510368..56510379,+	ENSG00000229117	decay	7.84311898159747	4.18613017977122	46.9200736609777
chr12:57522258..57522313,+	ENSG00000123384	decay	68.3106183095387	26.7984650170531	28.7750099034458
chr12:57623907..57623961,+	ENSG00000182199	decay	9.66878397387754	4.68664888034688	48.0667243600364
chr12:57919293..57919311,+	ENSG00000166987	decay	0.653076200812971	3.15365745682909	34.7361115098224
chr12:64173622..64173664,+	ENSG00000118600	decay	4.94469983811085	4.20099625910601	25.8765250361785
chr12:6602955..6603022,-	ENSG00000111639	decay	14.4044034585572	2.74846944721009	29.619002386116
chr12:66357214..66357233,+	ENSG00000149948	decay	3.66082045760465	4.68076739128393	44.9237558451304
chr12:6833174..6833222,+	ENSG00000111652	decay	20.6902795133809	3.12126014602492	54.999576910036
chr12:69742152..69742171,+	ENSG00000090382	decay	0.0938056194067834	87.4221374109449	5.09971042649042
chr12:70637205..70637233,+	ENSG00000111596	decay	28.4348829685158	25.5223009936669	33.8130975345594
chr12:72148614..72148699,+	ENSG00000080371	decay	44.9331871385087	9.68537577278596	41.0899987044875
chr12:90102594..90102647,-	ENSG00000070961	decay	10.7741121193217	3.00073026936263	44.7687628306088
chr12:91573249..91573308,-	ENSG00000011465	decay	3.82465218447095	4.54694801757635	41.2061221980031
chr12:95611569..95611608,+	ENSG00000028203	decay	28.502547559386	14.9149000310187	47.6436364950237
chr13:111267866..111267956,+	ENSG00000213995	decay	10.1423799613468	1.9914173511319	47.2058999610694
chr13:113964054..113964074,+	ENSG00000185896	decay	1.15910731539515	1.65425795753106	52.9362647474496
chr13:28024269..28024341,-	ENSG00000122033	decay	20.4181303550887	7.15089357334469	23.7265176073597
chr13:43566332..43566422,-	ENSG00000133106	decay	1.60063944783827	6.25582766144629	25.4596075324459
chr13:46756271..46756348,-	ENSG00000136167	decay	0.770391957139933	8.52414871255767	31.0596296211894
chr14:100841675..100841691,-	ENSG00000140105	decay	0.654377543853969	20.8344471272153	11.0766758127418
chr14:102551739..102551773,-	ENSG00000080824	decay	12.0108987650677	19.4700842833971	42.1854165753501
chr14:103589789..103589804,+	ENSG00000185215	decay	3.29384096548036	8.05796141690382	32.3989556996273
chr14:20923344..20923355,+	ENSG00000100823	decay	7.73065841759629	3.54829660687175	29.8797531106682
chr14:35873947..35873965,-	ENSG00000100906	decay	56.064978931378	57.3115935583458	53.6876880345161
chr14:53196872..53196959,+	ENSG00000198252	decay	20.2928980517331	5.86828780106049	31.0494887020577
chr14:58893876..58893924,-	ENSG00000100575	decay	14.3167323644049	6.57136266127696	52.2015778781562
chr14:67827022..67827087,+	ENSG00000134001	decay	58.0710568761208	13.5626605366997	37.6502512630805
chr14:73360799..73360817,-	ENSG00000205683	decay	5.94210115045135	3.84541334951444	42.3244315614595
chr14:94595800..94595811,-	ENSG00000119632	decay	3.00977504923231	3.48968947481603	49.8616896910121
chr14:94856963..94856979,-	ENSG00000197249	decay	0.0157020964274006	4.97062848676421	15.3397365168151
chr14:99947715..99947791,+	ENSG00000090061	decay	53.6178671136522	16.0752752429171	35.2754689967314
chr15:33023180..33023193,+	ENSG00000166923	decay	2.20486522468053	2.24312205642885	26.1448958461643
chr15:33024736..33024758,+	ENSG00000166923	decay	4.08310283385095	4.80468985058046	45.4779493693972
chr15:41709308..41709348,+	ENSG00000137815	decay	28.2951214478214	7.3275475601676	36.870464755174
chr15:45722800..45722816,+	ENSG00000166920	decay	4.02138653000798	20.4456370224271	23.1196968132061
chr15:49715431..49715448,+	ENSG00000140285	decay	6.92948560059289	10.0622840323156	52.5026750252728
chr15:52263937..52263990,-	ENSG00000166477	decay	19.6204364937937	7.76922978000899	47.5008794565015
chr15:57511609..57511651,+	ENSG00000140262	decay	4.96511197269829	2.62729633020907	37.0614508871523
chr15:60690178..60690192,-	ENSG00000182718	decay	160.887265553289	132.396625491886	40.9015463104839
chr15:70390213..70390263,-	ENSG00000140332	decay	12.3704656480938	4.84331689423223	41.8550408747067
chr15:72766651..72766680,+	ENSG00000166233	decay	27.2949102271562	9.45235276426314	26.3195016886833
chr15:74287035..74287117,+	ENSG00000140464	decay	93.4063906083557	22.4422218458419	45.2984585729295
chr15:75871755..75871820,-	ENSG00000169410	decay	5.51244358155089	3.88218564259405	36.5195039980731
chr15:79237334..79237406,-	ENSG00000103811	decay	0.51716166303654	2.55917957476761	39.0853223456389
chr15:98503922..98503964,+	ENSG00000140450	decay	8.4926938036284	7.5960020690477	51.9957718204732
chr16:31483374..31483390,+	ENSG00000140682	decay	4.83810350562483	4.27701871068101	30.5533895859049
chr16:56666563..56666580,+	ENSG00000205364	decay	0.0492071399136122	29.3417254815349	5.39091533682901
chr16:58035303..58035361,+	ENSG00000103005	decay	94.342170747225	29.1069959735108	43.3704083360291
chr16:58663720..58663753,-	ENSG00000125107	decay	27.405349801922	5.80210677491696	40.1618492629513
chr16:67694129..67694182,-	ENSG00000102977	decay	4.20604377108127	6.43271000156458	47.0625433428733
chr16:67899006..67899024,+	ENSG00000102898	decay	2.98850732283219	5.42359413437396	47.5053974045956
chr16:691903..691961,+	ENSG00000172366	decay	2.63817768716172	2.04533353703496	49.9074815547735
chr16:69345220..69345231,+	ENSG00000132612	decay	4.07888330068744	3.24742162125766	46.612686978127
chr16:72127806..72127838,+	ENSG00000140829	decay	9.82585763216535	6.37786281092579	51.2718403794848
chr16:84220633..84220674,-	ENSG00000103168	decay	4.36657915315149	3.0342695927215	16.2822787123627
chr16:85045131..85045147,-	ENSG00000153786	decay	10.8046519823456	5.12285580654018	25.8303972477031
chr17:25621129..25621146,+	ENSG00000109046	decay	54.1229010628488	22.9091619655507	49.2820365679119
chr17:25887330..25887369,+	ENSG00000141068	decay	2.53318785739471	4.25865180141626	31.5765562161167
chr17:32583229..32583324,+	ENSG00000108691	decay	6.22073824100115	9.73353172708302	55.7520123983724
chr17:32646446..32646461,+	ENSG00000108700	decay	2.62444428921765	10.7140602844145	53.9816045288201
chr17:34431212..34431230,+	ENSG00000129277	decay	0.0282715093503385	20.105252101326	7.30175577223582
chr17:35306233..35306325,+	ENSG00000108270	decay	20.7253980565909	9.39810126872051	31.0441089885406
chr17:36981556..36981603,-	ENSG00000108296	decay	6.11283166609534	6.05869435351435	40.1727766362967
chr17:37009968..37009998,-	ENSG00000125691	decay	959.74154871462	996.684240068238	53.117915382376
chr17:38171624..38171635,+	ENSG00000108342	decay	4.57501724553577	17.5367922088285	60.6981197134594
chr17:43138664..43138701,+	ENSG00000136448	decay	117.75561498667	35.4248345017987	51.2117397448027
chr17:45727265..45727292,+	ENSG00000108424	decay	19.6571098845831	3.77439576837338	36.6404423138532
chr17:4607401..4607448,-	ENSG00000141456	decay	7.22147279735101	5.27814400747284	24.9526689431205
chr17:48262651..48262694,-	ENSG00000108821	decay	1.93273064138023	1.56393503430129	32.0221226918943
chr17:48264399..48264490,-	ENSG00000108821	decay	3.8225532545001	4.82341839800555	35.9279679742223
chr17:48450534..48450563,-	ENSG00000108826	decay	49.0862445042884	9.66860207480744	40.1195460435535
chr17:4851819..4851832,-	ENSG00000108518	decay	1530.92179950687	108.495042610481	46.5239728967458
chr17:48796951..48796996,+	ENSG00000108848	decay	42.2162201248124	13.0961444428016	37.2745620963828
chr17:57233087..57233146,+	ENSG00000068489	decay	5.95721859983209	7.10038673432414	37.6357950045473
chr17:73452695..73452744,+	ENSG00000177728	decay	5.35415186045609	4.14822761277502	50.9768279754377
chr17:74733744..74733785,+	ENSG00000092931	decay	4.0177240798461	3.54656506528708	41.6930717219924
chr17:7482899..7482979,+	ENSG00000129226	decay	102.048597143948	101.787270705711	18.1291218789079
chr17:75316336..75316406,+	ENSG00000184640	decay	14.411225546225	6.21036708345201	49.3006982516236
chr17:79804868..79804913,-	ENSG00000185624	decay	2.74395241610623	5.46251218736112	49.2833402458056
chr17:79813398..79813436,-	ENSG00000185624	decay	3.96693800375558	3.15372498504829	47.4602541060986
chr17:79826202..79826231,-	ENSG00000141522	decay	7.52541725343857	6.60017658744926	42.0284586421619
chr17:80416609..80416624,+	ENSG00000141562	decay	7.87364808899169	2.21860740065622	50.8795779282169
chr18:47018897..47018922,-	ENSG00000215472	decay	15.0572403725378	6.11902386472518	25.6370005165384
chr18:9914210..9914254,+	ENSG00000101558	decay	45.1151608541993	13.6500451827208	48.5066854990656
chr19:10395834..10395869,+	ENSG00000090339	decay	0.407983945342353	1.48037329921752	38.9252625670944
chr19:12273866..12273935,+	ENSG00000196646	decay	4.29559521693081	3.69336725971	45.4640931030079
chr19:12721725..12721758,+	ENSG00000173875	decay	9.8948142415322	4.66795609829873	27.4747657230762
chr19:13049939..13049976,+	ENSG00000179218	decay	11.3509788541054	5.18290974580213	34.218983950339
chr19:13051128..13051144,+	ENSG00000179218	decay	3.47047839527973	4.90049524501933	29.2306922914331
chr19:13054338..13054381,+	ENSG00000179218	decay	12.6565358376011	9.99076834667144	28.705771142835
chr19:13054383..13054423,+	ENSG00000179218	decay	13.6335271385335	9.62442163901694	17.3385999216505
chr19:13885252..13885293,+	ENSG00000104979	decay	183.156806525645	28.9180490854742	36.1413800564489
chr19:18284561..18284667,+	ENSG00000216490	decay	14.4391553485155	49.8228666954284	30.9882079910579
chr19:19516561..19516644,+	ENSG00000167491	decay	11.024360638378	5.78048558440848	43.7762255480836
chr19:2328572..2328602,-	ENSG00000130332	decay	42.4329566519404	9.14038244680284	39.4070300319526
chr19:32836499..32836551,+	ENSG00000168813	decay	5.19915827869154	4.40897303089432	37.5327749709229
chr19:36705998..36706021,+	ENSG00000167635	decay	9.0235213594614	3.37093916659363	37.6648687728913
chr19:38397839..38397932,+	ENSG00000105738	decay	19.7678987685894	5.81579155511986	27.9981931517211
chr19:3979860..3979898,-	ENSG00000167658	decay	3.61559995671378	3.87759433728242	40.1501538050897
chr19:3984170..3984233,-	ENSG00000167658	decay	12.96884886579	7.17554381616257	39.1930937770409
chr19:42636586..42636607,-	ENSG00000028277	decay	14.7332535100797	6.89860328074722	56.5838786671831
chr19:4457776..4457799,-	ENSG00000167671	decay	52.5111289459001	11.493582655754	41.7621857323526
chr19:45582497..45582551,+	ENSG00000142252	decay	10.3604155064338	6.13577409218109	35.4136883869989
chr19:47813110..47813125,+	ENSG00000197405	decay	0.0112065576835186	4.35612615152715	11.6231196874651
chr19:49955050..49955095,-	ENSG00000104872	decay	24.9731574054874	8.14551871638496	31.0660462225685
chr19:50189344..50189363,+	ENSG00000126457	decay	1.35104116779612	2.60595633879052	47.1269180182983
chr19:50432453..50432468,+	ENSG00000169136	decay	95.1705131078964	42.8342209294248	48.2400093658428
chr19:53141584..53141625,-	ENSG00000167766	decay	4.32660520411653	3.75977852827076	45.4072542226759
chr19:54377109..54377143,+	ENSG00000179820	decay	0.439101869097855	4.87184441139374	23.6375580220657
chr19:54619125..54619158,+	ENSG00000105618	decay	33.0235303217816	11.5263254689201	48.3390783380102
chr19:54693521..54693539,-	ENSG00000125505	decay	5.52703934309486	3.17244198579913	46.1942543204512
chr19:59066452..59066496,-	ENSG00000130724	decay	42.3157174289936	16.3661001970059	40.8723448956644
chr19:6361440..6361466,+	ENSG00000125656	decay	7.29139980492764	3.7475917585976	45.1372441088323
chr19:859654..859672,+	ENSG00000197766	decay	0.0102805371950125	12.3593754626051	5.57474767123737
chr2:102460623..102460668,+	ENSG00000071054	decay	4.64368270713664	8.72933535530348	34.472590569994
chr2:102460683..102460713,+	ENSG00000071054	decay	3.39322048432895	2.5459966312525	35.7261704166137
chr2:113239710..113239753,+	ENSG00000114999	decay	13.3470132684829	6.05107695049105	44.0379052863648
chr2:113342163..113342210,+	ENSG00000125611	decay	32.2924187325239	19.0090740223419	31.6129130467168
chr2:120125783..120125803,+	ENSG00000155368	decay	1.86317609671408	2.87976031262685	42.6083912179084
chr2:136499179..136499228,+	ENSG00000144224	decay	5.2013958752803	4.13319162675075	37.2103945443824
chr2:136743074..136743116,-	ENSG00000115866	decay	12.2421729686382	5.17628667589382	39.8115016765914
chr2:143635222..143635240,+	ENSG00000115919	decay	3.91801406161457	4.59073438632507	56.7291718281319
chr2:192542879..192542892,+	ENSG00000173559	decay	18.311262348655	5.74786435928056	40.0404482226127
chr2:201980995..201981024,+	ENSG00000003402	decay	4.00376768617503	1.52273108513419	44.5526175936438
chr2:216232618..216232759,-	ENSG00000115414	decay	13.8297323723301	9.9177103403059	42.9240834807898
chr2:216239959..216240125,-	ENSG00000115414	decay	15.4936583409599	8.52661401397577	40.4463675978734
chr2:216248853..216248891,-	ENSG00000115414	decay	57.9745214834769	26.7914926125186	42.8004545288176
chr2:216257678..216257748,-	ENSG00000115414	decay	5.00480149531312	4.92489448136505	44.6263954615217
chr2:216259404..216259444,-	ENSG00000115414	decay	9.26965209913495	4.73532581870067	43.1840257462469
chr2:216264051..216264090,-	ENSG00000115414	decay	33.3494153877941	18.7378604544697	50.6422384295107
chr2:219264562..219264630,+	ENSG00000144579	decay	18.9895777456281	10.890973615883	31.3970277002035
chr2:219646861..219646879,+	ENSG00000135929	decay	1.02962480543415	4.36603430228785	30.5218849305645
chr2:222436988..222437031,-	ENSG00000116106	decay	4.03988984402806	3.70221268784396	49.7239367041263
chr2:227700737..227700838,+	ENSG00000144468	decay	8.39106236856976	4.63313331840387	28.84134894036
chr2:231728899..231728900,+	ENSG00000135916	decay	10.17358063224	45.1021766641584	42.3843782421943
chr2:28615716..28615733,+	ENSG00000075426	decay	26.4610207788806	16.7192910228926	42.0935428151442
chr2:46524537..46524553,+	ENSG00000116016	decay	144.574950958503	40.8062827316333	24.2603346776498
chr2:48757278..48757337,+	ENSG00000243244	decay	6.41409353704448	2.94429216546016	46.4192671522511
chr2:70121075..70121102,+	ENSG00000124380	decay	41.4069425511105	11.6994763355056	47.8557178146668
chr2:70520810..70520831,-	ENSG00000143977	decay	9.77051912504213	9.53208297445024	28.0734277474288
chr20:19869846..19869868,+	ENSG00000132669	decay	2.58750812320387	4.75045641420998	37.8125191671104
chr20:2633269..2633287,+	ENSG00000101361	decay	30.1365725331671	21.8436476634875	46.1493629786652
chr20:2821366..2821410,+	ENSG00000215305	decay	8.97295576228207	7.56993174447418	33.8146093838885
chr20:30310656..30310685,-	ENSG00000171552	decay	16.9217747626775	6.32402157660905	33.7044914829786
chr20:30795511..30795562,-	ENSG00000126003	decay	6.46473173664874	4.04160587447846	26.9457046901034
chr20:33464368..33464402,+	ENSG00000131069	decay	5.1650265989772	2.82081469803404	30.349223473716
chr20:34824355..34824408,+	ENSG00000131043	decay	10.8622427431213	11.2980084004659	27.0429647332266
chr20:39317868..39317884,-	ENSG00000204103	decay	1.77174730183309	6.00309726443941	21.5068218416345
chr20:39657493..39657507,+	ENSG00000198900	decay	11.7065369674139	6.04900577126809	48.5406984747011
chr20:48330377..48330441,-	ENSG00000158470	decay	16.6625383777993	11.2188811573635	16.651826522862
chr20:48599506..48599526,+	ENSG00000124216	decay	11.4063612246039	4.82282474081839	34.0964971928693
chr20:49547910..49547988,-	ENSG00000101126	decay	14.8915186131547	4.20523936206985	39.180110495409
chr20:52824611..52824642,+	ENSG00000101132	decay	69.7434696981143	33.186776472449	50.7322651816146
chr20:5591626..5591677,-	ENSG00000125772	decay	3.84842944482794	2.59220490954531	49.5473194266474
chr20:60758075..60758105,+	ENSG00000101181	decay	2.59068022806174	1.51935432788835	37.3944714438709
chr21:27253235..27253255,-	ENSG00000142192	decay	6.63004365506448	5.9487682771105	28.2689176754378
chr21:35445827..35445886,+	ENSG00000198743	decay	38.9190656979828	7.03564984995051	33.0901558384969
chr21:38639601..38639667,-	ENSG00000157538	decay	15.9198315026364	5.51648937893009	42.2315526327153
chr21:47406885..47406955,+	ENSG00000142156	decay	6.23948169847101	6.08128388431521	43.3008997086736
chr21:47532366..47532425,+	ENSG00000142173	decay	15.5060090674184	6.57942008869797	50.1134745049486
chr21:47552005..47552020,+	ENSG00000142173	decay	7.96830977083137	5.45611624230584	43.0481691998168
chr22:18632929..18632945,+	ENSG00000184979	decay	0.549290149276022	3.89965747457936	20.222556082072
chr22:31608219..31608303,+	ENSG00000182541	decay	5.75937922524783	3.26744077457687	41.4297991840979
chr22:35796108..35796172,+	ENSG00000100297	decay	9.31192455815572	7.17946899650785	31.1855236713952
chr22:36635563..36635581,-	ENSG00000128335	decay	14.7225584175376	12.8325411588883	28.3857180886375
chr22:36922081..36922103,-	ENSG00000100353	decay	1.52977079346939	3.57787148971063	58.1071894511904
chr22:38035623..38035712,+	ENSG00000100092	decay	7.93888138523428	7.38629176223823	31.7446131348746
chr22:38453378..38453436,+	ENSG00000100151	decay	5.74504967758839	2.73565899223638	41.6348164859559
chr22:38902325..38902347,-	ENSG00000100201	decay	26.073177169148	12.6295290114104	49.7153448375334
chr22:39190116..39190185,-	ENSG00000100246	decay	23.6813173755656	8.54502637920914	41.2537491209375
chr22:41215328..41215395,-	ENSG00000100372	decay	15.364915650463	4.40371746590664	37.6022246391929
chr22:42017021..42017098,-	ENSG00000100418	decay	100.366812939815	30.1815674423768	43.5017488365637
chr22:42229100..42229146,+	ENSG00000198911	decay	67.771201961956	19.2203445241844	31.2222391157172
chr3:121468552..121468599,-	ENSG00000173230	decay	6.82823817607796	1.84792024621474	37.4282540799181
chr3:122044084..122044106,+	ENSG00000121552	decay	0.705407485391873	5.71036863596693	26.0801128396559
chr3:129325504..129325567,-	ENSG00000004399	decay	4.86518943222606	5.56451587775785	32.9328938483888
chr3:141087339..141087387,+	ENSG00000177311	decay	19.2185172377039	6.1297114528766	44.9737985394733
chr3:14166567..14166598,+	ENSG00000170876	decay	11.3410668263217	2.8221116009129	40.1912437468676
chr3:171528227..171528298,-	ENSG00000075651	decay	10.1109283220905	9.49947589829074	52.9076049492414
chr3:180630444..180630471,+	ENSG00000114416	decay	119.757321486275	48.119505285523	33.058578538321
chr3:191047053..191047089,+	ENSG00000152492	decay	9.34571597469263	3.47181766693053	59.0040225152668
chr3:197476726..197476844,+	ENSG00000122068	decay	43.0373131640674	17.6497044890524	23.7803383707002
chr3:40351254..40351275,+	ENSG00000114784	decay	23.4844876421953	6.35319057197044	30.469226731987
chr3:40351285..40351300,+	ENSG00000114784	decay	29.2476243740419	16.8364328925982	50.902152633588
chr3:44380211..44380274,+	ENSG00000179152	decay	11.5029870374716	2.06793472776151	38.112156155198
chr3:50290519..50290568,+	ENSG00000114353	decay	2.3116148878722	1.29827957826003	54.8450753344064
chr3:9005118..9005164,-	ENSG00000070950	decay	2.86517051943201	2.07188058333637	34.3204854236307
chr3:98515870..98515887,-	ENSG00000057019	decay	77.2943817229653	22.9273329699282	46.7613932817325
chr3:98517295..98517325,-	ENSG00000057019	decay	2.52936668316119	2.01111117093986	55.4082320917763
chr3:98517628..98517642,-	ENSG00000057019	decay	1.35891510438991	2.05149969424271	36.9135654428334
chr3:99979828..99979871,+	ENSG00000036054	decay	32.2105788699721	11.8817601765911	38.1334071587754
chr4:100009856..100009898,-	ENSG00000197894	decay	66.3451194359624	25.7746705352963	48.9224397288259
chr4:103749127..103749177,-	ENSG00000109332	decay	24.6952672401955	61.158511690573	53.9089173441598
chr4:123748435..123748456,+	ENSG00000138685	decay	3.21071051236566	4.74421315656496	39.1391937439064
chr4:139936905..139936944,+	ENSG00000151014	decay	15.742856836178	4.43787185356696	48.1625407771008
chr4:140222640..140222696,+	ENSG00000164134	decay	20.2201083388212	6.55859117180872	26.0253241889141
chr4:15779943..15779982,+	ENSG00000004468	decay	0.0233197433328442	3.52759373462888	19.2131103434904
chr4:17579110..17579130,+	ENSG00000002549	decay	42.6658937869966	15.9755203790414	28.6884036988877
chr4:177241094..177241173,+	ENSG00000129128	decay	75.4086134840769	14.3996479858196	42.6890524697344
chr4:25915792..25915820,+	ENSG00000250317	decay	11.2466025617193	4.58892987521848	45.4503780224415
chr4:26322616..26322652,+	ENSG00000168214	decay	11.7654390609361	5.32513603133021	24.5565045442374
chr4:74608978..74609000,+	ENSG00000169429	decay	0.58070167032662	2.26531636145131	59.4100165977197
chr4:76439665..76439699,+	ENSG00000174796	decay	7.7411369772735	4.16836392120328	43.7681967946103
chr4:76957214..76957241,-	ENSG00000169248	decay	0.149880196586403	5.48091793219875	20.6686045453285
chr4:77870934..77870956,+	ENSG00000138758	decay	12.2858069991926	5.49567105160592	29.5113342402139
chr4:89513578..89513670,+	ENSG00000138641	decay	3.73330175756744	1.6974195401278	49.9725787879336
chr5:102201048..102201059,+	ENSG00000145730	decay	0.891494195098391	2.02200285897621	33.758951522494
chr5:10249990..10250016,-	ENSG00000150756	decay	4.52836746605891	3.19078591126649	43.5129949329831
chr5:121413171..121413182,-	ENSG00000113083	decay	17.8522363885724	12.4242711069995	45.3117377428136
chr5:122110718..122110800,+	ENSG00000205302	decay	54.9331573399491	16.9133310263032	34.2657818668031
chr5:134094461..134094489,+	ENSG00000145833	decay	32.3018695840017	5.87175326500588	31.738051969767
chr5:140718320..140718343,+	ENSG00000081853	decay	3.74703777929931	1.9186082224569	43.8539382654382
chr5:149865377..149865418,+	ENSG00000070614	decay	4.66802719043858	3.01690944328758	27.2002765069831
chr5:150632712..150632725,+	ENSG00000196743	decay	5.29632672148225	4.05247488440573	46.4640234343881
chr5:150632732..150632758,+	ENSG00000196743	decay	37.6307356841807	67.5084659929678	25.1454003353692
chr5:159848854..159848878,+	ENSG00000164611	decay	27.9376846947581	13.7489454608468	55.7303157309493
chr5:162864593..162864618,+	ENSG00000113328	decay	273.371548125781	26.6996538695742	40.0138832459497
chr5:175815732..175815769,+	ENSG00000146066	decay	160.756708536355	32.586515282846	38.7234550826521
chr5:177580933..177580947,-	ENSG00000145912	decay	6.4059381966773	4.85517105260547	53.9041518372712
chr5:179125922..179126038,+	ENSG00000127022	decay	486.9886012213	43.6431576290503	36.4923899813606
chr5:179135246..179135327,+	ENSG00000127022	decay	3.23746536321405	4.7844125505563	38.698598943439
chr5:180669216..180669234,-	ENSG00000204628	decay	4.85675986671972	2.87418505058247	53.285361465186
chr5:36606700..36606729,+	ENSG00000079215	decay	4.91827075591349	9.97276375233979	45.7282825970801
chr5:36876833..36876894,+	ENSG00000164190	decay	2.32841095648589	3.80153029658363	45.5686073474061
chr5:54281407..54281429,-	ENSG00000164283	decay	19.2713732458573	29.7215588402527	64.0954880960491
chr5:61602236..61602301,+	ENSG00000068796	decay	18.9150078094015	4.7885055268358	39.3518250732662
chr5:71490789..71490815,+	ENSG00000131711	decay	6.02077648907305	6.02995021970569	36.6258795857913
chr5:71491157..71491183,+	ENSG00000131711	decay	7.25669513291656	5.58225960820085	49.2900781070969
chr5:72744562..72744573,-	ENSG00000251493	decay	1.61870334116317	2.88824574308087	42.9905113082431
chr5:73980986..73981018,+	ENSG00000049860	decay	19.9579197544767	4.57427983151842	41.4475525100452
chr5:95158375..95158485,-	ENSG00000173221	decay	41.6743012137064	22.5701866056638	58.921437841113
chr6:110500826..110500890,-	ENSG00000112290	decay	6.11698063169853	4.57348637051621	31.9003861972569
chr6:111279883..111279921,+	ENSG00000155115	decay	37.3023144786415	10.1340545386329	37.3316714096502
chr6:126112074..126112144,+	ENSG00000111912	decay	8.14966410222742	3.09291701537171	34.7981866922121
chr6:1312325..1312340,+	ENSG00000164379	decay	1.93139246149645	3.79971594992707	59.641637989641
chr6:138725343..138725501,+	ENSG00000051620	decay	110.383753383505	13.2787026941198	31.1781961307455
chr6:148593408..148593420,+	ENSG00000111961	decay	2.00046180961284	1.60756884240816	50.7257203054079
chr6:153323801..153323874,-	ENSG00000112031	decay	12.329325923333	5.2980272885101	43.0994084031261
chr6:160148525..160148576,+	ENSG00000146457	decay	45.8545009234523	20.7447472692099	36.4918218272976
chr6:167370025..167370046,-	ENSG00000026297	decay	6.6657869423313	4.4965124399393	44.2833050902244
chr6:30034966..30035030,+	ENSG00000204619	decay	26.6967197543203	5.49620810948069	45.7569237068044
chr6:31543334..31543351,+	ENSG00000232810	decay	0.0886590378232127	37.0258968522214	10.0871149509001
chr6:31633902..31633919,+	ENSG00000263020	decay	11.6780824785659	5.23481624998181	37.2329278285958
chr6:31704075..31704106,-	ENSG00000223639	decay	239.988002753522	27.7325227164342	46.6306764617098
chr6:33168427..33168457,-	ENSG00000204231	decay	14.8825620215619	7.32057162246934	29.5556413507835
chr6:33257346..33257426,+	ENSG00000204220	decay	20.4980293206465	6.60413814206084	50.4583542509777
chr6:43484602..43484613,-	ENSG00000137207	decay	4.94190267431189	1.52647948973056	39.6862554222661
chr6:44214833..44214841,+	ENSG00000096384	decay	1175.78041981935	414.016122192206	52.2163439277816
chr6:46703092..46703156,-	ENSG00000146070	decay	0.00638892796195275	3.61669149874752	18.60795659943
chr6:89790459..89790479,+	ENSG00000146278	decay	221.663260758707	30.7696313230277	38.8790067116009
chr7:100771725..100771774,+	ENSG00000106366	decay	13.8149658756412	10.9327667447134	51.2331032713887
chr7:100771827..100771882,+	ENSG00000106366	decay	20.3062837991548	9.30271936977938	29.8719897750507
chr7:114562545..114562579,+	ENSG00000135272	decay	2.39681981762602	1.9539618605307	51.6957855215159
chr7:116199802..116199867,+	ENSG00000105974	decay	1.43663549349601	1.69779540397836	40.3033266938103
chr7:120590822..120590857,+	ENSG00000071243	decay	7.48302627679335	1.70273317432834	35.4653734221276
chr7:127983877..127983971,-	ENSG00000106344	decay	12.6021771679775	6.83863385327896	19.2808111068442
chr7:128502965..128502981,+	ENSG00000128524	decay	9.44178547324645	5.52594889221194	46.3960324026124
chr7:134576184..134576236,+	ENSG00000122786	decay	6.74192465911067	5.05310173285472	33.7298660194348
chr7:134617744..134617765,+	ENSG00000122786	decay	4.62971584495427	4.95316867521011	26.9870593661468
chr7:134617811..134617848,+	ENSG00000122786	decay	16.2228422612641	9.77460031276464	23.8697662645113
chr7:157129738..157129760,+	ENSG00000105993	decay	6.5917569742245	6.79713235380234	53.7606327327047
chr7:22766811..22766825,+	ENSG00000136244	decay	73.8876357014462	259.034358470675	71.0173553888543
chr7:22767022..22767133,+	ENSG00000136244	decay	8.43214573592671	7.80459692497364	46.757475206299
chr7:26236955..26236980,-	ENSG00000122566	decay	4.54925793367417	5.62597068329947	40.0243559533502
chr7:39605966..39606021,+	ENSG00000241127	decay	14.8285317460477	11.2441535552507	36.8003079515979
chr7:48019203..48019228,-	ENSG00000136273	decay	5.78126768021826	6.62260258411657	41.4547563287278
chr7:5643546..5643561,+	ENSG00000075618	decay	3.71769505033515	3.81603467593321	45.2355363442089
chr7:75932863..75932900,+	ENSG00000106211	decay	3.91195903151809	2.40570227552671	40.5024081264001
chr7:92158083..92158131,+	ENSG00000127993	decay	5.63532139180383	3.03848701317334	47.3612219917864
chr7:94285674..94285689,+	ENSG00000242265	decay	26.9544373513736	21.8567742085458	22.7012896323102
chr8:117669495..117669553,-	ENSG00000147677	decay	2.3568173169659	3.79477074959138	44.3431069406639
chr8:33342691..33342716,+	ENSG00000198042	decay	11.5843471776715	10.4656188275167	35.4567099136387
chr8:6566147..6566197,+	ENSG00000155189	decay	6.09906763201535	2.77206084580852	32.9358883596472
chr8:95835331..95835332,+	ENSG00000164941	decay	0.649192893428188	4.92561973492292	35.7427440496759
chr8:98656336..98656535,+	ENSG00000147649	decay	39.7345338067825	12.5428236868484	38.7393723408662
chr9:100745615..100745648,+	ENSG00000136938	decay	116.316371934125	31.9022556130559	47.0740614826882
chr9:114245832..114245859,-	ENSG00000136813	decay	6.2070873708034	4.68371383779821	27.70211117629
chr9:115983809..115983880,+	ENSG00000136868	decay	20.2527338471363	7.87907001322122	32.1523554775015
chr9:117568311..117568328,-	ENSG00000181634	decay	0.368189555178423	5.95612260968542	25.1216049517595
chr9:117880477..117880491,-	ENSG00000041982	decay	6.83953477507659	3.06967262805726	41.2426121669296
chr9:124132513..124132536,-	ENSG00000148175	decay	47.0160594782925	12.423781268227	37.0768946558299
chr9:129567282..129567353,+	ENSG00000169155	decay	5.89005958507691	1.28912381737126	35.8697622902614
chr9:131104431..131104432,+	ENSG00000223551	decay	24.0114500928383	26.9379307567484	48.6286009076727
chr9:132597511..132597528,-	ENSG00000136819	decay	9.29041758273914	5.83978962168895	25.4176183501261
chr9:133569143..133569176,+	ENSG00000130713	decay	10.9640038386888	2.78784963650425	39.7232208112315
chr9:136215044..136215086,+	ENSG00000148303	decay	228.625210809177	91.8104814348475	54.3091126684966
chr9:139871948..139871964,+	ENSG00000107317	decay	0.404575925765209	7.40302955201289	17.6859739504841
chr9:32526184..32526261,-	ENSG00000107201	decay	13.2298656485531	9.45953704499463	55.7012847737543
chr9:90341025..90341041,+	ENSG00000135047	decay	120.221284519038	52.897600075729	40.4999874493977
chrX:100645952..100646008,+	ENSG00000241343	decay	221.619755689207	117.61374485954	41.0960496026667
chrX:109590174..109590203,-	ENSG00000133136	decay	1.82463807796802	1.08946892825932	38.8142033341192
chrX:12993240..12993270,+	ENSG00000205542	decay	25.4932131056443	8.04618219397549	31.4038920888051
chrX:140270647..140270745,-	ENSG00000182195	decay	5.54698706269404	5.51890214961731	28.267124106713
chrX:151143140..151143160,-	ENSG00000102287	decay	4.73033714743673	2.73826977333512	41.6773063387356
chrX:16737718..16737778,+	ENSG00000169895	decay	77.4718569450545	20.4681915254107	52.2705087534442
chrX:16804544..16804613,+	ENSG00000086712	decay	4.13987640599746	1.78081734565801	44.4501071425661
chrX:23801280..23801297,+	ENSG00000130066	decay	324.434050358279	117.276586655166	60.3097120369583
chrX:46433193..46433237,+	ENSG00000147119	decay	7.63617104755512	3.29777382753997	42.1907239891923
chrX:47442876..47442906,+	ENSG00000102265	decay	11.9109800047766	9.55623549596133	51.1525195408016
chrX:48937535..48937580,-	ENSG00000250232	decay	36.0288603584989	5.67136679852012	45.4409197161657
chrY:15016771..15016801,+	ENSG00000067048	decay	17.6095041566803	10.4376889136723	43.3144793475886
chr1:100598691..100598732,+	ENSG00000122435	dip	5.08905359603334	4.93059581676477	227.933899596697
chr1:109241964..109241981,+	ENSG00000134186	dip	4.58734067045651	2.98477113953959	137.11022548196
chr1:110453462..110453478,+	ENSG00000184371	dip	3.10073831457116	5.05374646944199	115.724947999319
chr1:115259337..115259407,-	ENSG00000213281	dip	20.398809859767	8.33993577181218	158.715851569321
chr1:1260011..1260064,-	ENSG00000127054	dip	35.7893198353077	9.05382696004559	199.06544416115
chr1:146714321..146714420,+	ENSG00000131778	dip	9.89532191955971	3.90353125632339	126.611404190824
chr1:150266256..150266319,+	ENSG00000187145	dip	98.9067029828851	31.1776643516082	197.638403725514
chr1:150293973..150294028,+	ENSG00000117360	dip	13.5909108441319	8.25734905444543	188.009376202853
chr1:150849047..150849082,-	ENSG00000143437	dip	5.30470957833498	1.68083950491098	152.529233660924
chr1:152006179..152006217,-	ENSG00000163191	dip	5.7120070421	4.54305126015231	147.478379367372
chr1:153643418..153643429,-	ENSG00000143621	dip	7.29254939629307	6.07863950841263	196.777435805761
chr1:155278625..155278745,+	ENSG00000160752	dip	83.1265301379334	32.8366485929649	150.386189341406
chr1:155658865..155658889,+	ENSG00000132676	dip	75.0109112314564	13.4668773274886	153.247327872359
chr1:155826967..155827018,-	ENSG00000116580	dip	5.22173418550934	5.04798309397445	195.286644443978
chr1:155904187..155904211,-	ENSG00000132680	dip	4.86187728151414	2.48059473324849	175.52802056841
chr1:155948318..155948346,-	ENSG00000116584	dip	15.5395344091159	5.35345353069598	160.757625650592
chr1:156084491..156084510,+	ENSG00000160789	dip	286.733156343081	42.5964926108108	136.41538124366
chr1:156265438..156265485,-	ENSG00000198715	dip	102.418366515412	20.6546446320149	138.210696880691
chr1:156863470..156863521,+	ENSG00000187800	dip	10.1344608417634	2.97687692987142	147.996059153514
chr1:158979686..158979745,+	ENSG00000163565	dip	14.0794773839723	5.45779134902839	146.003750011747
chr1:160232230..160232284,-	ENSG00000132716	dip	18.4578547094548	6.03950709110908	150.661099111975
chr1:160313025..160313072,-	ENSG00000122218	dip	78.6370720141608	21.3661330923792	106.368839810946
chr1:161123606..161123619,+	ENSG00000143222	dip	2.74613011427064	3.3158174048857	155.466989600983
chr1:161172143..161172169,+	ENSG00000158864	dip	90.4526175148759	7.83156982785728	180.242673298189
chr1:161195835..161195864,+	ENSG00000158882	dip	2.94788613161522	3.62012022442419	101.626047315349
chr1:162602212..162602242,+	ENSG00000162733	dip	7.06499077627578	4.11498081482453	69.8477619962488
chr1:16482554..16482576,-	ENSG00000142627	dip	5.97455071362838	7.37182601859749	147.170136040973
chr1:173446516..173446533,+	ENSG00000117592	dip	60.4141055615441	25.0611532125995	144.793925761585
chr1:174992544..174992576,-	ENSG00000120333	dip	35.1387792460726	7.91538647549495	120.892284629836
chr1:17765044..17765073,-	ENSG00000179051	dip	1.49131895189984	1.57011113488258	149.993481032768
chr1:182992405..182992422,+	ENSG00000135862	dip	3.71116073370526	3.77043375697983	137.245519807556
chr1:184723942..184724012,-	ENSG00000116406	dip	7.85777646082944	6.8589416610057	50.4845048373865
chr1:19536744..19536770,-	ENSG00000127481	dip	40.5508991018957	11.924844587568	210.829605684079
chr1:200379129..200379174,-	ENSG00000162702	dip	5.47849745188821	4.74290301580197	192.00466419234
chr1:203595903..203595934,+	ENSG00000058668	dip	13.9718083164905	8.57928172816507	159.420968034577
chr1:205290865..205290891,-	ENSG00000163545	dip	3.67186454863139	4.49383119932922	163.039260471058
chr1:206858232..206858289,+	ENSG00000162889	dip	33.0447441449477	11.6350481829879	100.033353270697
chr1:212458725..212458790,+	ENSG00000066027	dip	4.71431966645105	2.64734216049737	124.803359660333
chr1:21616690..21616719,-	ENSG00000117298	dip	5.61025250913978	7.01020504742676	82.6277331755311
chr1:221052776..221052799,+	ENSG00000136630	dip	5.01607921191967	6.85139432463011	93.248110061529
chr1:228675057..228675128,+	ENSG00000168159	dip	83.9725071685241	9.64248692899645	108.364407970037
chr1:2322973..2323005,-	ENSG00000116151	dip	4.06394235645161	2.17851101590084	140.107203725844
chr1:23885981..23886002,-	ENSG00000117318	dip	109.20361762369	86.330786397487	205.925341561085
chr1:24018278..24018303,+	ENSG00000142676	dip	338.890597556248	352.041453783182	221.118120594737
chr1:26758849..26758899,+	ENSG00000117682	dip	3.66909582152281	2.34624981007418	132.644756285552
chr1:27816641..27816687,-	ENSG00000158195	dip	17.7062527332871	9.69363707784558	144.98940559428
chr1:28052456..28052515,+	ENSG00000009780	dip	3.84522268575565	1.90025104987169	147.673852643483
chr1:31345380..31345394,-	ENSG00000162512	dip	0.456863806560008	1.82977814458121	178.536240077278
chr1:32645296..32645355,+	ENSG00000084652	dip	8.43311321114357	7.9318324946816	106.280996698193
chr1:32666188..32666274,+	ENSG00000160050	dip	4.8068633375009	7.04271507959029	112.524175188208
chr1:33207381..33207471,+	ENSG00000162522	dip	3.80753108191937	3.93393543464906	131.048104706357
chr1:36621697..36621822,+	ENSG00000116871	dip	31.6867049850657	32.2696740362464	133.681289760371
chr1:39325359..39325425,-	ENSG00000116954	dip	3.75525105158526	2.31456811908957	114.560732071799
chr1:43232913..43232982,+	ENSG00000164008	dip	9.30434694742204	7.51150139456573	189.204140603429
chr1:44412577..44412664,+	ENSG00000117408	dip	13.2038406459755	4.55497847312576	159.178890077669
chr1:44435646..44435697,+	ENSG00000132768	dip	7.14644872114126	3.96240207447433	165.110472350182
chr1:45266040..45266056,+	ENSG00000173846	dip	60.3311493649162	9.09600743499845	204.324156904902
chr1:45965959..45966027,+	ENSG00000132763	dip	3.44774710171284	2.95423094139566	168.942159219102
chr1:46769330..46769385,+	ENSG00000173660	dip	322.018723632713	67.7481390440886	191.790888815685
chr1:51702002..51702030,+	ENSG00000123091	dip	6.74465913514035	6.13509780724163	78.4368143190094
chr1:52870263..52870294,+	ENSG00000134748	dip	12.8449126061495	3.86630753951298	129.963929892908
chr1:59249732..59249749,-	ENSG00000177606	dip	10.3505014713815	8.71021617471133	95.8032051220196
chr1:6673782..6673830,+	ENSG00000116273	dip	3.10958944332015	5.85827433554824	83.396948960711
chr1:67390665..67390698,+	ENSG00000198160	dip	7.44806459930267	5.86620176065576	68.1897726977217
chr1:6761855..6761892,-	ENSG00000007923	dip	18.4778500731924	3.05844248422045	116.680799904627
chr1:70687137..70687200,+	ENSG00000116754	dip	6.00576199001934	4.55847088082081	69.9504917716621
chr1:78444778..78444800,-	ENSG00000162613	dip	7.33371065085526	6.04533804558076	90.7147893191983
chr1:85742041..85742067,-	ENSG00000142867	dip	4.47298286466749	6.1776467655246	143.435400818638
chr1:85786189..85786205,-	ENSG00000153904	dip	3.29931919582274	3.28733028242316	140.146900361094
chr1:86174065..86174134,-	ENSG00000117174	dip	13.0425521377077	7.05569047369955	159.559055386621
chr1:87170247..87170276,+	ENSG00000097033	dip	6.24921606449683	3.27701746444105	156.945770175291
chr1:87380299..87380475,+	ENSG00000153936	dip	12.6157974163769	5.94925094814634	108.623657696503
chr1:93250620..93250673,-	ENSG00000067208	dip	4.56866790773535	2.79867186754992	107.063653615401
chr10:102106829..102106869,+	ENSG00000099194	dip	3.79902736752484	4.15462163627394	85.7239154297967
chr10:102106933..102106948,+	ENSG00000099194	dip	1.5247236084082	1.54407133632949	135.486023727785
chr10:103113840..103113933,+	ENSG00000166167	dip	6.13253842545134	3.88712881861412	159.286872389513
chr10:111765798..111765847,+	ENSG00000148700	dip	5.3271246534998	2.72036388513689	88.1857340530191
chr10:112657929..112657944,+	ENSG00000150593	dip	9.58007440562333	4.67565928946434	163.503248464258
chr10:114710244..114710257,+	ENSG00000148737	dip	1.86405437746125	4.2667396109356	100.427068567815
chr10:121410884..121410902,+	ENSG00000151929	dip	19.6004431918861	13.3258487995206	133.328056018169
chr10:14880364..14880382,+	ENSG00000187522	dip	2.96921854609662	1.75694753417242	182.55767761399
chr10:15139337..15139391,+	ENSG00000152464	dip	9.38698734397062	5.35358745887843	216.910890965302
chr10:17278284..17278356,+	ENSG00000026025	dip	6.19746439751031	5.52934372480092	129.158415849437
chr10:27149904..27149920,-	ENSG00000136754	dip	3.35282820261377	3.40749876255876	99.2338945231428
chr10:27443266..27443288,-	ENSG00000136758	dip	5.79289688757563	7.00605740383344	193.115673236834
chr10:31608127..31608156,+	ENSG00000148516	dip	16.1818948869779	14.4846386249826	163.514850619458
chr10:33200984..33201060,-	ENSG00000150093	dip	5.21794177726578	9.9879967686102	128.778537735403
chr10:33623685..33623700,-	ENSG00000099250	dip	8.63982557427085	3.70867311979247	149.743481376774
chr10:38299546..38299686,+	ENSG00000189180	dip	6.18588386269106	2.35985730209347	124.17168379589
chr10:43892668..43892762,-	ENSG00000169813	dip	6.25411193506436	5.63705577370507	217.408536213949
chr10:49813051..49813064,-	ENSG00000128805	dip	5.25046353009753	3.78936963591791	63.257067232157
chr10:60028878..60028891,+	ENSG00000122873	dip	4.55648380732003	4.60882805538423	219.818331841199
chr10:70883923..70883997,+	ENSG00000122958	dip	25.9618759655538	17.2430328323094	161.41841043724
chr10:75532028..75532089,+	ENSG00000196968	dip	5.44624280955896	2.60000766592536	119.598310428045
chr10:76871353..76871394,+	ENSG00000156671	dip	4.88470463420813	2.59667188785982	203.069481973424
chr10:90751038..90751131,-	ENSG00000107796	dip	64.5233031881662	22.4754214960243	122.532477637679
chr10:91174486..91174528,+	ENSG00000152778	dip	6.51126337292039	3.85616105379007	197.486191126103
chr10:93392811..93392835,-	ENSG00000119938	dip	18.1381681412096	20.1694451964375	129.537809340637
chr10:93558160..93558234,+	ENSG00000107854	dip	14.9269945141918	7.21326761398069	175.442487070412
chr10:94449675..94449694,+	ENSG00000152804	dip	4.53754718874581	5.93042057129403	203.99443421473
chr10:94449703..94449718,+	ENSG00000152804	dip	19.2614103056838	36.2219541069676	156.480915988544
chr10:94608245..94608292,+	ENSG00000138190	dip	7.52912339373552	9.40242293694881	207.944580275702
chr10:977624..977658,-	ENSG00000107929	dip	13.2140877968413	4.70114339097499	144.541769178027
chr11:107328527..107328569,-	ENSG00000152404	dip	4.70333812009844	3.985576631681	147.852558278789
chr11:107729504..107729539,-	ENSG00000110660	dip	4.95187687529525	3.13043307660696	124.701568523607
chr11:107879607..107879702,+	ENSG00000166266	dip	9.339217534295	3.85338997655526	174.24632285678
chr11:10823957..10823979,-	ENSG00000110321	dip	1.68326020690892	2.9311775080187	136.717035857541
chr11:114166821..114166842,+	ENSG00000166741	dip	0.826200268690922	2.48309351902748	165.508002016923
chr11:117049603..117049648,+	ENSG00000149577	dip	5.28316333302071	7.57684138395209	128.022545010855
chr11:118661828..118661886,-	ENSG00000110367	dip	33.0091789908352	4.80509397086598	172.04967588614
chr11:120894785..120894840,+	ENSG00000154114	dip	8.55313944629673	3.0290587111481	107.655523332484
chr11:123986149..123986169,+	ENSG00000110002	dip	2.1540505999576	5.87817508972244	145.316183371965
chr11:124492749..124492795,+	ENSG00000154144	dip	16.8565103147807	7.41962428633848	107.260407278959
chr11:126152954..126152999,+	ENSG00000150455	dip	2.03325272916034	4.04694720275119	117.855957588432
chr11:126173943..126173969,+	ENSG00000110063	dip	12.5304795699228	6.49294300611571	153.991199840099
chr11:12695944..12695989,+	ENSG00000187079	dip	21.1095168987031	10.8654848518964	183.030792212548
chr11:133938955..133938973,+	ENSG00000166086	dip	80.2112500561315	23.6344989778299	149.89165508074
chr11:1785199..1785212,-	ENSG00000117984	dip	5.22064455020501	1.96602104312483	155.666401959572
chr11:18287801..18287818,+	ENSG00000173432	dip	2.01428086857777	3.1179266020075	147.522641841034
chr11:208773..208814,+	ENSG00000177963	dip	13.7338864102435	4.36256205418918	112.090914274913
chr11:314010..314046,+	ENSG00000185885	dip	14.3698088842824	8.10628996585141	182.034877208942
chr11:43380459..43380537,+	ENSG00000052841	dip	3.60583444064675	2.29302944528071	140.287020440309
chr11:4414880..4414953,-	ENSG00000132109	dip	5.65868331910264	4.99568202494184	195.007605429283
chr11:46403194..46403242,+	ENSG00000110492	dip	54.0808706184478	10.7389054732216	134.889446792762
chr11:46615557..46615608,-	ENSG00000110497	dip	12.5443503832953	10.1586387605727	127.181690875149
chr11:46867791..46867848,-	ENSG00000175216	dip	17.0303298984877	4.02855700802902	124.358554997443
chr11:47270341..47270375,-	ENSG00000134575	dip	22.7203969275045	14.4855148094217	106.464211637095
chr11:47447784..47447817,-	ENSG00000165916	dip	98.2724983960476	17.5658752909855	230.936947581448
chr11:535515..535592,-	ENSG00000174775	dip	33.442911809269	11.4987526573516	131.417504977167
chr11:57435441..57435628,+	ENSG00000156599	dip	25.0552803512329	6.71877915246004	84.6876904813025
chr11:60609537..60609567,+	ENSG00000110104	dip	7.96694302805829	1.96451188897806	138.444777371213
chr11:60681567..60681606,+	ENSG00000110108	dip	3.7384477155937	4.99332896407946	111.606053865556
chr11:61520075..61520136,+	ENSG00000124920	dip	6.04890035488682	8.4398020681801	100.257048177836
chr11:61595761..61595780,+	ENSG00000134824	dip	24.8165442299311	13.0374870140258	109.089441128135
chr11:62314301..62314312,-	ENSG00000124942	dip	6.2976762338145	5.67756268047846	126.676541148156
chr11:63706444..63706486,+	ENSG00000110583	dip	4.70668076685608	2.65736469547758	175.19297008406
chr11:64052294..64052347,+	ENSG00000173264	dip	4.04957019829735	1.37609127863158	101.021434894408
chr11:64084785..64084786,-	ENSG00000173113	dip	1.03913617137522	2.39763596678355	126.52507171919
chr11:65343494..65343598,+	ENSG00000173442	dip	22.3424508698516	10.5657064566707	147.522801927224
chr11:65430402..65430431,-	ENSG00000173039	dip	13.848823972612	7.7389155402689	88.5313768940732
chr11:65487941..65488012,-	ENSG00000172922	dip	1.83750481694652	2.37473161250986	213.419753090692
chr11:65624415..65624466,-	ENSG00000172757	dip	1.76180362214641	2.65075711498332	183.050307153695
chr11:65638757..65638772,-	ENSG00000172638	dip	3.75545299791161	5.07330919212985	166.031681650955
chr11:65769594..65769645,-	ENSG00000175376	dip	4.71303733289855	7.79812465335148	117.287375583444
chr11:65819813..65819855,+	ENSG00000087365	dip	115.944091847367	14.4870659221727	103.190900620991
chr11:66234337..66234424,+	ENSG00000174516	dip	2.30720138696731	4.02869164036969	143.899334673424
chr11:66406132..66406143,+	ENSG00000173933	dip	3.49528355897387	3.49513332413936	133.997515675715
chr11:6640638..6640665,-	ENSG00000166340	dip	60.0641153359306	16.9946695337317	165.748909880748
chr11:67275568..67275585,-	ENSG00000167797	dip	4.81967205887792	2.34069100325878	170.340855802671
chr11:67276100..67276171,-	ENSG00000167797	dip	4.99880336174248	4.4452394858054	169.331910832504
chr11:68228189..68228237,+	ENSG00000110075	dip	38.7821032015165	8.11138805330888	187.133346928158
chr11:69467214..69467238,+	ENSG00000110092	dip	5.84198960869467	5.88633662375121	109.082103994547
chr11:69467457..69467532,+	ENSG00000110092	dip	3.06509049611273	5.03877286303335	119.119369617845
chr11:74109422..74109512,-	ENSG00000165434	dip	3.69835976724511	5.99550671706127	61.290063727267
chr11:819562..819579,+	ENSG00000177666	dip	90.933526741841	23.933907313084	213.576242642799
chr11:842928..842980,+	ENSG00000214063	dip	4.65665400219101	4.44250322823826	120.941230843297
chr12:104337515..104337541,+	ENSG00000166598	dip	5.17351918569346	2.79481965928911	125.044982727279
chr12:104350898..104351001,-	ENSG00000204954	dip	8.04619520578389	2.97091427130621	147.83425725228
chr12:10766184..10766215,-	ENSG00000111196	dip	8.01170554300819	9.40884616714445	173.744154792821
chr12:110011571..110011644,+	ENSG00000110921	dip	2.90373742590898	4.34737034971442	127.567821278646
chr12:110562135..110562199,+	ENSG00000122970	dip	4.48585950523364	2.71623072670245	191.635909807959
chr12:120933905..120933923,+	ENSG00000088986	dip	618.630700552405	201.955896004	212.217006642934
chr12:121454282..121454304,-	ENSG00000157895	dip	2.49691812767108	8.65694473344654	221.089203301133
chr12:122516646..122516668,+	ENSG00000175727	dip	3.92156045026349	3.98363737302797	158.125010467802
chr12:123465469..123465480,+	ENSG00000182196	dip	3.01472965478549	3.13453390038874	114.589864550442
chr12:12870294..12870324,+	ENSG00000111276	dip	16.8536998509524	11.5445796441159	110.632760565448
chr12:133758072..133758114,+	ENSG00000090612	dip	4.92122828132724	2.32784577560194	178.734242923948
chr12:14518598..14518627,+	ENSG00000171681	dip	4.64220344835686	4.00810737205691	124.393875555204
chr12:27091387..27091425,+	ENSG00000111790	dip	10.8257848218404	10.6428941158767	209.072906087555
chr12:4382917..4382935,+	ENSG00000118971	dip	9.34753267522828	9.94805511049828	113.784893421406
chr12:4382956..4382975,+	ENSG00000118971	dip	10.7186410532708	8.85934449070907	127.130148940738
chr12:4647606..4647681,-	ENSG00000047621	dip	4.91906146495999	3.86155296313606	144.847329279779
chr12:49504623..49504639,-	ENSG00000139636	dip	3.2319692110563	5.7011364491677	236.002010725679
chr12:50479109..50479146,+	ENSG00000066117	dip	7.97341330500443	9.85612506184435	104.113579433769
chr12:51157744..51157796,+	ENSG00000123268	dip	2.34707075737513	5.96738816510855	213.785421758743
chr12:53342625..53342694,+	ENSG00000111057	dip	2.49576846350336	1.70082776413658	162.109779955633
chr12:53491413..53491430,+	ENSG00000167779	dip	43.4168056986285	21.1584645889276	134.551056342832
chr12:56360605..56360636,+	ENSG00000123374	dip	6.84625952899659	5.16902277626992	212.674850941811
chr12:56694142..56694178,-	ENSG00000062485	dip	8.35819262261501	7.10450701165973	71.835996914936
chr12:57522245..57522256,+	ENSG00000123384	dip	4.389812176243	1.84635839328883	158.0389196553
chr12:66358080..66358094,+	ENSG00000149948	dip	3.88247622391787	3.45797047660633	193.48320754193
chr12:6716537..6716557,-	ENSG00000111642	dip	22.057373975392	21.6150924747595	86.4376740514679
chr12:6879079..6879124,+	ENSG00000159335	dip	1.89159791788554	1.37278036549042	209.050482842823
chr12:6879706..6879817,+	ENSG00000159335	dip	8.15224635340564	8.23156087037076	222.343462290881
chr12:6976687..6976696,+	ENSG00000111669	dip	73.108499042214	38.3025882480179	164.641900393657
chr12:7079807..7079848,-	ENSG00000215021	dip	206.311156894762	36.4323277242149	187.785331138862
chr12:72233530..72233563,+	ENSG00000121749	dip	22.3015672208199	7.14926826704388	158.840416661091
chr12:7245018..7245073,-	ENSG00000159403	dip	39.9451712682676	35.2924351381091	122.002425613516
chr12:8815259..8815298,-	ENSG00000197614	dip	52.2732514863581	17.1863562791953	85.8242241796127
chr12:89746173..89746188,-	ENSG00000139318	dip	6.27073654301713	3.92194579979259	177.012940455475
chr12:89746264..89746284,-	ENSG00000139318	dip	12.559441438706	8.04677658022557	116.549657078222
chr12:93167819..93167833,-	ENSG00000102189	dip	4.37593543579475	3.09272504370925	137.852688741924
chr12:95867884..95867904,+	ENSG00000111142	dip	4.71300271896292	3.89378915369434	93.9914062922003
chr12:98987458..98987473,+	ENSG00000075415	dip	576.406913786411	57.6090221618769	146.149510954122
chr13:103498370..103498458,+	ENSG00000134899	dip	10.3121432805466	5.45677128336341	175.734385870216
chr13:110959598..110959611,+	ENSG00000134871	dip	4.3248425918608	3.7810417333337	124.087827914429
chr13:110959623..110959640,+	ENSG00000134871	dip	101.95337503919	55.0186792805959	81.350104078073
chr13:114238997..114239077,+	ENSG00000198176	dip	38.8654859780945	5.61069330998225	205.159767072282
chr13:115000339..115000380,+	ENSG00000130177	dip	3.91253847638945	5.21786247653101	201.268295316571
chr13:20207782..20207841,+	ENSG00000196199	dip	5.41529822826635	6.07474704514805	132.994104817976
chr13:44453833..44453912,-	ENSG00000151773	dip	8.20794906392255	3.83336320975429	142.31072791486
chr13:45563665..45563714,+	ENSG00000133114	dip	7.78732707249143	11.2424508057558	208.145084267184
chr13:50510434..50510490,-	ENSG00000123178	dip	12.3623778902145	10.8894694627739	151.140874616464
chr14:100437723..100437770,+	ENSG00000196405	dip	5.93635999864232	1.1128528794756	176.217372655462
chr14:102606215..102606257,+	ENSG00000140153	dip	9.77144212969603	7.65407380789265	201.084481800668
chr14:103989160..103989176,-	ENSG00000166165	dip	5.02281527660666	5.46955592994533	169.038353266609
chr14:104029278..104029344,+	ENSG00000256500	dip	21.2313838757522	19.6487651790713	176.337943145273
chr14:105331596..105331656,+	ENSG00000099814	dip	11.624907210933	3.44333998802883	194.387256992187
chr14:105941118..105941196,+	ENSG00000182809	dip	33.3224865166867	13.7647312010682	93.2737308564047
chr14:20929570..20929610,-	ENSG00000165782	dip	7.57572051331305	6.63263299843575	164.294770990567
chr14:21979428..21979519,-	ENSG00000165819	dip	7.70129753064701	7.70823761122973	168.264133716376
chr14:23058063..23058144,-	ENSG00000129562	dip	431.010530788657	87.2893666512825	163.792263384875
chr14:23340941..23341004,+	ENSG00000197324	dip	51.0910903091347	10.0838195758458	90.0731449946336
chr14:23564320..23564362,-	ENSG00000100813	dip	34.4885689062508	14.8248870515276	183.274514245009
chr14:23755297..23755350,-	ENSG00000215271	dip	5.31550146067243	5.00415027200158	73.2686785114524
chr14:23776024..23776105,+	ENSG00000258643	dip	31.2500077099186	12.1477003039264	120.561346186245
chr14:24664776..24664904,-	ENSG00000100926	dip	12.9767737590809	8.62295862920858	112.387939378255
chr14:24837368..24837401,+	ENSG00000100968	dip	4.44801759701026	4.69337693720579	99.9618979477005
chr14:29235961..29236008,+	ENSG00000176165	dip	16.1351260982215	8.34111247696005	126.594133167566
chr14:45366472..45366514,+	ENSG00000179476	dip	5.71458600262522	2.11932260177275	138.769181224522
chr14:50087468..50087543,+	ENSG00000168282	dip	18.8770048446326	9.06466615880713	120.154155076181
chr14:50359773..50359850,+	ENSG00000165527	dip	25.1620434024744	13.7590697802906	94.4552093565936
chr14:52456226..52456320,+	ENSG00000087302	dip	246.931612031481	46.6547389801481	143.413429973912
chr14:53173896..53173907,+	ENSG00000100519	dip	5.59198275381328	4.42154535837659	169.590073999019
chr14:65569244..65569264,-	ENSG00000125952	dip	5.17326136504477	3.82789034501906	162.67670593214
chr14:68141535..68141574,-	ENSG00000100568	dip	2.17935307118085	2.63314987539556	202.370399354738
chr14:69259772..69259790,-	ENSG00000185650	dip	35.0169158454956	27.7977181204575	168.563205182438
chr14:69446034..69446048,-	ENSG00000072110	dip	12.2896021187196	5.63569027963745	96.2185700444611
chr14:70236906..70236925,+	ENSG00000100650	dip	0.752080730062977	3.76472719613878	71.7937850399896
chr14:70346125..70346139,+	ENSG00000198732	dip	6.4020714500502	3.62697502683493	116.334528853977
chr14:74959995..74960020,-	ENSG00000119655	dip	125.089106692389	36.977845939642	168.239372256063
chr14:75079294..75079329,-	ENSG00000119681	dip	10.9807153550402	8.06540334436922	101.376998751063
chr14:77494967..77495001,-	ENSG00000119669	dip	5.33665270803105	1.87020996743847	147.713311919562
chr14:85996471..85996497,+	ENSG00000185070	dip	7.0366151777061	7.06154861625951	189.802571127577
chr15:22892677..22892733,+	ENSG00000068793	dip	55.567927556931	8.08596107132584	172.558472598818
chr15:32976768..32976779,+	ENSG00000166922	dip	4.13614758708047	1.67724513967841	166.593044258591
chr15:34635314..34635368,-	ENSG00000182117	dip	237.118000180202	60.5771594471675	189.617806582162
chr15:39880723..39880752,+	ENSG00000137801	dip	25.8507505655571	18.7405073535716	105.155584546181
chr15:39880753..39880767,+	ENSG00000137801	dip	11.5108788567474	10.6435229229547	136.02896407214
chr15:39884901..39884916,+	ENSG00000137801	dip	2.81319299722761	3.85723948130386	137.255686988297
chr15:39885590..39885644,+	ENSG00000137801	dip	2.73072924548433	4.49264820127848	84.6912705159426
chr15:40331342..40331353,-	ENSG00000140319	dip	74.11686672603	49.9721891428199	153.702472915355
chr15:41523417..41523529,+	ENSG00000187446	dip	100.838649295017	16.0462262002013	85.8362601532187
chr15:44580899..44580947,+	ENSG00000166734	dip	34.5904569520531	16.0812803346956	201.808233494909
chr15:45007776..45007836,+	ENSG00000166710	dip	4.05911938841519	2.19982225110901	135.451780301108
chr15:51200871..51200932,+	ENSG00000081014	dip	5.99103928892598	1.93384702101714	129.738994303746
chr15:63349171..63349210,+	ENSG00000140416	dip	2.71174949505828	3.14515760542711	153.083266951418
chr15:74908147..74908220,+	ENSG00000179335	dip	4.17349426515081	10.9207985812788	148.472754293068
chr15:75182370..75182408,+	ENSG00000178802	dip	16.2435285761943	7.86537630268269	156.629823757497
chr15:75748143..75748162,-	ENSG00000169375	dip	2.17445083346637	2.16739765332579	138.894538162454
chr15:82338341..82338379,-	ENSG00000183496	dip	6.61937476722073	9.23199324543393	77.4043842041844
chr15:91475747..91475802,-	ENSG00000184508	dip	5.2606086107668	2.88808355000089	184.193801493597
chr15:91565770..91565840,-	ENSG00000184056	dip	3.15888721565776	2.77232201913956	126.592576790453
chr16:11036300..11036342,-	ENSG00000182108	dip	8.19234852721592	7.36290554223075	204.782395394566
chr16:11038403..11038492,+	ENSG00000038532	dip	3.35705640660704	4.53428159210699	38.4147451037767
chr16:15528333..15528385,+	ENSG00000166780	dip	7.63756315017288	4.83487799333171	72.4265717433523
chr16:1832527..1832582,-	ENSG00000162032	dip	6.06105844598824	5.4038674809738	119.981195317044
chr16:29819403..29819442,+	ENSG00000103495	dip	4.33753452367749	5.03767484183084	178.810368021273
chr16:29828168..29828228,+	ENSG00000185928	dip	4.13953516850621	4.88551170132483	103.9801312892
chr16:29831735..29831756,+	ENSG00000013364	dip	17.9517860921252	4.90357293220507	97.0770305825335
chr16:29911864..29911967,+	ENSG00000174939	dip	5.09623959839571	2.35735979471296	153.475475761037
chr16:29973433..29973487,+	ENSG00000149932	dip	6.17038342428458	2.2459704413784	138.818970744703
chr16:29985168..29985205,+	ENSG00000149930	dip	3.07791072288978	3.69443200536592	169.910417799153
chr16:30075463..30075519,+	ENSG00000149925	dip	13.8009145901583	7.7528280840917	149.41773173141
chr16:31085714..31085783,+	ENSG00000167395	dip	6.64651023463238	3.2946405842178	152.749802329643
chr16:31191456..31191463,+	ENSG00000089280	dip	95.7821313125956	26.807204999722	110.797891323675
chr16:3767551..3767577,-	ENSG00000126602	dip	3.60994470103369	4.63889341493056	218.306296167601
chr16:55512843..55512929,+	ENSG00000087245	dip	4.09525783199252	3.66154936049452	140.020490254534
chr16:55522512..55522527,+	ENSG00000087245	dip	1.47585299626131	3.67878533748563	114.551225210954
chr16:58163262..58163292,-	ENSG00000070761	dip	5.18843825504096	6.16630615745746	178.88064281809
chr16:58718638..58718689,-	ENSG00000103042	dip	2.96905787635286	3.15037562077381	192.710574792791
chr16:66400578..66400600,+	ENSG00000179776	dip	6.27211801097	5.82817085253625	152.310518034254
chr16:67880779..67880790,+	ENSG00000102898	dip	15.0622416249514	6.26496289560365	126.715089478804
chr16:68057179..68057205,+	ENSG00000167264	dip	3.52762979569628	2.10437731157303	166.802680521408
chr16:69419871..69419927,-	ENSG00000132604	dip	7.89591042530839	2.52368215407817	149.820833165786
chr16:74640986..74641022,-	ENSG00000090863	dip	97.2752221943853	27.5082018475896	138.975814401642
chr16:81040113..81040172,+	ENSG00000166451	dip	6.83356104826185	7.29175545510978	171.516689992876
chr16:83841567..83841663,+	ENSG00000230989	dip	246.414207140909	25.9507039111068	163.796492429371
chr17:1248207..1248301,-	ENSG00000007168	dip	2.61365064534585	3.00614273790723	138.999702892201
chr17:1248464..1248521,-	ENSG00000007168	dip	1.81869802571729	3.31656888571524	152.452462703098
chr17:15165854..15165888,-	ENSG00000109099	dip	4.51882129297338	2.35758681201952	145.761973753294
chr17:17184524..17184538,-	ENSG00000141030	dip	3.1631343855843	1.70262155242343	143.757964257154
chr17:19290483..19290510,-	ENSG00000166482	dip	10.3054382801657	5.30283505777021	102.570225750393
chr17:1958388..1958404,+	ENSG00000177374	dip	24.0203622428681	14.5901333214912	185.522181831556
chr17:1959369..1959388,+	ENSG00000177374	dip	21.3905363311529	24.5375415998445	83.0505645102015
chr17:20059358..20059401,+	ENSG00000128487	dip	7.65901784324915	7.75535008445161	166.876617245734
chr17:2240775..2240812,+	ENSG00000141258	dip	12.3744728163122	4.91858699561867	121.612334737586
chr17:26662440..26662463,-	ENSG00000109083	dip	4.90996635400698	2.50340556549642	168.413162900512
chr17:26903900..26903933,-	ENSG00000109107	dip	2.19448757171642	2.35545803340872	116.401215524521
chr17:26989136..26989218,-	ENSG00000132581	dip	5.19813221379617	4.07680870549552	138.677814180725
chr17:26989255..26989297,+	ENSG00000109111	dip	12.5462418443114	9.1078838546122	152.174628014959
chr17:27044878..27044894,-	ENSG00000109113	dip	7.62409933219354	4.97597020907114	161.248985519414
chr17:28804418..28804450,+	ENSG00000108587	dip	19.215372965803	13.3869059108877	117.343732796773
chr17:29233221..29233272,-	ENSG00000172171	dip	3.76405056953242	8.25669018517863	238.405494465759
chr17:34136478..34136494,+	ENSG00000172660	dip	62.2047649227249	9.91127212057015	167.060331712831
chr17:36453126..36453152,+	ENSG00000174100	dip	5.94315983562389	2.46536597186428	155.130906764135
chr17:36904548..36904616,-	ENSG00000056661	dip	11.8532744993932	5.61912321111894	125.152639083507
chr17:37356555..37356580,+	ENSG00000108298	dip	21.6192472136802	55.4922750496834	251.303396408442
chr17:37607497..37607532,-	ENSG00000125686	dip	3.46820355841487	5.12630162584373	113.870902247507
chr17:38278209..38278250,+	ENSG00000188895	dip	4.27013889608267	3.61408281171159	170.14511781725
chr17:38804061..38804112,-	ENSG00000073584	dip	18.4524033379113	14.1091354024538	169.125511545708
chr17:40714138..40714205,+	ENSG00000068120	dip	18.2924619716818	15.7300919948504	158.224438296366
chr17:40761660..40761748,+	ENSG00000131462	dip	42.1801696633339	23.6676035036182	146.647708932976
chr17:40811378..40811451,+	ENSG00000037042	dip	4.69785410448014	3.30347815544998	148.748894519466
chr17:41132564..41132600,+	ENSG00000198863	dip	5.02353096019342	2.73881049169494	167.852570165457
chr17:41322208..41322250,-	ENSG00000012048	dip	0.878708694618491	6.53543483980546	137.160438919991
chr17:41856305..41856363,-	ENSG00000108861	dip	34.6179563696674	14.6700103986825	86.4462884479909
chr17:42422629..42422636,+	ENSG00000030582	dip	9.93153174609332	5.34390521756738	81.0973764002324
chr17:42634734..42634754,+	ENSG00000180340	dip	1.27823911961599	1.96886166185386	105.09640537457
chr17:43225839..43225845,+	ENSG00000186834	dip	2.63277397396982	7.72406525759202	95.6012555433937
chr17:46048434..46048458,+	ENSG00000108465	dip	4.84808430774277	4.42994587745135	157.548425980977
chr17:46048471..46048494,+	ENSG00000108465	dip	8.10948684439733	5.0457073597162	203.212882683515
chr17:46655704..46655718,-	ENSG00000182742	dip	5.62388053836657	4.0385935488075	137.358997567036
chr17:46970134..46970170,+	ENSG00000159199	dip	15.3184958536788	11.8048787970668	176.823757050181
chr17:48133330..48133349,+	ENSG00000005884	dip	5.72106523456298	6.35755877811489	116.865401972583
chr17:48263361..48263372,-	ENSG00000108821	dip	1.68332608838888	4.02883389038326	135.167081415443
chr17:48277133..48277317,-	ENSG00000108821	dip	6.01824567188784	4.34995865378104	184.748009162906
chr17:4843316..4843388,-	ENSG00000108528	dip	12.5194226019027	5.08677294736085	85.3422228956448
chr17:48503571..48503597,+	ENSG00000167107	dip	6.43887493204455	4.99925562576647	166.105030266826
chr17:4852243..4852319,-	ENSG00000108518	dip	2.48611456614997	6.63256699228283	219.638528634865
chr17:5323465..5323490,+	ENSG00000129197	dip	6.23010665207159	4.88365296164969	193.850697666086
chr17:5389477..5389514,-	ENSG00000072849	dip	19.4031275992502	8.69624730541142	140.135179568143
chr17:54671047..54671075,+	ENSG00000183691	dip	10.4422003191191	14.9988706376325	181.168734062195
chr17:56296580..56296624,-	ENSG00000011143	dip	3.41854860570487	5.19550817467486	159.874049889814
chr17:61699766..61699826,+	ENSG00000198909	dip	14.758283513166	6.55209506032377	153.035940693398
chr17:655489..655535,-	ENSG00000179409	dip	3.81666852236584	2.3469145564098	151.635260882152
chr17:65821603..65821635,+	ENSG00000171634	dip	5.78974816451649	3.38723838119098	168.097768134711
chr17:7142725..7142800,-	ENSG00000040633	dip	7.55797632969565	7.21064298835876	176.602611242921
chr17:72199808..72199837,+	ENSG00000172809	dip	1494.3837506816	180.520406103202	171.093311046108
chr17:73106035..73106075,+	ENSG00000125449	dip	2.20227999857005	2.84758441512288	154.014953094595
chr17:73851380..73851427,-	ENSG00000132471	dip	80.4931668419619	19.856178244224	189.023846501906
chr17:74099795..74099875,-	ENSG00000182473	dip	9.15197735578981	12.4508436822189	167.083456964991
chr17:74261413..74261439,+	ENSG00000185262	dip	70.1727557267385	19.8810410518433	176.00562391966
chr17:7452336..7452421,+	ENSG00000248871	dip	16.4564368721506	8.28144552238042	189.484870813734
chr17:75315654..75315688,+	ENSG00000184640	dip	3.89346317344078	2.66775523989888	115.587784005714
chr17:78075324..78075358,+	ENSG00000171298	dip	4.61269388871068	5.0038502905338	130.723839188324
chr17:78120897..78120913,-	ENSG00000141543	dip	4.64499132610605	4.03238637915151	121.46891267304
chr17:78194205..78194257,+	ENSG00000181045	dip	4.00468416674823	2.49224353363323	89.5626444343863
chr17:79633745..79633796,+	ENSG00000185298	dip	9.34300496942661	6.72056570772736	125.468585124169
chr17:79803474..79803506,-	ENSG00000185624	dip	6.4248234127988	6.68929246336818	170.422513785433
chr17:79895097..79895150,-	ENSG00000183010	dip	4.57660774234139	4.09827792023068	155.211224833676
chr17:80231510..80231532,-	ENSG00000141551	dip	2.12134999418624	1.71811209307786	152.569305446859
chr18:24128496..24128554,-	ENSG00000134504	dip	4.31880805709254	2.24049811712863	128.867748034828
chr18:33552615..33552665,+	ENSG00000141428	dip	27.0283263185889	6.29392765446756	170.371857700617
chr18:47013586..47013633,-	ENSG00000177576	dip	42.0320251930689	15.6360803522521	147.7703481759
chr18:53068911..53068935,-	ENSG00000196628	dip	4.04253702561649	1.85493153746288	123.455516827554
chr18:5544022..5544045,-	ENSG00000082397	dip	5.95261272200141	4.0221309005785	136.407139315317
chr18:55470539..55470601,-	ENSG00000081923	dip	6.37559249909527	4.17125483953372	150.442712872342
chr18:9475493..9475572,+	ENSG00000017797	dip	12.0751521273503	8.32819865699719	114.539461965965
chr19:1036434..1036457,+	ENSG00000064666	dip	10.6360293975424	10.9316507602052	178.845327121555
chr19:10426663..10426704,-	ENSG00000267673	dip	16.6218647620415	7.46813294652952	150.182412525994
chr19:11308190..11308244,-	ENSG00000197256	dip	23.7807332596355	17.3753784520089	94.9178125815859
chr19:11456905..11456930,-	ENSG00000105518	dip	2.89454615732326	4.40776774926479	167.063309138784
chr19:11925071..11925113,+	ENSG00000171295	dip	3.15617441760604	2.76547869849299	122.75853674714
chr19:1275917..1275952,+	ENSG00000228300	dip	5.18436097339741	4.18381387522547	200.841061681891
chr19:13001965..13002001,+	ENSG00000105607	dip	8.42782978806581	5.78816586982469	164.98216852331
chr19:13049413..13049432,+	ENSG00000179218	dip	2825.88470781932	274.020551842369	185.933985600576
chr19:13106214..13106382,+	ENSG00000008441	dip	17.9124825151513	4.42909925952469	103.292963678901
chr19:14201386..14201399,-	ENSG00000141858	dip	3.45508432451247	2.1450008083064	185.492067231216
chr19:14492217..14492241,+	ENSG00000123146	dip	4.82646536721629	2.88104386913553	124.453917001767
chr19:17378238..17378275,+	ENSG00000105393	dip	69.6706853472255	30.997685293633	139.324813851891
chr19:17830280..17830317,+	ENSG00000130479	dip	18.3702627634353	12.3496279650083	177.878646221356
chr19:18668672..18668701,+	ENSG00000105700	dip	82.9240882066469	31.9150507269167	145.935923036388
chr19:18682661..18682686,+	ENSG00000221983	dip	407.311541554403	80.7604985902769	166.790165843683
chr19:2039415..2039452,-	ENSG00000099875	dip	1.9788470319874	1.71340471130335	168.784381086405
chr19:2236815..2236860,+	ENSG00000104897	dip	53.3788917290211	15.6923762336603	201.487800282331
chr19:2783255..2783301,-	ENSG00000104969	dip	22.9222044904336	17.0354042748387	132.718978777766
chr19:2785479..2785548,+	ENSG00000172009	dip	9.33947586414006	9.06820074364476	230.73129165837
chr19:3366570..3366619,+	ENSG00000141905	dip	18.9177667555413	12.5517068117904	175.646267853308
chr19:35168567..35168620,+	ENSG00000089335	dip	6.5086308803907	5.49252463352143	150.498888949041
chr19:35491174..35491242,+	ENSG00000089351	dip	26.5893162976523	15.2360937513346	235.823115755773
chr19:3572925..3573014,+	ENSG00000064961	dip	23.6738904542015	17.8628959623596	151.426776765137
chr19:35759824..35759891,+	ENSG00000105698	dip	22.1423252176357	4.69832638970309	120.876637316398
chr19:35759976..35760042,+	ENSG00000105698	dip	2.75788210307688	1.75974322603022	126.403600841274
chr19:36239450..36239484,+	ENSG00000267796	dip	3.14247132702443	3.24282849353558	194.193471487798
chr19:36247921..36247937,-	ENSG00000004776	dip	204.238822373062	26.8655701090239	167.36448790333
chr19:36631867..36631919,+	ENSG00000126247	dip	24.2451765422339	19.9522546782506	226.494531515485
chr19:38893751..38893799,+	ENSG00000130244	dip	4.22620703328501	4.52879604467375	210.475408385666
chr19:4007713..4007759,+	ENSG00000105229	dip	7.11445616800669	8.48110963959209	107.971105946955
chr19:40854559..40854625,+	ENSG00000105223	dip	53.7285349406102	29.3361104388479	99.8826497988466
chr19:41858640..41858665,-	ENSG00000105329	dip	4.97473371798553	6.145774788704	175.567923129281
chr19:45312347..45312374,+	ENSG00000187244	dip	5.87997936310596	6.81672987436584	93.4440498163847
chr19:45681997..45682072,+	ENSG00000189114	dip	7.06678538290561	4.74504441216197	79.6512756844634
chr19:46105411..46105481,-	ENSG00000177464	dip	6.60919165851559	4.81877225249187	163.068116660151
chr19:46850254..46850285,+	ENSG00000011485	dip	7.50414405489162	4.46375409249458	181.37547343158
chr19:47249302..47249315,+	ENSG00000181027	dip	11.9072054524379	5.7569418146435	167.235490377446
chr19:47615498..47615522,-	ENSG00000130749	dip	7.45846040709309	9.17648036803769	183.861501909385
chr19:47617013..47617069,-	ENSG00000130749	dip	1.51163428323259	2.11729245204819	161.972378220648
chr19:47734448..47734466,-	ENSG00000105327	dip	12.0553106792869	8.93492368260845	157.316714759653
chr19:48281928..48281939,+	ENSG00000178980	dip	7.75798057907966	3.47713105128399	142.771488192577
chr19:4867643..4867654,-	ENSG00000105355	dip	6.97111194937361	4.84351762146602	192.581239603351
chr19:48828606..48828637,+	ENSG00000142227	dip	5.63474416707037	9.34965602763435	100.588258153606
chr19:49122427..49122447,-	ENSG00000063177	dip	551.152645000493	127.984238101356	169.938355467626
chr19:49403562..49403614,+	ENSG00000104805	dip	58.9095885118602	17.9384402972655	184.998219311182
chr19:50321528..50321579,+	ENSG00000104973	dip	21.3092559895683	7.38837286151327	115.811269523302
chr19:50528616..50528670,-	ENSG00000105053	dip	10.2442095745924	6.80094681517155	218.773787232971
chr19:52643169..52643199,-	ENSG00000204611	dip	2.17179543326667	2.38430289835504	104.520343140404
chr19:54371114..54371180,+	ENSG00000179820	dip	364.323780233837	134.032315158563	181.257869175764
chr19:54377455..54377484,+	ENSG00000179820	dip	2.93715209358839	2.66567272746735	153.6526121131
chr19:55897738..55897762,+	ENSG00000108107	dip	2.10455034668359	3.95152492334476	118.471987111585
chr19:5623083..5623158,+	ENSG00000160633	dip	23.6665254335504	12.3908674471516	125.643327898272
chr19:5680543..5680554,-	ENSG00000174917	dip	2.84006918165671	3.11460941978043	130.036681477496
chr19:58011258..58011317,+	ENSG00000152439	dip	3.94113270070663	3.99318576360997	204.484073227091
chr19:7694417..7694459,-	ENSG00000076924	dip	15.2358081576629	7.67219351831184	195.520309019051
chr19:7701985..7702038,+	ENSG00000076944	dip	3.05206756070908	2.83888416478009	137.256258551972
chr19:7895074..7895119,+	ENSG00000142459	dip	8.84334613965128	7.6824176486843	114.158916063724
chr19:8008533..8008563,-	ENSG00000104980	dip	26.8932019853666	15.8016104224077	183.932157511813
chr2:102456293..102456342,+	ENSG00000071054	dip	2.42037288389508	4.32074681092358	193.47554252801
chr2:106013400..106013438,-	ENSG00000115641	dip	3.03867729761104	4.72390139835618	202.253410684313
chr2:120124536..120124581,+	ENSG00000155368	dip	219.147766554438	39.7407683171136	215.311787413125
chr2:133427767..133427797,-	ENSG00000150551	dip	82.9581497806399	27.0291883548437	149.839279026533
chr2:172750737..172750761,-	ENSG00000115840	dip	10.5083452045154	13.7373908259059	218.674595290742
chr2:179343268..179343338,-	ENSG00000079150	dip	38.9371151077168	4.60892765155076	159.364197170521
chr2:181845074..181845114,+	ENSG00000170035	dip	5.28962026856132	1.5444087355607	161.260254186579
chr2:181845298..181845378,+	ENSG00000170035	dip	26.9566266736195	8.91635683689432	221.862682391363
chr2:188312971..188312987,-	ENSG00000064989	dip	12.0075480287345	16.3767957538375	180.478829396718
chr2:188312993..188313033,-	ENSG00000064989	dip	6.03857392887823	8.15336405734886	170.632256261471
chr2:188330646..188330688,-	ENSG00000003436	dip	1.67723709907785	2.70001732203212	114.548686620952
chr2:190306186..190306213,+	ENSG00000115368	dip	18.6001639684113	6.10661496617604	199.657368417288
chr2:198365095..198365116,+	ENSG00000115541	dip	159.90486776805	32.4523543381924	178.085828379243
chr2:201828356..201828412,-	ENSG00000115942	dip	7.43530495264245	4.12551372218791	180.413013382836
chr2:20189819..20189923,-	ENSG00000118965	dip	2.83047625360031	2.15265906014195	178.373156069522
chr2:202645612..202645693,-	ENSG00000003393	dip	5.06981885691421	4.85148987443657	168.009557960968
chr2:206547166..206547186,+	ENSG00000118257	dip	11.8548500251786	4.48543388323702	114.778255827679
chr2:216241256..216241335,-	ENSG00000115414	dip	8.91913526903281	11.6782954912958	141.424211930005
chr2:216285472..216285532,-	ENSG00000115414	dip	4.15745896095475	2.8076491291468	97.2558192373646
chr2:216298113..216298192,-	ENSG00000115414	dip	11.29263820973	6.56292719182224	120.187354154245
chr2:219081854..219081931,+	ENSG00000163466	dip	335.541298621584	74.6723653388433	95.2095672171369
chr2:220042988..220043011,+	ENSG00000144567	dip	15.5166604854453	8.26543558187729	134.849946271985
chr2:220144052..220144128,+	ENSG00000135924	dip	29.3324060347267	8.85994101232968	183.930345506916
chr2:232325500..232325586,-	ENSG00000115053	dip	4.99254899099865	3.25127027710195	189.653991163418
chr2:234160287..234160335,+	ENSG00000085978	dip	5.00012921437903	6.65876069362232	172.069442522663
chr2:237994519..237994597,+	ENSG00000198612	dip	52.0493588050531	6.8273669015701	158.606416705173
chr2:238600933..238600985,+	ENSG00000124831	dip	4.27216492324203	3.28301557396895	174.647497199183
chr2:242577097..242577116,+	ENSG00000168397	dip	11.2743319459425	8.67151076722152	173.045504679576
chr2:24307664..24307682,-	ENSG00000115129	dip	3.29142785846159	2.83001554478835	206.146599618967
chr2:264913..264964,+	ENSG00000143727	dip	91.290054176732	10.7338300102775	117.16981534685
chr2:27435188..27435240,+	ENSG00000138085	dip	98.1129972862372	8.56117177007913	147.554903820871
chr2:33359579..33359590,+	ENSG00000049323	dip	13.1134307097722	10.8954278738047	185.306733492565
chr2:3622932..3622954,+	ENSG00000171863	dip	6.38594888369698	3.2451271500751	168.38379417565
chr2:37311645..37311692,+	ENSG00000152133	dip	6.46955621699576	2.91692090245335	159.421837990518
chr2:39005336..39005379,+	ENSG00000152147	dip	13.2028945864986	9.6182000392322	110.612741229434
chr2:46612334..46612349,+	ENSG00000116016	dip	3.79257154437006	1.56727244457716	124.294016037373
chr2:55277654..55277685,-	ENSG00000115310	dip	31.361828285519	10.7702784674508	150.833776074942
chr2:56150910..56150938,-	ENSG00000115380	dip	210.0663896802	33.1799964685629	80.4685076898567
chr2:61765446..61765515,-	ENSG00000082898	dip	5.89062620760957	5.19656343048	161.775129231621
chr2:65216462..65216567,+	ENSG00000115902	dip	3.04144754378463	5.78067376519746	93.2331113874166
chr2:69664558..69664584,-	ENSG00000169599	dip	61.2002965367737	24.1262561222357	143.983658913187
chr2:74682204..74682252,+	ENSG00000115274	dip	41.6175477953748	13.0104468665251	148.089408458797
chr2:74710194..74710217,+	ENSG00000115282	dip	7.84332093289202	2.44373551669031	164.766813564526
chr2:85555086..85555119,-	ENSG00000152291	dip	105.523624503135	12.7912865082345	96.7702751454598
chr2:88991165..88991216,+	ENSG00000153574	dip	2.50800623058983	1.50901314005591	128.164976720665
chr2:96931679..96931756,-	ENSG00000135956	dip	28.9600031311716	9.40862805088323	92.0370762967377
chr2:97202480..97202499,+	ENSG00000196843	dip	5.21514454141122	3.36527341028436	153.885248499453
chr2:9983555..9983641,+	ENSG00000115750	dip	14.1921330310266	6.29272318978995	197.250635073882
chr20:1099233..1099315,+	ENSG00000125818	dip	57.1401876563543	26.6133565566945	190.193203956163
chr20:1115860..1115881,+	ENSG00000125818	dip	2.9348793393324	5.80365724433309	178.069470505768
chr20:11871433..11871525,+	ENSG00000132640	dip	7.69336968427434	6.86995700687491	94.139604984446
chr20:31407692..31407709,+	ENSG00000101367	dip	3.90539446294539	4.24003834988116	129.239828221964
chr20:3190115..3190178,+	ENSG00000125877	dip	32.8417702793435	14.3021835263568	115.548101906944
chr20:32700012..32700059,-	ENSG00000125977	dip	78.5936515401101	14.0977601141194	159.842425917003
chr20:327736..327767,+	ENSG00000125841	dip	12.4158381642417	10.590638588053	81.302082943048
chr20:33865891..33865939,-	ENSG00000088298	dip	234.998937446135	57.4107023735947	152.546165527033
chr20:34144792..34144835,+	ENSG00000125991	dip	2.52294655273702	2.72931593802341	166.921043799175
chr20:35918035..35918068,+	ENSG00000101363	dip	13.2330981183626	12.0975921002128	195.633920806103
chr20:42543506..42543549,+	ENSG00000124191	dip	6.20732519579869	5.01110865752547	94.4001150623366
chr20:443129..443207,-	ENSG00000125875	dip	19.7726452975446	9.9797446890449	156.466750789533
chr20:44718538..44718612,-	ENSG00000124160	dip	9.55232228182179	8.94159777865075	193.89250857241
chr20:48729670..48729694,-	ENSG00000244687	dip	75.9689498750389	27.502698427051	163.718395214419
chr20:48807875..48807982,+	ENSG00000172216	dip	15.329468378807	6.83229683364031	149.600201145103
chr20:55043676..55043751,+	ENSG00000022277	dip	42.676968076074	31.775267308372	147.644444316937
chr20:57466401..57466412,+	ENSG00000087460	dip	7.79749879704146	9.14673884458453	188.008029320244
chr20:62339212..62339290,-	ENSG00000101246	dip	5.43063923289195	3.48055043043911	127.889634056412
chr20:62371602..62371658,+	ENSG00000125520	dip	3.54219006925715	3.21661503079095	160.623637983861
chr20:62371727..62371771,+	ENSG00000125520	dip	5.79952570861211	5.13597082890408	81.1156817713048
chr21:30257669..30257704,-	ENSG00000156239	dip	8.84245207512384	2.32951866169415	165.997120913093
chr21:33031995..33032013,+	ENSG00000142168	dip	607.832857388827	84.5443108107835	199.148641852731
chr21:34638656..34638709,+	ENSG00000243646	dip	16.0664963061331	10.4353454462139	153.973742595177
chr21:34775698..34775771,+	ENSG00000159128	dip	67.8146186842511	15.3563060301153	62.0397404082847
chr21:47706239..47706327,+	ENSG00000182362	dip	11.0774670735602	3.95873915277976	151.223226899236
chr22:18257249..18257266,-	ENSG00000015475	dip	4.03201514139623	4.76812780349995	195.798836850068
chr22:19842330..19842384,-	ENSG00000215012	dip	6.02729409776973	1.96310703295083	127.063891572551
chr22:20104965..20105003,+	ENSG00000099901	dip	6.81195687360218	3.95978450518483	166.302397815825
chr22:21271686..21271706,+	ENSG00000099942	dip	5.01212739261314	3.71808897494612	128.925842687887
chr22:24200085..24200108,+	ENSG00000133460	dip	3.85557730213215	4.61759063394229	100.535330435202
chr22:31742303..31742350,-	ENSG00000100105	dip	5.00470796568456	4.7530653556271	146.867167883453
chr22:36236487..36236534,-	ENSG00000100320	dip	8.67451563893653	3.9144713510722	137.913077812289
chr22:36877629..36877693,-	ENSG00000100348	dip	49.9046864576648	17.9055190739757	142.810788798767
chr22:37584273..37584294,-	ENSG00000133466	dip	4.47971658404081	3.09528566362091	191.667323622779
chr22:38240316..38240349,-	ENSG00000100124	dip	5.24735607513425	3.10387691199749	146.692858533655
chr22:38349724..38349733,+	ENSG00000100142	dip	7.79997540921995	3.14397439843011	171.096668677739
chr22:38881957..38882027,-	ENSG00000100201	dip	5.08562745124557	5.86050880544718	197.977103990562
chr22:39795748..39795811,+	ENSG00000100324	dip	8.20456481070104	2.01779262618812	117.133363659899
chr22:39898325..39898378,+	ENSG00000100335	dip	6.60254972710315	5.76412119005532	150.535283368908
chr22:41842781..41842835,-	ENSG00000183864	dip	3.81101983301091	4.73979159972167	113.856608233283
chr22:43411106..43411165,-	ENSG00000100266	dip	28.3669103630939	6.09319015358454	148.04858690079
chr22:46663895..46663937,+	ENSG00000075234	dip	10.6959974345794	9.08469981410445	193.110554438227
chr22:50624323..50624369,+	ENSG00000170638	dip	13.053875545462	8.75664180838003	203.807571044391
chr3:100211412..100211501,+	ENSG00000181458	dip	10.8912008679523	6.4420952408267	96.015142727168
chr3:101395963..101395993,-	ENSG00000066422	dip	5.69609784111815	3.0787594943962	189.593602505365
chr3:105085734..105085760,+	ENSG00000170017	dip	44.8923096790822	17.0503934766314	153.554481767032
chr3:112280877..112280901,+	ENSG00000138459	dip	7.97343858096838	12.5510179289011	209.016583599865
chr3:112280985..112281007,+	ENSG00000138459	dip	3.19912811224863	2.13808097606767	168.804154497119
chr3:11888282..11888374,-	ENSG00000144559	dip	9.93461713411626	2.26896542622353	159.394291544759
chr3:123303912..123303931,-	ENSG00000206527	dip	1.83396308730539	1.32700579002962	109.488296035303
chr3:128533128..128533149,+	ENSG00000075785	dip	3.07714946685181	2.26439967235118	178.282920544428
chr3:128902670..128902681,-	ENSG00000169714	dip	3.95210254226756	2.74771915868671	158.744505477539
chr3:133524633..133524697,+	ENSG00000144867	dip	77.1358677113529	10.359075637943	177.573132354243
chr3:134093275..134093299,-	ENSG00000114019	dip	26.0962985413069	11.2207025027492	203.396506702077
chr3:134204551..134204608,+	ENSG00000182923	dip	2.61533271530794	4.38521439710593	215.349620082572
chr3:138553702..138553777,-	ENSG00000051382	dip	3.11878142655594	2.62101753478536	183.809039840059
chr3:141105705..141105770,+	ENSG00000177311	dip	9.68387786032283	5.15746409519247	142.991460205455
chr3:14220069..14220108,-	ENSG00000154767	dip	41.0629754334343	10.1099310514365	128.390282894909
chr3:150320937..150320980,-	ENSG00000120742	dip	3.9857653902314	2.91991883728367	170.825256817192
chr3:156009623..156009647,+	ENSG00000169282	dip	14.4109657218189	5.67438700355361	216.403235140719
chr3:160117418..160117463,+	ENSG00000113810	dip	4.36043413122955	4.73225983587104	154.73852176786
chr3:170139006..170139041,+	ENSG00000013297	dip	8.03150219325959	2.56825875945906	141.805524282461
chr3:182511266..182511308,+	ENSG00000058063	dip	9.50103706813371	6.51458733053484	163.323533997094
chr3:182817297..182817356,-	ENSG00000078070	dip	4.08262016593574	3.31390070346571	157.28028205748
chr3:183415558..183415649,+	ENSG00000163872	dip	8.58330127677258	10.6867691566622	166.325882678828
chr3:185304059..185304124,+	ENSG00000163904	dip	9.8333053903842	4.37353859792153	104.853542473135
chr3:194207409..194207484,-	ENSG00000133657	dip	7.12837381661831	5.11148468443305	79.4344870245252
chr3:32726774..32726863,+	ENSG00000182973	dip	4.09330465124537	2.92400091868542	108.792984420633
chr3:39448201..39448222,+	ENSG00000168028	dip	375.986494584254	275.980598356894	215.227290434838
chr3:45187813..45187824,-	ENSG00000163814	dip	3.0963384717395	2.42055671119022	169.31066602696
chr3:49209023..49209063,+	ENSG00000185909	dip	11.1102023288022	5.1410630099467	144.217014732954
chr3:49726965..49727014,+	ENSG00000164068	dip	5.04032596463184	4.0993883323545	146.165527025095
chr3:50126345..50126401,+	ENSG00000003756	dip	21.3200796948577	29.8419759638335	196.673325690451
chr3:51705222..51705281,+	ENSG00000164081	dip	33.8880816722545	17.3542215577327	193.71828990963
chr3:51976988..51977042,+	ENSG00000041880	dip	3.01615820171399	4.83355192912102	203.027617904741
chr3:52232168..52232186,+	ENSG00000023330	dip	30.4994526757276	13.9688782934849	193.67905628779
chr3:52443988..52444054,-	ENSG00000163930	dip	11.1975092832065	7.06065835284225	120.3293810195
chr3:57261743..57261824,+	ENSG00000157500	dip	6.83891734192208	7.51186137933624	206.11471155222
chr3:9773409..9773479,+	ENSG00000156983	dip	4.70045175684186	1.62470416840768	171.098523929822
chr3:98312434..98312474,-	ENSG00000080819	dip	11.8331957394516	5.76064840410062	226.219430557398
chr3:98516110..98516123,-	ENSG00000057019	dip	6.23914522091402	3.05359336276507	106.438243409871
chr3:98516909..98516965,-	ENSG00000057019	dip	3.13260526287027	2.41270616879316	161.802182157817
chr3:99594980..99594993,-	ENSG00000168386	dip	3.89737034502504	3.54575981911823	166.305452028103
chr4:100867736..100867782,-	ENSG00000164031	dip	6.65990392350254	1.94886411312485	124.125402985677
chr4:110736896..110736941,+	ENSG00000109534	dip	6.10771988009761	5.95759342999725	177.05052322329
chr4:113218497..113218567,+	ENSG00000073331	dip	2.36026589146678	1.95674739692159	126.774514418543
chr4:120221823..120221840,-	ENSG00000164096	dip	2.16933952349679	4.46599969779087	162.184247514807
chr4:124317940..124317987,+	ENSG00000164056	dip	3.03797565381745	2.77618299513692	182.837880167518
chr4:134070439..134070456,+	ENSG00000138650	dip	23.3089881233298	19.5933849392991	73.3570155205378
chr4:159592996..159593059,-	ENSG00000205208	dip	2.85406108749178	1.85627118075217	174.098746699051
chr4:166300204..166300240,+	ENSG00000109472	dip	5.57614463084412	3.5103226242074	137.102480442259
chr4:1714037..1714052,-	ENSG00000163950	dip	14.751453649585	6.60804299163387	128.830440431548
chr4:2845655..2845725,+	ENSG00000087274	dip	7.97305666394701	6.06667531690209	68.4055414891451
chr4:39460659..39460686,+	ENSG00000121897	dip	2.58208568438282	2.61028446129946	154.519577278413
chr4:39699733..39699772,+	ENSG00000078140	dip	39.2735889746692	6.66457847262764	164.744146291972
chr4:52709284..52709345,+	ENSG00000109184	dip	16.8914399761174	6.09262342111938	165.164034736624
chr4:52917451..52917640,+	ENSG00000163071	dip	10.1655147918205	1.80148062086931	145.439965220754
chr4:55095428..55095475,+	ENSG00000134853	dip	18.4565035098751	11.6668058211423	119.201868788041
chr4:56212381..56212454,+	ENSG00000128039	dip	18.7398092686307	4.28743230346619	156.247223083552
chr4:56212457..56212500,+	ENSG00000128039	dip	4.30586139406065	5.05314042128826	225.504823820768
chr4:5712898..5712937,+	ENSG00000072840	dip	6.16987731090163	3.79753399444123	92.8021166392937
chr4:57333756..57333807,+	ENSG00000174780	dip	56.5412245882213	23.225662988383	197.430055299697
chr4:699550..699600,+	ENSG00000185619	dip	4.03368558547407	3.69427992534554	169.091025677376
chr4:74124504..74124523,-	ENSG00000132466	dip	5.7041873658817	2.83181064665093	143.089749122613
chr4:77997018..77997042,-	ENSG00000118816	dip	11.6101651439755	7.34285643642377	78.9950796274219
chr4:80993855..80993906,-	ENSG00000163297	dip	6.89567765553129	7.52156376812027	77.826122935189
chr4:83719884..83719971,-	ENSG00000145284	dip	14.0995002288633	11.8265566849465	138.785591368266
chr4:83812268..83812401,-	ENSG00000138674	dip	117.340385158555	12.7284000285122	204.358717381149
chr4:86699902..86699958,+	ENSG00000138639	dip	6.93578960946657	5.69318299671541	159.587372361163
chr4:90758258..90758372,-	ENSG00000145335	dip	6.77777933378414	2.97916680376729	182.412761182626
chr5:121414045..121414063,-	ENSG00000113083	dip	24.6842505255387	6.64765855536583	177.433957978443
chr5:130506629..130506700,+	ENSG00000186687	dip	7.02738846443285	3.03701911316427	142.83009709731
chr5:133340611..133340676,-	ENSG00000213585	dip	3.78735957728006	4.3168614209079	150.803700703684
chr5:135382596..135382676,+	ENSG00000120708	dip	36.1766773534792	33.9896550505158	165.366646393253
chr5:135382957..135382978,+	ENSG00000120708	dip	2.90286853531673	5.55956875560985	228.777648702798
chr5:137514306..137514331,-	ENSG00000112983	dip	5.80059822508825	2.98502101024547	192.379088566098
chr5:138629417..138629446,+	ENSG00000015479	dip	47.9530162720164	15.9094581856229	105.528921011519
chr5:138677515..138677581,+	ENSG00000120727	dip	47.8881717459529	30.004671155549	168.162243939242
chr5:138861823..138861848,-	ENSG00000184584	dip	9.31417350426662	5.86830543449067	127.078365637862
chr5:138862326..138862352,-	ENSG00000184584	dip	10.5952998564438	16.7816800980244	157.3080225824
chr5:140019004..140019068,+	ENSG00000113119	dip	2.19181056445395	2.36397491520153	185.616232304509
chr5:140855495..140855577,+	ENSG00000240764	dip	46.2164314414618	22.7344815546903	150.287990424073
chr5:141704575..141704598,-	ENSG00000187678	dip	22.0640028109378	25.6119776408885	201.510630679548
chr5:146833222..146833261,-	ENSG00000113657	dip	39.5971512962379	18.414885783733	106.340633330836
chr5:146833451..146833484,-	ENSG00000113657	dip	6.76746319348935	2.38073433039479	92.9024921705003
chr5:151051195..151051216,-	ENSG00000113140	dip	1.06892894892317	3.0591859548448	81.5397140256717
chr5:158636512..158636596,-	ENSG00000145860	dip	3.81266473513485	2.89908429319924	172.812235394548
chr5:172261356..172261396,+	ENSG00000113719	dip	45.4777905603919	13.5088293146141	155.067911089383
chr5:172755444..172755455,-	ENSG00000113739	dip	13.0268230021053	3.30999714717243	168.322387985013
chr5:178054014..178054096,-	ENSG00000113240	dip	5.73124714236781	3.93949856481622	87.4710500812393
chr5:24645032..24645068,-	ENSG00000040731	dip	4.31318618759763	5.04351982424094	172.614525489455
chr5:31193785..31193810,+	ENSG00000113361	dip	6.23205807478034	4.83534346156772	200.852768971445
chr5:34656529..34656549,+	ENSG00000039560	dip	6.48450026636297	1.77162121326402	93.0363057460588
chr5:36152179..36152277,+	ENSG00000145604	dip	3.39207442098372	4.5541252976904	160.054089791825
chr5:40835303..40835335,-	ENSG00000145592	dip	188.582574257672	29.6920603714581	155.572113178479
chr5:43313505..43313521,-	ENSG00000112972	dip	27.0988211686422	20.7457700617382	185.595068931155
chr5:64859094..64859136,+	ENSG00000113593	dip	11.834634858896	6.96549209798798	188.594662863915
chr5:6633114..6633204,-	ENSG00000037474	dip	16.8334208226773	8.07044364096135	71.9834000776457
chr5:68485363..68485431,+	ENSG00000153044	dip	2.36883786063148	3.49801675662933	199.841597695928
chr5:71403323..71403340,+	ENSG00000131711	dip	9.89731891581641	4.34507183978841	131.44507517648
chr5:74633036..74633085,+	ENSG00000113161	dip	19.4000791860816	11.9178127090105	152.566206837482
chr5:76114872..76114892,+	ENSG00000164251	dip	3.08462796758226	4.91279240139774	183.939278298676
chr5:80597419..80597448,+	ENSG00000131732	dip	7.17607343631963	3.05504641223216	172.377543084478
chr5:81267834..81267868,+	ENSG00000152348	dip	3.44736413772469	3.40097313710041	180.705555552793
chr5:88178983..88179012,-	ENSG00000081189	dip	4.29678226964734	2.77905201257468	187.777502335253
chr5:89705537..89705610,-	ENSG00000153140	dip	12.8262070432874	13.3680939279145	214.230149577167
chr5:95998673..95998713,+	ENSG00000153113	dip	6.02659572884895	2.35519320945808	108.564146024084
chr5:95998714..95998744,+	ENSG00000153113	dip	8.08301428872314	5.33005351918371	154.255993516947
chr6:112575733..112575755,-	ENSG00000112769	dip	17.4941846915183	21.6109725442602	182.860389295219
chr6:130339710..130339745,+	ENSG00000198945	dip	9.98686660895264	8.01201921880303	170.032314942129
chr6:131384373..131384397,-	ENSG00000079819	dip	3.77427365045061	7.20378249487338	123.262530253688
chr6:132269835..132269894,-	ENSG00000118523	dip	2.10557399098405	2.14634818990626	169.736516176245
chr6:132270563..132270604,-	ENSG00000118523	dip	4.96142819068355	3.80882914213932	176.968420863556
chr6:132271998..132272086,-	ENSG00000118523	dip	3.73022177235987	5.57071786484417	106.667418155252
chr6:134496842..134496884,-	ENSG00000118515	dip	3.3835949747061	11.0686669417187	231.384639505846
chr6:139349903..139349944,+	ENSG00000146386	dip	30.2487066366731	12.0075407480159	200.913675949598
chr6:142468383..142468421,+	ENSG00000009844	dip	30.6057029424689	6.36902311181265	104.960495116464
chr6:143771966..143772029,+	ENSG00000034693	dip	5.29423088223941	5.30135744837543	139.13814514054
chr6:150070857..150070920,+	ENSG00000120265	dip	53.0722221171027	8.56181537385328	99.4517231328565
chr6:153019069..153019091,+	ENSG00000120279	dip	83.4092562151223	63.772056561601	202.165573655673
chr6:155054530..155054561,+	ENSG00000213079	dip	10.8944849352637	4.66189418670906	127.128507720484
chr6:21597765..21597779,+	ENSG00000124766	dip	21.0299289677856	16.7807162902957	165.772235186269
chr6:24667383..24667426,+	ENSG00000112304	dip	4.30632386583203	8.89479508064659	169.776606926293
chr6:24721111..24721133,-	ENSG00000112308	dip	3.44784213200144	5.31910423140687	148.089664416881
chr6:30525064..30525098,+	ENSG00000204576	dip	7.54238079161487	5.75981258898959	155.834877260025
chr6:30614886..30614957,+	ENSG00000204564	dip	6.42784844287989	4.80021125269426	181.636939865844
chr6:30654376..30654395,-	ENSG00000230341	dip	4.03243116882493	3.268510684691	135.502861579405
chr6:30710447..30710473,-	ENSG00000137312	dip	7.77736549579101	6.00010469677798	162.253277208884
chr6:31940091..31940177,+	ENSG00000204344	dip	6.82955007866867	1.52460749947885	157.654653976584
chr6:32936353..32936398,+	ENSG00000204256	dip	2.59701286170731	4.642117053102	159.328966991596
chr6:33168126..33168180,-	ENSG00000235712	dip	7.37112682034524	5.23695994660082	162.045057904661
chr6:35464817..35464894,-	ENSG00000007866	dip	11.7885483078433	9.66207231066452	116.366102215635
chr6:37321751..37321815,+	ENSG00000112130	dip	6.93931839185881	3.60123143736024	106.216735412152
chr6:43445297..43445336,+	ENSG00000137221	dip	8.91513294648409	7.6623180779143	253.163002242298
chr6:43484621..43484706,-	ENSG00000137207	dip	148.034254268922	29.816798897511	179.569522416693
chr6:44217439..44217463,+	ENSG00000096384	dip	2.43789871395915	4.96897338749161	178.626552461637
chr6:47277620..47277631,-	ENSG00000146072	dip	4.20002742939253	5.01979038876389	119.472566869816
chr6:64290641..64290656,+	ENSG00000112245	dip	4.02209210795152	2.90672244845942	142.291651373161
chr6:74171448..74171493,+	ENSG00000135297	dip	4.69092292539296	3.69522426475552	181.315111404926
chr6:76311568..76311623,+	ENSG00000112701	dip	6.78589893299536	5.16098272162323	129.020837108266
chr6:76458948..76458964,+	ENSG00000196586	dip	6.56370274492018	2.97225545111936	131.513258179303
chr6:8435706..8435756,-	ENSG00000124786	dip	5.39555020046567	3.18048559035258	167.33951939735
chr6:86352982..86353073,-	ENSG00000135316	dip	6.40649299509002	10.6775679171362	127.431437205493
chr6:87865262..87865311,+	ENSG00000188994	dip	2.3908107042057	3.02776859214503	123.78391995522
chr7:100034060..100034144,-	ENSG00000160813	dip	4.52423917571085	6.01529465218225	196.819075815254
chr7:107531580..107531647,+	ENSG00000091140	dip	30.01570294423	7.09074803749323	112.796656903635
chr7:108096822..108096889,-	ENSG00000091129	dip	7.88047923626852	2.8006899534831	179.21140115741
chr7:121036337..121036429,-	ENSG00000196937	dip	23.4478401572057	11.6266132203749	107.498180614266
chr7:128470453..128470472,+	ENSG00000128591	dip	84.7843476302424	53.6018066802414	131.785552946271
chr7:134464465..134464476,+	ENSG00000122786	dip	13.3319632785593	16.4339099827259	122.549802320608
chr7:134576237..134576280,+	ENSG00000122786	dip	2.02352109475469	3.44042733732227	150.140881144464
chr7:135613224..135613248,-	ENSG00000105887	dip	1.98336998170672	2.9070812267364	137.572438610121
chr7:139026057..139026130,+	ENSG00000269955	dip	20.9810655243177	8.20088357329619	148.588259448909
chr7:14029283..14029311,-	ENSG00000006468	dip	5.16204131379857	9.88276364036621	169.024751105275
chr7:141438213..141438239,+	ENSG00000106028	dip	2.81173063098029	2.04922826953689	219.136112887552
chr7:143078652..143078754,+	ENSG00000159840	dip	2.33197476242266	6.24326404474393	202.763286142715
chr7:151038850..151038915,+	ENSG00000013374	dip	22.0828612594149	9.86269802662319	138.453323343652
chr7:19157248..19157268,-	ENSG00000122691	dip	3.97366420116056	6.01665444442642	242.491572180271
chr7:26241325..26241392,+	ENSG00000122565	dip	116.454069311	35.5919684766837	162.588192146315
chr7:28220198..28220269,-	ENSG00000153814	dip	2.77807106531106	5.7409276107069	180.493494868854
chr7:38217920..38218003,+	ENSG00000010270	dip	21.6326720018838	6.12314011559045	206.626169300907
chr7:44143925..44143970,+	ENSG00000106624	dip	55.4605641588593	29.3967190189558	109.797390961463
chr7:44163126..44163155,-	ENSG00000106628	dip	9.86056164975237	6.63969708372091	155.579401056099
chr7:44646218..44646232,+	ENSG00000105953	dip	3.17872851654461	6.97720980258062	143.833867350303
chr7:44788146..44788181,+	ENSG00000122515	dip	6.22933518509263	2.40033386973289	158.586344655783
chr7:45039823..45039871,+	ENSG00000136280	dip	18.1278609137315	8.00798392113558	75.3250251425062
chr7:45151272..45151332,-	ENSG00000136270	dip	16.2357745822136	5.33957216095789	147.201282724465
chr7:5569195..5569233,-	ENSG00000267807	dip	6.60116499172629	8.7989747884493	133.561174328501
chr7:6617039..6617127,+	ENSG00000136247	dip	16.9747283134688	6.85777206231412	178.394862151188
chr7:6629621..6629668,+	ENSG00000146576	dip	6.1654361151751	3.62583198626554	195.693551539837
chr7:66386204..66386249,+	ENSG00000106609	dip	68.0981794992903	25.6660774240946	135.36486188417
chr7:72971934..72972057,-	ENSG00000106635	dip	14.9710449937424	4.31328806645994	203.224553472039
chr7:73256838..73256870,-	ENSG00000165171	dip	4.20882912811759	5.10547166914876	154.601989930425
chr7:75677465..75677484,+	ENSG00000146701	dip	20.385128945493	6.94575811686206	199.450955991068
chr7:77325738..77325789,+	ENSG00000187257	dip	3.65138883579863	5.31001667871355	156.093195181934
chr7:77427676..77427766,-	ENSG00000135211	dip	15.6629077016937	9.97521773585437	97.3213711510592
chr7:92463234..92463293,-	ENSG00000105810	dip	4.89322553694075	3.11464357233856	157.883880292049
chr7:94024199..94024213,+	ENSG00000164692	dip	2029.75937991781	286.14695565296	146.316719594198
chr7:98476148..98476190,+	ENSG00000196367	dip	3.54461387655289	2.01725354913108	168.039979365735
chr7:99006181..99006238,-	ENSG00000106244	dip	82.6491769366703	25.0333737256866	200.233607662924
chr7:99613212..99613236,+	ENSG00000106261	dip	13.9314213869559	21.7388482429882	225.825201918993
chr7:99699280..99699335,+	ENSG00000221838	dip	2.68748708748978	6.22281942953719	172.534109298143
chr8:101571964..101572017,-	ENSG00000186106	dip	6.09738254309308	4.06250292676484	159.374379355709
chr8:101965575..101965628,-	ENSG00000164924	dip	3.93135015325963	1.90978926176434	143.693798264787
chr8:10697329..10697365,-	ENSG00000254093	dip	2.1175234458474	2.36879149281241	145.806956497068
chr8:11660227..11660306,+	ENSG00000079459	dip	108.131592615935	32.548931113622	163.838012062041
chr8:11706585..11706619,-	ENSG00000164733	dip	1.85058043308533	3.92632855169917	121.878766301881
chr8:126010783..126010808,+	ENSG00000104549	dip	4.69123058236783	4.3904122658902	194.779679608488
chr8:145050890..145050935,-	ENSG00000178209	dip	4.97259129026535	2.42264368630994	92.6050012630214
chr8:145064288..145064299,+	ENSG00000178719	dip	9.02640937370857	6.08267322562421	91.1506802530293
chr8:145065705..145065731,+	ENSG00000178719	dip	1.47661000402357	3.13254533968357	144.483366758009
chr8:145066112..145066182,+	ENSG00000178719	dip	1.6902284758886	3.26414672927588	118.935631867116
chr8:145133564..145133613,+	ENSG00000178896	dip	8.59030347604835	6.86919989513271	156.949748614376
chr8:146017765..146017814,-	ENSG00000161016	dip	800.209466759241	129.008030800385	178.65587247052
chr8:18871203..18871275,-	ENSG00000156011	dip	4.84380366989872	3.59888435137059	75.5406084408354
chr8:19171196..19171216,+	ENSG00000104611	dip	4.05258320163663	2.72970812283848	148.951936443206
chr8:22102889..22102956,+	ENSG00000168495	dip	11.464522542147	14.6618011611998	211.179463942064
chr8:22462236..22462330,+	ENSG00000158941	dip	22.4140502419363	6.8404190673343	118.569381605933
chr8:26435427..26435494,+	ENSG00000092964	dip	111.007192527434	39.9017075553363	134.158567069779
chr8:27472209..27472225,-	ENSG00000120885	dip	33.9656226641753	16.2453089299788	99.5750273339783
chr8:30242140..30242202,+	ENSG00000157110	dip	3.55191471098661	4.21312091772336	191.884517436713
chr8:37594103..37594125,+	ENSG00000147475	dip	2.84484425103768	3.85777637945553	198.970104633884
chr8:42948641..42948668,+	ENSG00000185900	dip	5.31578331438683	4.08837125267528	193.84510670007
chr8:52811564..52811634,-	ENSG00000168300	dip	14.9768969187935	14.1270862756466	154.774756341137
chr8:94767109..94767161,+	ENSG00000164953	dip	1.87726029874025	4.41990287870341	181.977859819521
chr9:110045834..110045905,+	ENSG00000119318	dip	14.9128658456694	9.10752014089896	84.2335650913082
chr9:112887772..112887841,+	ENSG00000241978	dip	0.988182492936706	2.59990260225682	188.503616905253
chr9:116037678..116037700,-	ENSG00000176386	dip	2.13485019807697	2.66926511522027	122.195086268143
chr9:127020553..127020622,+	ENSG00000119408	dip	4.10026920539312	4.24530779143313	108.310463722381
chr9:127631399..127631529,+	ENSG00000136950	dip	25.1757991098964	13.5493520319528	114.844960191646
chr9:130477912..130477961,-	ENSG00000187024	dip	6.74678206429451	3.59825905628959	134.278951723751
chr9:130548297..130548382,+	ENSG00000136807	dip	9.52955070801191	6.33127242457974	186.306707061354
chr9:130616952..130616973,-	ENSG00000106991	dip	9.10783061633111	12.1013090311369	76.2257139819829
chr9:131940526..131940546,-	ENSG00000188483	dip	34.2285498242061	40.6442757672829	79.6142031902243
chr9:135906087..135906135,+	ENSG00000148308	dip	5.71294405240019	8.64720423274775	198.028985529238
chr9:136223324..136223371,-	ENSG00000148290	dip	11.9693434666579	4.61706001597927	155.446338471609
chr9:136242982..136243001,-	ENSG00000148248	dip	7.45771570522389	3.41202936141969	78.8292465289415
chr9:136857890..136857947,-	ENSG00000160293	dip	2.32313695414271	2.29985405141115	115.566176375836
chr9:136897557..136897562,-	ENSG00000169925	dip	2.86877839039276	2.76733585542755	167.840256333913
chr9:137001235..137001260,+	ENSG00000196363	dip	2.25760059688331	4.89093107800322	250.782175130204
chr9:139010696..139010764,-	ENSG00000238227	dip	7.38236379016005	7.84351477722127	196.859246467221
chr9:140100113..140100215,+	ENSG00000188566	dip	4.10968930737697	5.0566081757399	141.168332703443
chr9:34646651..34646689,+	ENSG00000213930	dip	4.29664032837005	5.23212288285809	197.320627979884
chr9:35815031..35815052,-	ENSG00000137133	dip	12.1806684365788	6.19383415087183	149.620380321805
chr9:4741217..4741234,-	ENSG00000270070	dip	12.01436057143	4.40536203541767	171.934924905218
chr9:74526591..74526621,+	ENSG00000155621	dip	3.70806733995741	2.84494385280161	127.920615940521
chr9:91003271..91003386,+	ENSG00000106723	dip	9.23524993849993	4.99333451369878	85.2420894060114
chr9:96213828..96213901,-	ENSG00000188938	dip	4.33070921367686	2.80065967406484	151.46154765457
chrX:100872911..100873001,-	ENSG00000198960	dip	59.3353089438096	16.8408344680795	194.65079055158
chrX:101854430..101854480,+	ENSG00000125962	dip	9.46414666572477	4.52453586418065	163.807951699977
chrX:106960285..106960299,-	ENSG00000157514	dip	1.34639706758431	5.13452205069901	90.1380125907797
chrX:129535937..129535994,+	ENSG00000134597	dip	20.5867501319706	10.9845135267326	174.845327192985
chrX:134049262..134049295,-	ENSG00000101928	dip	12.2752244052964	10.5351873745066	155.45466595091
chrX:134186144..134186228,-	ENSG00000203950	dip	105.543524452342	17.1085283749164	170.856083149627
chrX:135962876..135962896,-	ENSG00000147274	dip	41.9643835535147	33.8980696628437	213.823926791527
chrX:140271349..140271401,-	ENSG00000182195	dip	8.8211946552731	3.00803967559848	131.926222993774
chrX:14047996..14048042,-	ENSG00000046647	dip	2.73242368198717	4.11436855416539	221.682133524967
chrX:151999535..151999561,+	ENSG00000147383	dip	3.55435821156896	3.2918499137733	152.806258441748
chrX:153238171..153238214,+	ENSG00000177854	dip	2.38534909408593	4.43129340709009	112.243692705909
chrX:153363125..153363182,-	ENSG00000169057	dip	11.3086210534839	2.49303369034802	173.531711491569
chrX:37706772..37706805,-	ENSG00000165169	dip	16.0568056575301	6.5080250595363	127.913529992082
chrX:38660704..38660726,+	ENSG00000165175	dip	2.37258829372364	5.23142252081793	196.815602062346
chrX:46306714..46306741,+	ENSG00000147121	dip	8.7206197558886	2.00350337852068	158.936110487393
chrX:47509928..47509990,-	ENSG00000126767	dip	19.4053483824823	10.241684602005	191.802514773275
chrX:48931650..48931681,-	ENSG00000243279	dip	97.3290782105885	32.9195398063367	170.95580924909
chrX:49028218..49028233,+	ENSG00000102007	dip	27.8466092363822	7.67433963817958	185.705730893713
chrX:64887512..64887528,+	ENSG00000147065	dip	11.4824092875635	16.3673487917845	162.018769082279
chrX:69509738..69509803,-	ENSG00000120509	dip	88.4852815059785	21.9539641936393	177.449489619868
chrX:71351757..71351780,-	ENSG00000242732	dip	1.45161801711784	2.91857063557976	88.2080523472243
chrY:16634483..16634526,+	ENSG00000165246	dip	3.73280394621181	2.25375630304088	118.419030467612
chr1:10490779..10490839,+	ENSG00000175279	earlyPeak	3.75097256980345	4.15000122695431	147.08628224909
chr1:111506562..111506592,-	ENSG00000121931	earlyPeak	4.37411604941595	2.29124111816826	126.878969086705
chr1:113498809..113498826,-	ENSG00000155380	earlyPeak	41.965382213721	18.9156646022261	136.262410276149
chr1:116184566..116184633,+	ENSG00000173218	earlyPeak	8.82380088223523	6.95982470081415	71.7642048977055
chr1:119683251..119683298,-	ENSG00000116874	earlyPeak	14.7588514009278	7.65650815920181	91.4292524437258
chr1:120190786..120190915,-	ENSG00000143067	earlyPeak	10.7479055295882	6.13927855111368	118.973354771391
chr1:1284748..1284809,-	ENSG00000107404	earlyPeak	5.72088273325802	4.85496895899838	121.511441104559
chr1:145039949..145039967,-	ENSG00000178104	earlyPeak	8.50291536542653	7.01244931393971	147.080712982504
chr1:145576028..145576076,+	ENSG00000131788	earlyPeak	2.88352271446368	2.41575036105589	104.109879013729
chr1:150337144..150337194,+	ENSG00000163125	earlyPeak	5.47932160897131	3.71282099525004	107.902913006409
chr1:150602046..150602095,-	ENSG00000143420	earlyPeak	31.5175303303442	6.06728847446204	147.019992282032
chr1:150738261..150738325,-	ENSG00000163131	earlyPeak	8.69889450529396	9.56821350956666	54.4177745033226
chr1:151299842..151299921,-	ENSG00000143393	earlyPeak	13.0262105103632	3.26259657357771	131.162301843516
chr1:153508500..153508505,-	ENSG00000197956	earlyPeak	16.3018127693459	11.05410999219	97.90051079477
chr1:153581503..153581520,-	ENSG00000188643	earlyPeak	33.746259097128	13.0807205409551	103.102280213661
chr1:154600421..154600480,-	ENSG00000160710	earlyPeak	17.7469175314184	12.3041037829089	81.6074873689702
chr1:154943232..154943245,-	ENSG00000160691	earlyPeak	6.62038819283183	4.06775090403304	97.1612679705638
chr1:154946825..154946891,-	ENSG00000160691	earlyPeak	12.8902317624479	7.1744418036987	144.996005770878
chr1:1550858..1550927,+	ENSG00000197530	earlyPeak	5.54851540045413	3.38775317349317	138.558326574253
chr1:155829341..155829365,+	ENSG00000132718	earlyPeak	17.5704077153211	5.85537129426181	96.8348142908344
chr1:156470515..156470542,-	ENSG00000116604	earlyPeak	3.45343152771334	6.94897652337423	51.0386706736119
chr1:156710859..156710913,-	ENSG00000143314	earlyPeak	21.4478228328635	7.84291147871751	116.313190122678
chr1:156721446..156721494,-	ENSG00000143321	earlyPeak	214.358459624852	34.3402464631071	132.215893470442
chr1:161102367..161102413,-	ENSG00000158796	earlyPeak	4.62710997411792	3.25632762657654	70.2531581012627
chr1:161123536..161123588,+	ENSG00000143222	earlyPeak	29.287259467823	6.78502346229913	93.6605576725157
chr1:162531503..162531519,+	ENSG00000117143	earlyPeak	42.0513634518795	9.5134529791536	113.882029430272
chr1:1655723..1655803,-	ENSG00000248333	earlyPeak	7.74400053082478	5.50569968802139	131.552751900369
chr1:165796782..165796803,+	ENSG00000143179	earlyPeak	5.21488828529497	4.17118402512177	112.729974001216
chr1:16678914..16678989,-	ENSG00000037637	earlyPeak	8.71470664852923	4.43284978871629	134.232613616234
chr1:16693720..16693747,+	ENSG00000055070	earlyPeak	66.6571118839683	17.9072768360828	161.507839094623
chr1:169337412..169337497,+	ENSG00000117475	earlyPeak	17.1368557051718	9.89830152707932	64.2205017680211
chr1:170633058..170633084,+	ENSG00000116132	earlyPeak	8.76704673373639	6.01184574349498	107.887762765083
chr1:171711177..171711234,-	ENSG00000117533	earlyPeak	12.0082154554271	4.72719626496704	135.243730232095
chr1:173446439..173446458,+	ENSG00000117592	earlyPeak	43.4962238572951	16.0157119249145	109.928823483198
chr1:180471483..180471549,-	ENSG00000135847	earlyPeak	4.06842851220284	7.11997447834357	52.0046504217356
chr1:186344351..186344370,-	ENSG00000047410	earlyPeak	5.34328977761009	5.56837576826061	98.5644796697901
chr1:186344945..186345054,+	ENSG00000157181	earlyPeak	7.39674138426357	4.30625106339928	114.951675125853
chr1:186649543..186649563,-	ENSG00000073756	earlyPeak	113.289836061297	235.135832635528	80.2662744855015
chr1:186798073..186798147,+	ENSG00000116711	earlyPeak	12.3426652901855	10.1611697716693	71.3825307746711
chr1:197871740..197871779,+	ENSG00000203724	earlyPeak	15.3727404274011	8.67954049310874	115.852420618672
chr1:202858227..202858283,-	ENSG00000183155	earlyPeak	17.078600395778	14.4199312483657	129.857611464024
chr1:206643787..206643803,+	ENSG00000143466	earlyPeak	4.50936561614907	7.15151016104826	52.7842790052529
chr1:206808868..206808911,+	ENSG00000143479	earlyPeak	13.5247680626731	6.12707616077103	152.146491937185
chr1:207070775..207070797,+	ENSG00000162892	earlyPeak	3.4299124298524	13.859595119677	78.2845980003722
chr1:212588157..212588265,-	ENSG00000065600	earlyPeak	8.86775569146501	3.92612107417094	120.428595877596
chr1:2126174..2126190,-	ENSG00000162585	earlyPeak	6.07915076469915	9.68565271643139	147.985142240315
chr1:22109626..22109674,-	ENSG00000090686	earlyPeak	8.52666693757692	4.01319955190524	91.6388108364686
chr1:224517832..224517896,-	ENSG00000143748	earlyPeak	6.20383599604862	5.96205899173087	146.326304409707
chr1:227506015..227506075,-	ENSG00000143776	earlyPeak	3.09830859921708	4.72586716390371	103.8407174673
chr1:227506158..227506212,-	ENSG00000143776	earlyPeak	4.34653384632229	3.26272332217875	114.565980610985
chr1:228270784..228270847,+	ENSG00000143761	earlyPeak	13.7051482423975	6.71178555559248	116.190317330174
chr1:228296956..228297012,-	ENSG00000162910	earlyPeak	30.8019687989826	16.3759560924931	131.635540871225
chr1:229694406..229694477,-	ENSG00000135776	earlyPeak	4.34356611375721	2.86729472552483	122.023112596727
chr1:231473578..231473619,-	ENSG00000116903	earlyPeak	5.69517866031983	2.68314095958596	132.167554201216
chr1:231558007..231558061,-	ENSG00000135766	earlyPeak	11.7129363923993	8.16949585027568	146.967253269008
chr1:2343951..2344018,-	ENSG00000157911	earlyPeak	11.0434424541981	2.60838717037942	113.238659661805
chr1:234509186..234509216,+	ENSG00000168275	earlyPeak	4.33845187330346	4.78566053937001	198.784313914624
chr1:234509223..234509305,+	ENSG00000168275	earlyPeak	19.5345092752948	10.9812779528119	62.132063472171
chr1:24018269..24018274,+	ENSG00000142676	earlyPeak	3.79466446671094	6.55743668849027	88.4554501129811
chr1:24019107..24019155,+	ENSG00000142676	earlyPeak	5.06119972654865	4.30860661032248	101.674081724307
chr1:24306835..24306868,-	ENSG00000188529	earlyPeak	39.6630587230096	13.0561665904291	119.914281389601
chr1:245027766..245027800,-	ENSG00000153187	earlyPeak	50.6031289408619	18.8861447690615	140.590411711344
chr1:2458026..2458056,-	ENSG00000157881	earlyPeak	8.67806033995058	6.19743318589464	91.3894485340288
chr1:25169284..25169298,+	ENSG00000169504	earlyPeak	0.765711933393955	2.58047920910961	116.943121117648
chr1:26606608..26606619,+	ENSG00000142669	earlyPeak	73.8090399085893	18.5351018787816	113.11059343757
chr1:27216729..27216807,-	ENSG00000142751	earlyPeak	22.5302560058426	12.329661369721	103.515906594215
chr1:27226928..27226967,-	ENSG00000198746	earlyPeak	5.13986243722293	3.49999638169665	167.391081288132
chr1:28199047..28199071,+	ENSG00000130775	earlyPeak	2.99185666592817	6.13154731478357	71.2840124417758
chr1:28586006..28586044,+	ENSG00000130766	earlyPeak	10.5379466154306	6.08613341947349	104.577983111212
chr1:32169761..32169776,-	ENSG00000084636	earlyPeak	2.7194365567385	4.11168672813617	102.671369294639
chr1:33366931..33367007,-	ENSG00000121900	earlyPeak	9.07532452821376	7.51032095452743	101.310502026259
chr1:3713042..3713081,-	ENSG00000130764	earlyPeak	17.1940197403877	11.9265902419335	144.418444062419
chr1:38455729..38455759,-	ENSG00000183431	earlyPeak	7.40068168341557	4.60467559940035	86.6289534443851
chr1:39670360..39670383,+	ENSG00000127603	earlyPeak	4.64168970521277	5.19633351596945	71.2295823428303
chr1:40420808..40420836,+	ENSG00000168389	earlyPeak	5.63502142354082	2.76130345023696	117.255856145554
chr1:41328026..41328043,-	ENSG00000179862	earlyPeak	6.59496854628633	3.14647434241278	91.3626292440291
chr1:45452240..45452287,-	ENSG00000070785	earlyPeak	12.3081002289476	5.13293911649887	130.975718548509
chr1:46152174..46152244,-	ENSG00000159592	earlyPeak	15.3600258096188	6.69472774234746	161.862482097169
chr1:46768991..46769026,-	ENSG00000132128	earlyPeak	5.01335617015866	3.92662015021829	109.393399645949
chr1:52344384..52344413,-	ENSG00000078618	earlyPeak	23.5406320244923	12.047253299312	180.633379126926
chr1:52607718..52607828,+	ENSG00000157077	earlyPeak	9.19243830384251	7.16070035228768	57.7576798954988
chr1:53480598..53480665,+	ENSG00000116171	earlyPeak	96.0485727975689	42.202351938385	120.193979456558
chr1:54411332..54411393,-	ENSG00000081870	earlyPeak	5.19803592058669	2.97285358187696	141.910229310716
chr1:59165724..59165751,-	ENSG00000162601	earlyPeak	10.9055897734612	5.20092417592948	166.193597235205
chr1:63833290..63833338,+	ENSG00000088035	earlyPeak	4.15088278040954	4.53733203314337	128.65098745098
chr1:68150874..68150890,+	ENSG00000116717	earlyPeak	76.0472264031132	37.4384243556007	85.3013944508214
chr1:78225482..78225544,-	ENSG00000077254	earlyPeak	12.4659770808405	5.99558031259593	78.7375483050218
chr1:86046433..86046453,+	ENSG00000142871	earlyPeak	545.863941184608	186.768162834355	69.0250420038601
chr1:9294822..9294889,+	ENSG00000049239	earlyPeak	14.4048207851258	7.75485968312502	130.839669638123
chr1:93811438..93811548,+	ENSG00000117505	earlyPeak	36.3571017677841	12.5162989914994	63.6010295065254
chr1:94374946..94374994,-	ENSG00000023909	earlyPeak	21.3573039513786	18.1096394882033	150.693391552368
chr1:94375003..94375040,-	ENSG00000023909	earlyPeak	7.49244531114015	8.97458073974462	98.1609300858651
chr1:95699704..95699730,+	ENSG00000122481	earlyPeak	1.45757680731811	4.60623990059285	87.8383548729787
chr10:100174957..100174982,-	ENSG00000119943	earlyPeak	3.30722453389519	3.86729943324179	66.6120152575883
chr10:101190374..101190429,-	ENSG00000120053	earlyPeak	11.9362121459562	9.19308882178808	109.22511995148
chr10:104535994..104536014,+	ENSG00000166272	earlyPeak	5.81676385023763	6.92444043359656	56.638597892213
chr10:106098189..106098232,-	ENSG00000148841	earlyPeak	17.1917716143602	11.2428924029977	68.2919049954098
chr10:120514468..120514530,-	ENSG00000151893	earlyPeak	20.9590591313576	8.94472093151312	91.6383940217796
chr10:12110963..12111034,+	ENSG00000181192	earlyPeak	2.22481243206231	3.24103936250635	105.141112813808
chr10:121356466..121356482,-	ENSG00000151923	earlyPeak	8.0323745367026	7.41328282461897	87.3430330793345
chr10:127585004..127585080,-	ENSG00000089876	earlyPeak	12.6421035370905	4.37520822482799	144.956444852952
chr10:135122380..135122458,+	ENSG00000198546	earlyPeak	32.7837534825497	7.82872122674664	98.5643501289223
chr10:135207623..135207679,+	ENSG00000148824	earlyPeak	13.8147795318355	5.19056060971146	88.6675871446891
chr10:14880287..14880345,+	ENSG00000187522	earlyPeak	8.56289363888011	5.84876901622553	140.23813863124
chr10:15902449..15902528,-	ENSG00000148481	earlyPeak	16.7740260719134	8.0905850510882	121.617197831396
chr10:17686136..17686192,+	ENSG00000136738	earlyPeak	10.5718510694468	4.27728284274051	134.098017259537
chr10:25012828..25012860,-	ENSG00000107863	earlyPeak	5.40011237221947	3.94030960997969	90.2958280085741
chr10:33623517..33623538,-	ENSG00000099250	earlyPeak	11.1196895419111	5.2286234136765	161.196685939911
chr10:33623574..33623603,-	ENSG00000099250	earlyPeak	59.5826831460788	10.4779917767592	82.2946036694975
chr10:35379241..35379285,-	ENSG00000108094	earlyPeak	13.7357462283692	6.66392083547618	45.2902198191116
chr10:35415978..35416050,+	ENSG00000095794	earlyPeak	2.31623660131466	3.44526049554297	122.42692941231
chr10:3827389..3827408,-	ENSG00000067082	earlyPeak	70.0041026890499	63.738115381269	73.4147572744543
chr10:61666267..61666345,-	ENSG00000108091	earlyPeak	9.51107784709354	6.89825909124195	73.946579740518
chr10:65028938..65028989,-	ENSG00000171988	earlyPeak	10.2999908165814	5.83831278870342	112.197389199152
chr10:69834973..69834998,-	ENSG00000148634	earlyPeak	5.86535871146789	5.10397114325753	159.912569043952
chr10:71078595..71078677,+	ENSG00000156515	earlyPeak	46.59655452063	14.9689400156546	92.7861327862913
chr10:73587798..73587813,-	ENSG00000197746	earlyPeak	3.836721763361	4.72326184187745	93.6975711300889
chr10:75670882..75670898,+	ENSG00000122861	earlyPeak	54.7233846013692	20.6152879298622	70.6707710400758
chr10:75936542..75936557,+	ENSG00000156110	earlyPeak	4.55852719805556	4.87916253382474	85.7103807875033
chr10:81838411..81838457,+	ENSG00000133678	earlyPeak	12.6378510765788	5.6552451632843	114.486608043051
chr10:82214031..82214044,+	ENSG00000108219	earlyPeak	3.83231242975677	4.30447297408466	85.8299116699189
chr10:93683519..93683594,+	ENSG00000095564	earlyPeak	10.9065138960352	12.627405448577	38.9476868227703
chr10:96122682..96122730,-	ENSG00000173145	earlyPeak	7.10489153889592	5.77391289174258	62.356932958996
chr10:98592009..98592061,+	ENSG00000196233	earlyPeak	4.83273784454542	2.90990820659583	139.175668740943
chr11:102269294..102269328,-	ENSG00000152558	earlyPeak	1.23534069093548	2.57603843569455	76.2758660668156
chr11:102667771..102667853,-	ENSG00000196611	earlyPeak	8.2623811178515	13.6933278045131	89.9040217807159
chr11:102668016..102668028,-	ENSG00000196611	earlyPeak	4.7899770583793	5.74228229755411	94.6886469234372
chr11:102668074..102668126,-	ENSG00000196611	earlyPeak	6.45631666558796	7.61341328529482	64.070491067444
chr11:102714328..102714346,-	ENSG00000149968	earlyPeak	363.153144351853	169.611276165471	78.7154671094804
chr11:102745704..102745720,-	ENSG00000262406	earlyPeak	46.4691595206814	28.2885669136695	64.9141000533604
chr11:114167069..114167146,+	ENSG00000166741	earlyPeak	109.951356308342	34.4513339903734	56.5506407920075
chr11:114167164..114167190,+	ENSG00000166741	earlyPeak	9.39687026846119	6.74213472389887	85.4699855338724
chr11:116658709..116658750,-	ENSG00000109917	earlyPeak	28.8704717780796	10.8739551142667	124.53552578485
chr11:118966167..118966182,-	ENSG00000188486	earlyPeak	53.853662030096	16.6093194563851	104.445362290677
chr11:120207066..120207129,+	ENSG00000196914	earlyPeak	10.6012365238239	5.60783547646093	150.966207089066
chr11:130786333..130786399,-	ENSG00000120451	earlyPeak	17.5436434553285	10.4997871106449	96.8395165589259
chr11:134123169..134123301,-	ENSG00000151500	earlyPeak	24.5240857357108	8.76985839397907	117.529917609342
chr11:18344106..18344128,+	ENSG00000110768	earlyPeak	23.3524910896609	7.90884543033816	143.444179653548
chr11:236959..237015,+	ENSG00000185627	earlyPeak	117.572275828124	13.0394167311163	117.710305442161
chr11:2923499..2923570,+	ENSG00000110628	earlyPeak	17.8508956054279	4.36598487964677	116.412256687068
chr11:3400340..3400422,-	ENSG00000005801	earlyPeak	7.06582076681294	4.00124102005425	123.716141371512
chr11:34379546..34379563,-	ENSG00000166016	earlyPeak	6.67325973299382	7.14749128646821	110.503357849449
chr11:35684394..35684456,+	ENSG00000166326	earlyPeak	16.2780111266823	6.91948704717903	67.1884573515836
chr11:35965580..35965656,+	ENSG00000179241	earlyPeak	6.48998695936449	3.21696249730824	108.427597151979
chr11:36616044..36616095,+	ENSG00000166352	earlyPeak	15.2601409345991	9.24695711274486	101.192993161586
chr11:43964177..43964193,+	ENSG00000187479	earlyPeak	4.86070014691272	7.75742881647834	165.782953085343
chr11:44117242..44117253,+	ENSG00000151348	earlyPeak	16.1439150301429	7.47570001143427	138.316008068464
chr11:45939419..45939441,-	ENSG00000121680	earlyPeak	3.67860814746667	4.00608553821941	161.706232764854
chr11:46368975..46369050,+	ENSG00000149091	earlyPeak	12.0712383876556	6.12810174399669	150.185909065853
chr11:57078929..57078971,-	ENSG00000149115	earlyPeak	4.54932753411265	5.52223256570143	82.9282412474214
chr11:5711010..5711105,+	ENSG00000132274	earlyPeak	40.8817054646578	15.7069372596927	76.5118373849443
chr11:57194919..57194936,-	ENSG00000134802	earlyPeak	1.65415498064365	3.49529922473574	91.48242127489
chr11:63993738..63993778,+	ENSG00000149761	earlyPeak	16.854386802232	9.17140455141636	57.4496871579077
chr11:64073022..64073056,+	ENSG00000173153	earlyPeak	11.2172965387987	8.6617201046923	62.4655041440708
chr11:64546232..64546255,-	ENSG00000168066	earlyPeak	12.1543207355447	8.77852159430865	56.1354003033422
chr11:64889651..64889664,-	ENSG00000149806	earlyPeak	115.8394205603	46.9755012401153	93.2448119516472
chr11:6502675..6502751,+	ENSG00000132286	earlyPeak	19.2650022299942	8.55860879582713	104.76303929393
chr11:65029421..65029459,+	ENSG00000014138	earlyPeak	3.42334937422616	4.75741666473772	100.252729757669
chr11:65339978..65340051,+	ENSG00000176973	earlyPeak	29.8597067728885	18.4504071354287	120.425794839556
chr11:65640325..65640346,-	ENSG00000172638	earlyPeak	5.79429067712628	8.73082812973294	200.118814077633
chr11:65658086..65658097,+	ENSG00000175602	earlyPeak	5.18460291004929	5.72102569581999	158.517028878666
chr11:65667846..65667868,-	ENSG00000175592	earlyPeak	29.1901626900058	19.8895358451513	87.5523947275432
chr11:65686855..65686946,+	ENSG00000175550	earlyPeak	102.006554309174	21.7406071463153	121.440158399908
chr11:65769696..65769743,+	ENSG00000175334	earlyPeak	8.03431921949588	6.08316786924638	93.6237493054252
chr11:65769758..65769782,+	ENSG00000175334	earlyPeak	4.46988354309463	5.09874716282335	81.5091753298721
chr11:66384079..66384110,+	ENSG00000239306	earlyPeak	23.846058079698	6.18560213591115	105.558385788845
chr11:67055986..67056054,+	ENSG00000172932	earlyPeak	3.37075532935373	4.64396108858282	83.7094068008671
chr11:67250581..67250627,+	ENSG00000110711	earlyPeak	6.87138887543283	4.5612199350587	59.8789395172365
chr11:68609300..68609356,-	ENSG00000110090	earlyPeak	10.4667816660279	9.40461440215755	70.008844642672
chr11:706605..706650,+	ENSG00000177106	earlyPeak	2.23774834301042	3.13224308173023	88.9235148632367
chr11:73882311..73882413,+	ENSG00000214517	earlyPeak	21.2442739320622	4.57084076322883	116.727212974515
chr11:76571935..76571991,+	ENSG00000078124	earlyPeak	8.8072816488019	4.52766417034506	102.369407247762
chr11:78128811..78128916,-	ENSG00000033327	earlyPeak	7.27452837115498	4.22553709118192	155.988751803576
chr11:838129..838236,+	ENSG00000177697	earlyPeak	4.85208384627179	4.90436363370474	101.63740341496
chr11:844067..844158,+	ENSG00000214063	earlyPeak	39.3810065758711	21.2321375870445	124.956005848734
chr11:9336117..9336196,-	ENSG00000166471	earlyPeak	23.4582300982799	8.47719223357217	144.073094264001
chr11:96076334..96076419,-	ENSG00000184384	earlyPeak	15.8259080086745	7.5062578653049	131.324530639973
chr12:10021944..10021971,-	ENSG00000110852	earlyPeak	2.80802662578857	3.0388622581532	93.9749644380888
chr12:100661156..100661210,+	ENSG00000136021	earlyPeak	14.0646939081543	6.9050271675794	105.262246125321
chr12:102271348..102271376,+	ENSG00000136048	earlyPeak	6.78830964364614	5.83834283461336	102.54389018155
chr12:102271492..102271516,+	ENSG00000136048	earlyPeak	1.24885435565639	3.84934024672178	179.929293010996
chr12:106633037..106633066,-	ENSG00000136026	earlyPeak	1.56691308139828	3.52560887262743	101.315591145564
chr12:112546577..112546607,-	ENSG00000111300	earlyPeak	12.3767621190579	5.62626005433372	156.887781709548
chr12:112820196..112820247,-	ENSG00000173064	earlyPeak	3.11040190691848	3.59959173381698	121.879262845258
chr12:113623325..113623373,+	ENSG00000139405	earlyPeak	3.8786472919973	5.07113667727453	64.8295209501105
chr12:113860160..113860234,+	ENSG00000139410	earlyPeak	5.61697916806249	3.78158614772165	85.1078819952127
chr12:121734496..121734564,-	ENSG00000110931	earlyPeak	4.86620990440555	5.76272726788655	120.100658646459
chr12:121790187..121790201,-	ENSG00000089053	earlyPeak	5.25968314099935	6.06874959984848	121.600873746173
chr12:123756321..123756339,-	ENSG00000111328	earlyPeak	22.3296849349095	6.31607992448769	150.066572806131
chr12:124086632..124086701,+	ENSG00000111364	earlyPeak	6.25507364247954	1.98420628237549	110.470749332893
chr12:133464151..133464221,-	ENSG00000072609	earlyPeak	11.3143391607919	4.53099191644977	96.1441651768416
chr12:1639470..1639540,+	ENSG00000111186	earlyPeak	9.45033644210231	10.6738967937048	53.2453423377692
chr12:31479076..31479092,-	ENSG00000139146	earlyPeak	5.67773525555901	4.56331414302317	59.609863546623
chr12:50135333..50135346,+	ENSG00000139644	earlyPeak	562.385029408578	43.5936821874056	108.863010512177
chr12:50135352..50135356,+	ENSG00000139644	earlyPeak	38.2122868076873	9.18136052536609	103.602866103054
chr12:50152458..50152473,+	ENSG00000139644	earlyPeak	3.44390340458133	4.3120398827416	70.1815495264016
chr12:54813043..54813056,-	ENSG00000161638	earlyPeak	23.061705567151	7.24259321552437	93.0228610167807
chr12:56510408..56510424,+	ENSG00000229117	earlyPeak	72.6134219943193	29.0205566383895	121.007852826138
chr12:57039760..57039778,-	ENSG00000110955	earlyPeak	504.122070422198	134.325048176773	132.210131242323
chr12:57081952..57081963,-	ENSG00000110958	earlyPeak	9.26380284036929	5.17723047729203	68.4129106328038
chr12:57610562..57610608,+	ENSG00000182379	earlyPeak	2.13344535419093	1.32648290320809	128.704423577721
chr12:57914286..57914304,-	ENSG00000175197	earlyPeak	17.796303518847	17.1840640329893	113.541303662535
chr12:62860581..62860620,+	ENSG00000061987	earlyPeak	15.3054760097933	8.35703051190858	73.1653419882997
chr12:6443380..6443402,-	ENSG00000067182	earlyPeak	1.98832583092491	8.6752666964362	70.0147018191016
chr12:66218904..66218913,+	ENSG00000149948	earlyPeak	10.2653017914581	5.52934872530401	103.510272410906
chr12:75905374..75905420,-	ENSG00000111615	earlyPeak	26.6905183021136	13.2057597662719	79.2263177858808
chr12:82752523..82752564,-	ENSG00000133773	earlyPeak	6.78443013540404	3.27334107603646	81.6976520570535
chr12:85306494..85306558,-	ENSG00000072041	earlyPeak	9.41354219479692	4.48194913360153	121.770311510356
chr12:85306562..85306591,-	ENSG00000072041	earlyPeak	4.41633218175737	6.3439318537535	121.051862809536
chr12:91505206..91505228,-	ENSG00000139329	earlyPeak	3.04611331795592	4.81702342531606	127.040275804832
chr12:91505237..91505280,-	ENSG00000139329	earlyPeak	21.7374922009581	17.5701312780716	61.1887746737158
chr12:92539614..92539630,-	ENSG00000133639	earlyPeak	213.290343422657	42.7490645462647	144.82245325265
chr13:100153665..100153688,+	ENSG00000125304	earlyPeak	8.79576397434516	4.7594855931435	177.198607610648
chr13:107220455..107220517,-	ENSG00000134884	earlyPeak	63.6464352293515	8.41420255816731	150.879449873805
chr13:111358426..111358487,-	ENSG00000134905	earlyPeak	47.3827768169725	20.5486248447116	85.2708082651646
chr13:111567353..111567432,-	ENSG00000088448	earlyPeak	18.9776979048987	6.84920104112624	128.338120517139
chr13:114462193..114462251,+	ENSG00000184497	earlyPeak	6.49410274769119	5.09190270667611	130.828727375728
chr13:22033392..22033510,-	ENSG00000180776	earlyPeak	12.2709795355823	6.55426770207289	124.558781143623
chr13:27825452..27825506,+	ENSG00000122026	earlyPeak	11.4584538374991	8.1035672645041	117.654533224985
chr13:31736027..31736053,-	ENSG00000120694	earlyPeak	27.0177054604333	13.2197657332687	79.3838530736039
chr13:31736073..31736092,-	ENSG00000120694	earlyPeak	11.3044558536469	4.74908428593526	113.812291667463
chr13:41345277..41345350,-	ENSG00000102738	earlyPeak	14.111438450607	6.6381738009224	98.0400648553106
chr13:43597714..43597774,+	ENSG00000120675	earlyPeak	78.8172761167211	39.3915682800857	93.6801896655142
chr13:44453688..44453795,+	ENSG00000179630	earlyPeak	12.6129872647464	6.47803092963893	96.8969654922752
chr13:49550015..49550070,+	ENSG00000102531	earlyPeak	7.49192452242483	5.54169803343673	66.143482515568
chr13:52158572..52158606,+	ENSG00000139668	earlyPeak	5.33653332333168	3.92584085887749	73.1962146452933
chr13:77601282..77601308,-	ENSG00000005812	earlyPeak	17.9417245452011	7.05866780963214	126.255320720176
chr14:102276132..102276178,+	ENSG00000078304	earlyPeak	9.92099794988046	4.00772013409064	72.5248894552321
chr14:102701781..102701824,-	ENSG00000080823	earlyPeak	2.25372928351497	3.0977698054827	104.557082826632
chr14:20811362..20811424,+	ENSG00000129484	earlyPeak	0.905542004094988	6.02281174725997	58.8745701604715
chr14:23341336..23341351,+	ENSG00000197324	earlyPeak	7.10486919563784	2.90548849098613	103.515127307433
chr14:23504087..23504118,-	ENSG00000100804	earlyPeak	295.071654758649	70.4496239738249	104.313012377118
chr14:23822081..23822113,-	ENSG00000092096	earlyPeak	6.16653588196976	5.88225861953384	135.689754310994
chr14:24740709..24740825,-	ENSG00000100949	earlyPeak	16.8086226127758	8.82461994832893	143.332930288724
chr14:24868192..24868253,+	ENSG00000205978	earlyPeak	3.85809846949685	9.56689271770632	50.6129358723056
chr14:34931458..34931479,-	ENSG00000165389	earlyPeak	4.24886195780979	4.06886608810514	61.0083915123184
chr14:39639523..39639617,-	ENSG00000182400	earlyPeak	12.3673054551793	6.95794180700923	129.668701215689
chr14:39901360..39901381,-	ENSG00000165355	earlyPeak	3.4876938693137	3.03142029575814	110.681053001174
chr14:50999233..50999297,-	ENSG00000012983	earlyPeak	15.9659861866568	7.57880101329598	130.398664908238
chr14:51297837..51297887,-	ENSG00000100503	earlyPeak	21.7751999199497	7.85584679240701	123.343568974235
chr14:51411194..51411209,-	ENSG00000100504	earlyPeak	10.0305036700894	6.61275536616908	167.469973159756
chr14:52327321..52327336,+	ENSG00000186469	earlyPeak	10.2808304135746	6.45889966921713	123.55296269535
chr14:53162600..53162680,-	ENSG00000197930	earlyPeak	8.23963342001563	2.9855516976547	82.0545941568245
chr14:53258314..53258418,-	ENSG00000100522	earlyPeak	14.5021626994109	9.40903684739092	102.955938130316
chr14:57735725..57735836,+	ENSG00000053770	earlyPeak	9.14894748205229	5.22576388696772	89.9054400869233
chr14:59104664..59104735,+	ENSG00000165617	earlyPeak	9.48840711116249	8.57749942908743	115.174983096433
chr14:59950735..59950785,-	ENSG00000126790	earlyPeak	7.00954514196093	4.25971288766744	150.222402490784
chr14:60558863..60558932,+	ENSG00000126773	earlyPeak	3.67868966819375	2.97186781498596	169.953591782357
chr14:61201445..61201530,+	ENSG00000020426	earlyPeak	31.0472530800332	4.25830006761177	106.327388229879
chr14:62162285..62162296,+	ENSG00000100644	earlyPeak	10.0840434474705	9.37853486212194	151.551853738064
chr14:65569186..65569243,-	ENSG00000125952	earlyPeak	31.8518864346376	10.5595583594092	134.304860769112
chr14:65879598..65879650,+	ENSG00000033170	earlyPeak	4.82483883662808	6.17967741863339	144.23847722062
chr14:68283291..68283323,-	ENSG00000072121	earlyPeak	7.6161200149802	2.35723982992952	128.731317766594
chr14:69658194..69658270,+	ENSG00000081177	earlyPeak	9.0762726431842	5.86909231773256	86.7385107424856
chr14:71787813..71787869,+	ENSG00000197555	earlyPeak	10.6174922491782	3.38840691397829	157.953898690152
chr14:73930324..73930350,-	ENSG00000133961	earlyPeak	13.8544729077488	6.42127433081711	143.312240082476
chr14:74486075..74486144,+	ENSG00000119636	earlyPeak	3.75867048693666	3.95066446978099	85.4029127973752
chr14:75469606..75469690,+	ENSG00000119718	earlyPeak	16.3351268644904	6.55390583687057	149.996257007442
chr14:75530693..75530761,-	ENSG00000119640	earlyPeak	8.17452677099792	8.21061577150866	45.6109815236432
chr14:75745523..75745537,+	ENSG00000170345	earlyPeak	2.21084854910862	43.1360991126217	38.6507839571569
chr14:76618242..76618305,+	ENSG00000089916	earlyPeak	10.0775209200068	5.1372557579221	64.3627257768974
chr14:77787198..77787244,-	ENSG00000009830	earlyPeak	5.19352920658673	6.17856468905626	153.28130377528
chr14:77924458..77924475,+	ENSG00000100591	earlyPeak	6.52923244578647	7.09003910437205	72.6552784992701
chr14:92588013..92588077,-	ENSG00000183648	earlyPeak	73.5810269544651	50.7114854283613	38.0963627795007
chr14:93582214..93582291,-	ENSG00000100605	earlyPeak	4.58779782448792	3.34860955572541	153.102822932207
chr14:96671168..96671188,+	ENSG00000168398	earlyPeak	6.56336078745229	5.8548650182477	157.644910647198
chr14:96722539..96722555,+	ENSG00000100739	earlyPeak	31.2148643655035	31.4819234224806	60.231289961264
chr15:102264619..102264697,-	ENSG00000185418	earlyPeak	8.37501743711757	2.7277616539989	99.7890445126141
chr15:31619326..31619390,+	ENSG00000169926	earlyPeak	5.09545486775849	3.88829627343929	109.964521749406
chr15:32976539..32976558,+	ENSG00000166922	earlyPeak	4.70549505069456	3.91569740498865	97.0986233435976
chr15:34517194..34517246,+	ENSG00000128463	earlyPeak	90.9367802310773	29.1209411018737	101.328522632641
chr15:34517251..34517276,+	ENSG00000128463	earlyPeak	27.3058619915968	6.08343637240445	142.640944112788
chr15:39881152..39881262,+	ENSG00000137801	earlyPeak	21.347651256733	31.9543634078183	62.7155949678883
chr15:39882711..39882733,+	ENSG00000137801	earlyPeak	14.0332818749282	15.1992533130749	65.2963283007774
chr15:40212363..40212406,-	ENSG00000166073	earlyPeak	10.1585729379308	6.82298214997845	133.46204185976
chr15:40226304..40226387,+	ENSG00000128829	earlyPeak	28.5303943642454	6.6504529937715	98.1214189892091
chr15:41625060..41625088,+	ENSG00000137804	earlyPeak	5.78585959575681	4.07966235819539	51.6976469986293
chr15:42565606..42565649,-	ENSG00000103978	earlyPeak	35.1061737865908	8.43666482766604	169.872373063509
chr15:42783305..42783348,-	ENSG00000103994	earlyPeak	4.96770865725297	4.38351184561636	121.342082627908
chr15:43212965..43212991,-	ENSG00000128881	earlyPeak	1.76442423427609	3.48007319061146	73.0281734426326
chr15:44955842..44955890,-	ENSG00000104133	earlyPeak	8.6066303278265	4.29581615221297	106.580049101181
chr15:45694567..45694626,+	ENSG00000171763	earlyPeak	2.77878405516897	4.74768549510925	77.8394578736846
chr15:45879534..45879558,+	ENSG00000104164	earlyPeak	13.8358438926254	7.05304028709887	111.751016553787
chr15:45879564..45879584,+	ENSG00000104164	earlyPeak	22.0774003629407	6.23518175977295	132.889700992735
chr15:50978965..50979012,-	ENSG00000092439	earlyPeak	5.82918971719191	3.66168943681577	177.950292620223
chr15:52043784..52043809,+	ENSG00000128872	earlyPeak	2.87585671493274	2.43724592764862	77.0405240498414
chr15:56209327..56209344,-	ENSG00000069869	earlyPeak	5.70636418935573	10.3929163013851	94.4124379676721
chr15:56285742..56285866,-	ENSG00000069869	earlyPeak	10.3827766391446	5.85406835512939	133.571591368639
chr15:59063478..59063527,+	ENSG00000128923	earlyPeak	10.8961904294925	6.88716469143685	70.8379779548456
chr15:64385981..64386077,-	ENSG00000166797	earlyPeak	44.5725171585373	22.3763457146424	40.8776102821902
chr15:64386120..64386156,-	ENSG00000166797	earlyPeak	4.07172328028048	3.47744475395702	88.0691296588326
chr15:65321943..65321984,-	ENSG00000103707	earlyPeak	6.42769424612535	3.53368751670713	129.652156656536
chr15:67813494..67813595,+	ENSG00000189227	earlyPeak	12.6848177861474	5.09203659259207	136.135917853352
chr15:68871309..68871354,+	ENSG00000103647	earlyPeak	8.56909943436882	2.96888502002555	129.123638331697
chr15:68871361..68871409,+	ENSG00000103647	earlyPeak	10.4179620027175	4.71623896637814	76.2640494005251
chr15:69452878..69452957,+	ENSG00000138604	earlyPeak	8.09030906346314	4.28499202134969	73.9465364661767
chr15:72499153..72499231,-	ENSG00000067225	earlyPeak	5.11691002568379	6.4310528193059	73.358631535346
chr15:72978539..72978566,+	ENSG00000140463	earlyPeak	9.05467893992024	5.62614020724704	84.4217309528454
chr15:74753455..74753533,-	ENSG00000138629	earlyPeak	33.0747123974347	7.27671225352292	98.7239855460785
chr15:75660919..75660964,-	ENSG00000140400	earlyPeak	7.06845426967425	10.1107922884183	34.2015580828794
chr15:78591970..78591984,-	ENSG00000140395	earlyPeak	4.38578597180506	6.24419260164001	46.6623388922546
chr15:79165318..79165363,+	ENSG00000185787	earlyPeak	23.4432911102284	15.5508570028115	82.4294780115607
chr15:83735952..83736015,-	ENSG00000064726	earlyPeak	15.5222125557268	11.9925240177513	139.991025058373
chr15:85197501..85197526,-	ENSG00000177082	earlyPeak	5.75651352228313	4.91501064503792	142.435684811054
chr15:89631647..89631725,+	ENSG00000140526	earlyPeak	32.0701987599868	5.94446137673122	142.360492968495
chr15:90358048..90358103,-	ENSG00000166825	earlyPeak	76.3099744725899	20.7190609598491	137.71660009751
chr15:90777134..90777190,-	ENSG00000185043	earlyPeak	80.2587014673778	27.9536874668637	108.616576788023
chr15:91073111..91073191,+	ENSG00000140577	earlyPeak	8.41912101094871	3.43982702086618	122.255447501699
chr16:11891048..11891130,-	ENSG00000122299	earlyPeak	11.352246270881	8.07716342198298	51.4496918817675
chr16:1401799..1401896,-	ENSG00000007520	earlyPeak	25.2534497624387	9.71271290585334	106.861857981334
chr16:1821500..1821563,-	ENSG00000103024	earlyPeak	27.7751983095875	8.31407251479528	137.961991860624
chr16:1877204..1877235,+	ENSG00000180185	earlyPeak	33.2348390041262	7.41292215596335	60.709744274504
chr16:19896150..19896205,-	ENSG00000167191	earlyPeak	4.49608428536221	5.86177131060365	80.3553847025683
chr16:2264779..2264847,-	ENSG00000184207	earlyPeak	3.04942188072639	11.5947165271207	169.134808986956
chr16:23464459..23464533,-	ENSG00000168434	earlyPeak	5.26515383784248	3.98705289770211	92.6819419855753
chr16:279405..279456,-	ENSG00000007392	earlyPeak	27.4806127649363	14.0631735319619	61.2694619915433
chr16:29827406..29827529,+	ENSG00000185928	earlyPeak	7.3102119295244	6.46288943973778	90.5071563096275
chr16:3070393..3070404,+	ENSG00000006327	earlyPeak	6.8677906251875	5.78673086769179	96.6087296626974
chr16:3073933..3074006,-	ENSG00000103145	earlyPeak	76.9390932176801	26.7383673890102	79.4353552163156
chr16:31106174..31106199,-	ENSG00000255439	earlyPeak	11.8901818814782	5.82784150959844	135.187961315231
chr16:31519691..31519730,-	ENSG00000140688	earlyPeak	23.9615607313198	6.51549825402516	83.9203472895258
chr16:31724552..31724617,+	ENSG00000197302	earlyPeak	10.5348779362373	5.00265755247024	133.090296100521
chr16:31885093..31885165,+	ENSG00000185947	earlyPeak	15.6401163167805	7.37689453518058	53.908940822817
chr16:47177845..47177864,-	ENSG00000171208	earlyPeak	5.86223742642464	4.51219579754861	56.8649469155572
chr16:47177874..47177922,-	ENSG00000171208	earlyPeak	6.04374153939153	6.08816332986129	105.297358666747
chr16:56485228..56485251,-	ENSG00000167005	earlyPeak	82.9150833445451	17.6631429415208	125.489659407426
chr16:57219926..57219964,-	ENSG00000172775	earlyPeak	19.1538305551467	9.71428156092492	91.6611070293445
chr16:66586461..66586567,+	ENSG00000217555	earlyPeak	30.7154635113526	8.39673557470624	73.9067593659553
chr16:66959429..66959444,-	ENSG00000166592	earlyPeak	10.5936648447374	10.5530652504957	177.53056402968
chr16:67063036..67063088,+	ENSG00000067955	earlyPeak	8.14241032424456	6.28133157521525	133.653426282808
chr16:67970711..67970770,-	ENSG00000205220	earlyPeak	41.9763304957164	14.2554545680825	127.68152214009
chr16:70333059..70333130,+	ENSG00000157349	earlyPeak	9.41263668123796	5.58072354766145	150.734052059096
chr16:71842706..71842750,-	ENSG00000166747	earlyPeak	22.6853156428357	6.97921938101716	111.178032921819
chr16:75681650..75681696,+	ENSG00000166848	earlyPeak	19.5076700360325	10.0259296390698	157.757821785098
chr16:77756399..77756444,+	ENSG00000140876	earlyPeak	5.37590062172337	8.88285164767276	28.9857294910782
chr16:83986837..83986852,+	ENSG00000140961	earlyPeak	7.99189791813409	6.7835280714904	139.188218385748
chr16:88851618..88851635,-	ENSG00000103335	earlyPeak	11.9895769649269	7.53568299534915	114.025353721828
chr16:89284104..89284150,+	ENSG00000170100	earlyPeak	3.52924408109304	2.49701685732386	128.818177906761
chr16:89753070..89753117,+	ENSG00000185324	earlyPeak	8.14842928698612	5.4034802901548	67.0621620708506
chr17:10600818..10600871,-	ENSG00000133028	earlyPeak	14.522739268102	2.78096612930117	149.987529912425
chr17:10600894..10600974,+	ENSG00000170222	earlyPeak	4.22890490053745	3.79464328633004	107.665377146949
chr17:13505219..13505299,-	ENSG00000153976	earlyPeak	4.42189650369216	3.11340220915543	129.628637722882
chr17:15902951..15903000,-	ENSG00000214941	earlyPeak	15.3212121185003	12.7870291569427	54.492464125294
chr17:16118835..16118867,-	ENSG00000141027	earlyPeak	15.5271096157374	3.69088876779656	146.166946474388
chr17:16120512..16120546,+	ENSG00000108474	earlyPeak	10.0004049406824	4.15477113571251	60.6765422054463
chr17:20946338..20946369,-	ENSG00000124422	earlyPeak	6.27625330123796	6.78540633848885	54.9017236143538
chr17:25783441..25783499,+	ENSG00000141068	earlyPeak	3.41536432675953	3.80327359139164	136.810981668315
chr17:27047244..27047301,+	ENSG00000198242	earlyPeak	1.67785480102219	2.27927348970369	114.82869037036
chr17:27169764..27169846,-	ENSG00000173065	earlyPeak	6.25354646539466	3.15014248975119	66.9847490140834
chr17:34391625..34391638,+	ENSG00000006074	earlyPeak	0.00115791278048765	34.2629975317838	5.55974678474899
chr17:37009305..37009362,-	ENSG00000125691	earlyPeak	9.29329772855233	14.8330794289238	42.2028952710334
chr17:37886777..37886793,-	ENSG00000141741	earlyPeak	53.5490371818296	17.7459573337641	53.8693647589255
chr17:39969465..39969488,+	ENSG00000141756	earlyPeak	17.9346302520374	28.1964264657039	66.3247914028656
chr17:42092313..42092389,-	ENSG00000091947	earlyPeak	16.7620961789697	6.16300019008267	94.3863119760912
chr17:45727296..45727344,+	ENSG00000108424	earlyPeak	113.596073271535	30.8034418777663	125.952981253139
chr17:46986038..46986097,+	ENSG00000159202	earlyPeak	7.88859989752904	3.58976641369176	129.068687868511
chr17:48266596..48266640,-	ENSG00000108821	earlyPeak	0.976475315649617	1.95311097378979	130.186830202766
chr17:48266783..48266900,-	ENSG00000108821	earlyPeak	2.8586310426919	4.46411217193924	77.5155392650628
chr17:57184170..57184257,-	ENSG00000108395	earlyPeak	6.06130348508826	5.26596979744835	141.597221290573
chr17:57918463..57918513,+	ENSG00000062716	earlyPeak	8.92566927638296	5.63485043390164	73.8274908145962
chr17:61627916..61627978,+	ENSG00000136485	earlyPeak	5.83867590738022	6.27462026927977	58.0700560912542
chr17:618043..618107,-	ENSG00000141252	earlyPeak	20.399299425129	5.95010725595102	117.375800235451
chr17:62658379..62658399,-	ENSG00000108854	earlyPeak	6.25284086673224	6.80739427142039	89.9673000094256
chr17:6918093..6918139,+	ENSG00000258315	earlyPeak	39.8300069259107	12.6451628206674	158.780642303275
chr17:7210877..7210888,+	ENSG00000132507	earlyPeak	17.1789747265731	6.63167046828573	129.184830119809
chr17:73663402..73663456,+	ENSG00000161526	earlyPeak	27.8312134465398	11.1390916664284	73.2919406934567
chr17:73775848..73775868,-	ENSG00000132475	earlyPeak	175.083021174667	95.1653884874811	106.236512734148
chr17:73893024..73893099,-	ENSG00000141569	earlyPeak	2.95327981017983	4.07316697031777	99.4182307571691
chr17:74349932..74350017,-	ENSG00000161542	earlyPeak	19.1862548656541	10.9775459709885	123.830580469661
chr17:74380683..74380733,+	ENSG00000176170	earlyPeak	26.0632171637494	8.46006836637794	160.019489999584
chr17:74381343..74381386,+	ENSG00000176170	earlyPeak	4.81420282917213	3.36781537302649	127.509982608069
chr17:75136980..75137028,+	ENSG00000129657	earlyPeak	4.9122692390315	7.20829344111935	49.1024332401543
chr17:77020325..77020348,+	ENSG00000173918	earlyPeak	16.7487683872844	7.92413077682217	98.4237002679068
chr17:79478506..79478548,-	ENSG00000267807	earlyPeak	11.7439480511888	13.5063791374947	108.086690707819
chr17:79519368..79519386,-	ENSG00000185504	earlyPeak	6.47992594827799	4.7314482219412	78.4270862877459
chr17:80477571..80477637,+	ENSG00000141568	earlyPeak	8.58344700441309	8.28114304777038	103.399445672869
chr17:81037473..81037498,+	ENSG00000176845	earlyPeak	8.36298014408055	6.2614505760177	119.771938017822
chr18:21083437..21083510,+	ENSG00000141452	earlyPeak	14.5774064697085	7.03453952441421	109.397343761448
chr18:23670546..23670605,-	ENSG00000141380	earlyPeak	69.6660368813686	15.0872842122777	164.777332851789
chr18:29078131..29078218,+	ENSG00000046604	earlyPeak	5.10748979400165	3.94598237724024	141.414122943944
chr18:33647487..33647547,-	ENSG00000141425	earlyPeak	26.5840934557179	10.8090470990506	77.9294741714242
chr18:43547223..43547312,-	ENSG00000152223	earlyPeak	13.4707483080838	5.75903478435052	75.9847547216683
chr18:46987000..46987108,-	ENSG00000141627	earlyPeak	25.6813148642833	8.98243620271948	137.466694382371
chr18:47013532..47013544,-	ENSG00000177576	earlyPeak	3.26360608636125	3.73408168944304	91.6506476199071
chr18:47018869..47018896,-	ENSG00000215472	earlyPeak	13.8239958101359	9.53767930993232	82.759899296991
chr18:47814032..47814079,-	ENSG00000154832	earlyPeak	13.63319866936	7.72595470542535	57.4076411255913
chr18:5543988..5544019,-	ENSG00000082397	earlyPeak	35.5223746502216	14.2310787145715	141.868037449069
chr18:61558722..61558771,+	ENSG00000197632	earlyPeak	1.63065430247059	2.15009859575566	96.8127912351238
chr18:61637284..61637362,+	ENSG00000166401	earlyPeak	12.0057658263157	12.281178940532	164.987794180819
chr18:65183945..65184027,-	ENSG00000262102	earlyPeak	41.4081512096804	13.8823214432152	153.70142358979
chr18:77711625..77711675,-	ENSG00000122490	earlyPeak	15.084622937733	5.22625150867171	103.866742286495
chr18:9334755..9334778,+	ENSG00000128791	earlyPeak	14.4626804704396	11.8016618592808	113.858826472397
chr19:10230544..10230556,-	ENSG00000130811	earlyPeak	22.1458752177966	7.79744352727433	183.892283373404
chr19:11639931..11639974,-	ENSG00000130159	earlyPeak	22.6781009687297	8.16491013136457	90.5487652533283
chr19:12792654..12792703,-	ENSG00000095059	earlyPeak	42.8607369581416	10.5639966798673	137.810377705744
chr19:13054556..13054630,-	ENSG00000179218	earlyPeak	25.7728163430547	8.67639857577563	157.224876148577
chr19:13906250..13906269,+	ENSG00000132003	earlyPeak	4.40869859316172	4.39124739827706	67.3755864404498
chr19:1438351..1438382,+	ENSG00000115268	earlyPeak	54.4019552769046	14.0848462596528	95.9798821205669
chr19:14530143..14530177,-	ENSG00000123136	earlyPeak	9.9460514271215	11.4214499033211	15.4116682492914
chr19:15218180..15218249,+	ENSG00000105137	earlyPeak	14.7291985024167	7.06529565609714	101.728354121318
chr19:16738998..16739024,-	ENSG00000105085	earlyPeak	4.46126307751995	5.64633436876135	75.2122450541533
chr19:17378278..17378293,+	ENSG00000105393	earlyPeak	15.2314550791838	7.20918204828594	86.2070329451486
chr19:17530888..17530938,+	ENSG00000141971	earlyPeak	9.70518424814758	4.37836943348751	101.456596226027
chr19:18304041..18304087,+	ENSG00000254858	earlyPeak	15.8291713757646	8.65582404426708	63.8001898621036
chr19:19303731..19303783,+	ENSG00000064490	earlyPeak	32.9792745120975	9.81152274752378	115.251925840207
chr19:19774473..19774502,-	ENSG00000105726	earlyPeak	15.1702722850557	8.47229508214587	97.4012654549552
chr19:30206135..30206191,-	ENSG00000131943	earlyPeak	6.16694982643921	2.77362058368567	106.84589441817
chr19:32896665..32896689,+	ENSG00000178904	earlyPeak	5.94931108145325	4.69315244404407	62.4676728319486
chr19:344786..344826,-	ENSG00000105556	earlyPeak	2.90476350752993	4.9559921668412	107.785220332044
chr19:36239489..36239506,+	ENSG00000267796	earlyPeak	4.9601945937366	6.4197275446034	70.6838211039724
chr19:36399152..36399219,-	ENSG00000011600	earlyPeak	0.0829275606820029	175.084534286533	9.7696351865209
chr19:36632056..36632092,+	ENSG00000126247	earlyPeak	5.36341746291014	5.68347215453461	106.10864790029
chr19:38806390..38806438,-	ENSG00000167645	earlyPeak	8.05130570378683	9.17677757806528	52.3835602793773
chr19:39390212..39390305,-	ENSG00000068903	earlyPeak	21.6349032605828	11.7845162186011	101.027741057487
chr19:41725088..41725137,+	ENSG00000167601	earlyPeak	43.8821103140629	17.8878395961604	176.866866266072
chr19:42806590..42806657,-	ENSG00000079462	earlyPeak	8.91523399663122	6.63528439934823	49.3268196156993
chr19:4400432..4400570,-	ENSG00000141985	earlyPeak	30.0572403382709	13.739629045086	167.65941033933
chr19:45754505..45754577,+	ENSG00000007047	earlyPeak	10.6319260591728	4.01516238688917	120.522641587541
chr19:45927126..45927189,-	ENSG00000012061	earlyPeak	38.8846117889903	9.73796978446067	134.313768537678
chr19:45971246..45971265,+	ENSG00000125740	earlyPeak	0.485196355692174	14.0742037393226	89.7527307863828
chr19:48614063..48614093,-	ENSG00000105499	earlyPeak	2.76478712985612	2.77310142432583	118.512065587162
chr19:49375669..49375684,+	ENSG00000087074	earlyPeak	104.402398382971	77.1148394761494	52.5567257224557
chr19:50083803..50083821,-	ENSG00000142546	earlyPeak	36.9886608919817	13.9357400726596	65.2727445560117
chr19:50169013..50169062,-	ENSG00000126456	earlyPeak	4.92737942670658	4.08363341145435	117.904695416362
chr19:50270415..50270436,+	ENSG00000196961	earlyPeak	2.86475830799118	8.45963477030719	50.0296643628805
chr19:52693259..52693335,+	ENSG00000105568	earlyPeak	268.853253418319	46.3567601809838	90.660174714157
chr19:55628995..55629013,-	ENSG00000125503	earlyPeak	6.0967722929608	4.65835810863501	100.058799499745
chr19:55881823..55881837,-	ENSG00000095752	earlyPeak	5.65689903205596	5.23495312413263	142.10242689354
chr19:56092195..56092248,-	ENSG00000218891	earlyPeak	11.4504542194188	7.72560802392886	79.526348319508
chr19:57791328..57791377,+	ENSG00000197714	earlyPeak	6.29354765717501	5.81223563862679	104.264650704091
chr19:57874835..57874966,+	ENSG00000152433	earlyPeak	18.1159464227146	6.1763211690387	87.2501796751527
chr19:5791166..5791202,-	ENSG00000141994	earlyPeak	5.30212138202944	4.49914460288796	94.9017799567765
chr19:58258167..58258201,+	ENSG00000152443	earlyPeak	3.63921368056622	3.12883049194536	65.0079764805141
chr19:7745708..7745752,+	ENSG00000181029	earlyPeak	163.804574079889	23.0797613927363	134.813342705022
chr19:9695195..9695221,-	ENSG00000197961	earlyPeak	6.20634752599459	7.15514126681955	45.6035767483208
chr19:9929484..9929520,-	ENSG00000127452	earlyPeak	6.58282130904153	2.12166610125681	137.976460423996
chr2:102759199..102759265,+	ENSG00000115594	earlyPeak	5.56230830434971	5.81277931530374	102.345484843427
chr2:105654505..105654552,+	ENSG00000135972	earlyPeak	24.77569765359	10.3160718950868	51.4833961348955
chr2:10588445..10588461,-	ENSG00000115758	earlyPeak	41.6954162727281	36.5043032430438	116.40723265838
chr2:106361333..106361380,+	ENSG00000071051	earlyPeak	5.75800483993099	5.52970951011629	68.3407262273118
chr2:10830094..10830109,-	ENSG00000115761	earlyPeak	11.3100461998245	4.33668840931497	95.3376425047765
chr2:110371455..110371562,-	ENSG00000186522	earlyPeak	21.1479725370391	14.8267526181996	74.7370343538966
chr2:112812832..112812859,+	ENSG00000153214	earlyPeak	7.02886942931135	2.77670656318097	106.861462757637
chr2:113542063..113542077,-	ENSG00000115008	earlyPeak	76.9812205355278	161.652666042593	63.5775085306202
chr2:113593159..113593221,-	ENSG00000125538	earlyPeak	2.79602461331658	5.70044581105064	42.9857388823566
chr2:118771594..118771685,-	ENSG00000125633	earlyPeak	8.33441998122555	4.04176616810744	101.924767125944
chr2:128145498..128145563,-	ENSG00000169967	earlyPeak	10.5180454994098	6.97864193850108	153.658311156248
chr2:135676381..135676435,+	ENSG00000082258	earlyPeak	5.11940168607228	5.17374530960987	120.194747014937
chr2:136743169..136743211,-	ENSG00000115866	earlyPeak	17.2130845876845	5.53984341923614	111.771548418605
chr2:136875712..136875725,-	ENSG00000121966	earlyPeak	3.44163617022689	5.43749423091213	124.312988867661
chr2:145274900..145274934,-	ENSG00000169554	earlyPeak	5.15694974598692	4.84263686700856	73.3640113357336
chr2:152146385..152146435,-	ENSG00000123609	earlyPeak	7.19486543600505	7.8129942498048	78.4356104079744
chr2:152684977..152685021,-	ENSG00000162980	earlyPeak	10.4734142265179	4.68842811368381	98.7046915352874
chr2:153573916..153573930,-	ENSG00000196504	earlyPeak	6.26427703261338	2.60247920283404	122.141692992352
chr2:160143158..160143235,-	ENSG00000196151	earlyPeak	2.51625716151046	3.87064113489031	79.4419711069066
chr2:161349909..161350043,-	ENSG00000153250	earlyPeak	4.092006517661	5.48191166672979	69.0503293642058
chr2:162930688..162930752,-	ENSG00000197635	earlyPeak	15.5292352099991	11.7660518062808	106.352324125844
chr2:166810261..166810351,-	ENSG00000123607	earlyPeak	5.61230301516014	2.49202438363219	120.653493528695
chr2:170655351..170655405,+	ENSG00000138385	earlyPeak	77.7443259951127	17.9645284023669	115.987125336569
chr2:1748343..1748352,-	ENSG00000130508	earlyPeak	6.47405048853922	4.20446282864215	71.2606317283405
chr2:175113217..175113249,-	ENSG00000138430	earlyPeak	15.2367100391042	10.0261479421721	102.750382771121
chr2:178129414..178129517,-	ENSG00000116044	earlyPeak	22.9928812359798	6.21461974294224	139.896973518106
chr2:189873664..189873737,+	ENSG00000168542	earlyPeak	2.20348725944607	7.55335765343287	44.7201655488349
chr2:190648699..190648771,-	ENSG00000128699	earlyPeak	6.88025740825042	5.05972656893567	162.429831934702
chr2:191513789..191513867,+	ENSG00000138386	earlyPeak	3.7297096251839	5.26432165152819	125.428179713477
chr2:192110176..192110195,+	ENSG00000128641	earlyPeak	14.7778140298207	6.28348387296128	152.610626630008
chr2:197036269..197036287,-	ENSG00000081320	earlyPeak	5.04639378080234	3.55285779939951	128.58447685671
chr2:198364552..198364576,-	ENSG00000144381	earlyPeak	90.8678141135581	45.549378116506	161.129307501849
chr2:201994490..201994538,+	ENSG00000003402	earlyPeak	4.38734719604639	5.74393540904532	183.87406923474
chr2:20550556..20550614,-	ENSG00000055917	earlyPeak	3.97559222760016	5.1300262638871	70.783829611593
chr2:208030647..208030689,-	ENSG00000118263	earlyPeak	5.49799480200338	6.62293093753777	84.4928223793266
chr2:209130965..209131031,+	ENSG00000115020	earlyPeak	18.8782934588211	8.23881328639368	56.5410576194271
chr2:216248805..216248814,-	ENSG00000115414	earlyPeak	1.89645719908567	2.94739410803051	83.0283708384989
chr2:216249615..216249696,-	ENSG00000115414	earlyPeak	19.0341289253406	25.2988878578092	66.8592779996804
chr2:223725723..223725765,+	ENSG00000123983	earlyPeak	69.353564145686	28.2019822213833	89.7213900323938
chr2:224810009..224810035,-	ENSG00000085449	earlyPeak	18.8896638737049	6.40151306535042	140.484242257306
chr2:230579185..230579302,-	ENSG00000187957	earlyPeak	10.6857396358097	6.43287688804748	120.756054913368
chr2:231191875..231191918,+	ENSG00000185404	earlyPeak	7.99666620367745	4.52501457145625	151.312527535967
chr2:231280908..231280945,+	ENSG00000067066	earlyPeak	45.2745618384067	21.0944194536064	96.6758993513233
chr2:231577532..231577639,+	ENSG00000135932	earlyPeak	48.107051239137	29.6239798378235	156.510504311052
chr2:239756739..239756755,+	ENSG00000233608	earlyPeak	6.44782735071211	6.07263505633905	104.600997156959
chr2:242041691..242041740,-	ENSG00000122085	earlyPeak	19.2815169391522	9.33388521172599	105.813792526607
chr2:242255060..242255095,-	ENSG00000115677	earlyPeak	60.0650889345975	19.4829033555912	70.1024003727614
chr2:242447962..242447981,-	ENSG00000115694	earlyPeak	3.47247494386299	2.11261698668716	87.9190533451661
chr2:24299308..24299354,-	ENSG00000115128	earlyPeak	4.87371848756402	5.42341527590366	65.6444105829028
chr2:24307250..24307332,-	ENSG00000115129	earlyPeak	7.25647269604256	6.76904249195687	71.5051289015122
chr2:26256938..26257031,+	ENSG00000084733	earlyPeak	61.3573841390907	7.6231419733068	117.798605972623
chr2:26467515..26467526,-	ENSG00000084754	earlyPeak	9.17726526600531	3.63663627852211	111.342725462576
chr2:264890..264906,+	ENSG00000143727	earlyPeak	7.86551489748187	3.13527827142123	134.110821988655
chr2:27712583..27712688,-	ENSG00000138002	earlyPeak	6.53417484779477	5.46395315258238	56.9702005634985
chr2:27886460..27886511,-	ENSG00000119760	earlyPeak	29.7329921270492	14.4778762338741	106.868777043554
chr2:28974668..28974729,+	ENSG00000213639	earlyPeak	20.0034592756371	8.93022463083273	168.650568207658
chr2:29093132..29093183,-	ENSG00000171103	earlyPeak	9.99661389938944	4.21514753667889	118.458146859001
chr2:3381575..3381635,-	ENSG00000032389	earlyPeak	8.97617079079154	4.37170129276151	71.9311612787646
chr2:3523318..3523334,-	ENSG00000182551	earlyPeak	5.37979980824506	3.73637330127267	62.2151759845072
chr2:37458692..37458745,-	ENSG00000115816	earlyPeak	17.9621612092656	5.18945600243629	140.062567237108
chr2:39348137..39348212,-	ENSG00000115904	earlyPeak	9.67843850312097	4.8258568690612	150.643186940064
chr2:39664267..39664327,-	ENSG00000011566	earlyPeak	5.36257465644712	3.18021403879014	133.195019691395
chr2:44588679..44588693,-	ENSG00000138078	earlyPeak	5.27313691141487	5.82021770790996	169.047398430054
chr2:48541789..48541874,+	ENSG00000170802	earlyPeak	5.99279215987026	4.47153613418308	81.4269995188935
chr2:54014055..54014123,-	ENSG00000115239	earlyPeak	7.45184556884214	4.3096157063559	79.3928408627384
chr2:54014270..54014287,+	ENSG00000068912	earlyPeak	7.22812560086576	8.53569710408354	155.339630416201
chr2:55209681..55209759,-	ENSG00000115310	earlyPeak	3.04924798525114	4.99113668592902	96.4739718287339
chr2:55214714..55214763,-	ENSG00000115310	earlyPeak	2.63181044311095	5.28686689493762	90.941706711432
chr2:55920952..55920993,-	ENSG00000138035	earlyPeak	10.2812497798866	9.26328328493761	181.361331357839
chr2:64371546..64371560,-	ENSG00000197329	earlyPeak	2.41993222314785	2.1226177094971	137.30232457682
chr2:64881018..64881064,-	ENSG00000179833	earlyPeak	10.3285635317587	8.83075027594997	108.178107668173
chr2:68290106..68290146,-	ENSG00000197223	earlyPeak	4.66847515449948	3.46873076765612	103.088354365859
chr2:70314849..70314860,+	ENSG00000169564	earlyPeak	15.4607341245597	8.46933875666964	52.5649294984614
chr2:70529150..70529179,-	ENSG00000035141	earlyPeak	12.1661140322907	9.58334897283127	69.9147321627223
chr2:74699770..74699819,-	ENSG00000204822	earlyPeak	60.906903998711	15.9510350370972	83.2597273933766
chr2:74756798..74756847,-	ENSG00000115307	earlyPeak	34.5903259262991	13.1335153152606	113.118068286497
chr2:75873902..75873932,+	ENSG00000115364	earlyPeak	57.8767002974642	21.0377515981542	109.005642469784
chr2:85829811..85829828,-	ENSG00000168890	earlyPeak	3.36869831924363	3.91086353604482	57.6363541923587
chr2:86426572..86426614,+	ENSG00000132313	earlyPeak	27.4787821824839	15.0334199815368	75.7059860856616
chr2:9563272..9563314,-	ENSG00000119185	earlyPeak	9.07559201347331	8.60553437095722	100.409221928974
chr20:3185279..3185343,-	ENSG00000198171	earlyPeak	44.9679982299853	9.41801950289196	113.48856291613
chr20:32031457..32031576,-	ENSG00000101400	earlyPeak	2.11194494673449	6.24862401714803	140.158266949761
chr20:33759854..33759916,+	ENSG00000101000	earlyPeak	87.9420142951285	26.99785469799	76.1638794676665
chr20:35402135..35402207,-	ENSG00000149636	earlyPeak	4.47586713099563	5.36390590824344	52.8666812958435
chr20:43280325..43280348,-	ENSG00000196839	earlyPeak	5.11568859421341	4.8986357382655	160.808978197573
chr20:43977055..43977073,-	ENSG00000124145	earlyPeak	163.310542410973	74.7478035860269	155.44931549856
chr20:44045262..44045276,+	ENSG00000124155	earlyPeak	4.38377049653716	10.6487064853098	47.2324395013748
chr20:44993012..44993085,-	ENSG00000080189	earlyPeak	14.8849915145463	4.29634843700491	115.344267661867
chr20:47538238..47538278,+	ENSG00000124198	earlyPeak	14.4726931136304	8.85518335083796	150.943464176753
chr20:48770194..48770243,-	ENSG00000240849	earlyPeak	19.0243051332472	17.6371876360804	192.01149570123
chr20:49575342..49575391,+	ENSG00000124217	earlyPeak	7.81930774007583	3.97403532505228	148.870744162957
chr20:5093713..5093757,-	ENSG00000089063	earlyPeak	27.498983387289	13.3651248200808	43.4338437389681
chr20:60718430..60718526,-	ENSG00000101182	earlyPeak	100.167659966981	14.7377876647222	144.676765959839
chr20:62205570..62205609,-	ENSG00000130589	earlyPeak	6.58981694232436	4.30115858931661	109.362309141162
chr20:8112900..8112925,+	ENSG00000182621	earlyPeak	9.37189455476545	3.91876242934829	112.802464925695
chr21:27107881..27107973,-	ENSG00000154723	earlyPeak	17.2924619111003	8.22446504186506	93.3979722946827
chr21:28217721..28217735,-	ENSG00000154734	earlyPeak	21.6887145064091	16.5094492879219	96.1884030821691
chr21:33765303..33765351,-	ENSG00000142207	earlyPeak	14.5348342576486	6.90276823655419	96.7340066161087
chr21:33984888..33984903,-	ENSG00000159079	earlyPeak	6.22673284903633	7.69830809661084	79.4355468227302
chr21:34697258..34697336,+	ENSG00000142166	earlyPeak	38.0601527312162	11.0136916122865	105.199930076483
chr21:36260980..36261011,-	ENSG00000159216	earlyPeak	24.4767164499147	8.54634130580158	125.635775422575
chr21:37838760..37838766,-	ENSG00000159261	earlyPeak	4.94511180968187	9.05080427402115	169.161110772636
chr21:40752223..40752303,+	ENSG00000182093	earlyPeak	24.8829502314569	9.0828111339783	120.735279762139
chr21:43430440..43430485,-	ENSG00000173276	earlyPeak	4.02003501431686	4.84427012753085	96.0530688915116
chr21:43639211..43639279,+	ENSG00000160179	earlyPeak	13.5949998939726	5.32584704229974	115.145996653923
chr21:45079409..45079452,+	ENSG00000160208	earlyPeak	12.1418125522762	7.02914971730007	67.1899867447785
chr21:46237935..46237946,-	ENSG00000184900	earlyPeak	3.12124559392575	5.95186505912137	85.7326698455563
chr22:18121493..18121535,+	ENSG00000099968	earlyPeak	13.0598134820509	7.15753634498336	94.7125641144323
chr22:18189536..18189560,+	ENSG00000099968	earlyPeak	5.94112216511489	7.15616907463109	154.025628060218
chr22:20748456..20748488,+	ENSG00000185252	earlyPeak	1.61503828657432	3.23069841814298	55.416549307749
chr22:24951949..24951980,+	ENSG00000100028	earlyPeak	187.219836245952	25.8470008462664	86.2330786194653
chr22:29196511..29196541,-	ENSG00000100219	earlyPeak	61.836594566398	19.988846890855	97.6773157669487
chr22:29702996..29703061,+	ENSG00000185340	earlyPeak	8.90145245185058	5.73203858563859	112.260051269573
chr22:29949680..29949758,-	ENSG00000100296	earlyPeak	22.9037853505508	8.00209134456999	107.448064183768
chr22:31031736..31031804,+	ENSG00000100036	earlyPeak	8.19397555871465	5.84571895504402	133.450127139964
chr22:32808194..32808245,-	ENSG00000100220	earlyPeak	70.6157495473925	15.3747760437052	163.899537477847
chr22:32870661..32870775,+	ENSG00000100225	earlyPeak	21.982795262478	9.56608577061491	129.9538080617
chr22:38082338..38082381,+	ENSG00000256872	earlyPeak	11.9529815093124	3.98226664071719	105.080488323053
chr22:38713428..38713446,-	ENSG00000213923	earlyPeak	7.19718292701773	4.90743513501976	125.62884184737
chr22:41252634..41252669,-	ENSG00000100380	earlyPeak	77.4071946196357	28.8862042184833	121.516142409042
chr22:42475722..42475738,+	ENSG00000183172	earlyPeak	3.44788568094789	2.58712850721598	86.9241859857082
chr22:42915788..42915815,-	ENSG00000189306	earlyPeak	5.43861524417864	9.18107945447	152.817006493818
chr22:43583079..43583153,-	ENSG00000100304	earlyPeak	14.0713905212517	4.13323058166678	118.637644341546
chr22:47158518..47158571,+	ENSG00000054611	earlyPeak	26.8081786282484	6.25981318748722	60.7186763711573
chr22:50963976..50964055,-	ENSG00000130489	earlyPeak	13.8121092313018	4.91829254450159	106.455609347766
chr22:51066521..51066605,-	ENSG00000100299	earlyPeak	18.8758212965603	8.33776369235457	71.5956890284768
chr3:100119897..100119967,-	ENSG00000154174	earlyPeak	36.0585846799544	7.27452466059958	137.919250961345
chr3:100120223..100120301,-	ENSG00000154174	earlyPeak	11.2970416015905	4.56510840273013	109.77841295103
chr3:100211526..100211584,+	ENSG00000181458	earlyPeak	6.03230363773859	3.18826030580827	85.7564599997816
chr3:101568349..101568365,+	ENSG00000144802	earlyPeak	54.4231944735815	94.6727883052203	64.0939277343096
chr3:105587808..105587874,-	ENSG00000114423	earlyPeak	10.8796172341787	3.34966087330783	77.233798111071
chr3:107809886..107809910,-	ENSG00000196776	earlyPeak	5.37895206693346	5.96740778709407	124.325749023712
chr3:107941230..107941308,-	ENSG00000114446	earlyPeak	52.1268440314705	11.9172056863416	106.988831839783
chr3:120068143..120068209,-	ENSG00000163428	earlyPeak	5.62623373925863	2.9985230332114	134.761479837196
chr3:120315149..120315156,+	ENSG00000065518	earlyPeak	4.27801692450291	2.56197965310563	97.5128936423222
chr3:125239010..125239055,-	ENSG00000114520	earlyPeak	21.2877880175795	7.41899998170484	150.473117995695
chr3:12705600..12705643,-	ENSG00000132155	earlyPeak	22.3053103420429	5.1815440116503	103.66515699114
chr3:127842612..127842680,-	ENSG00000175792	earlyPeak	36.1300553556779	12.7814910811499	56.7362199700641
chr3:128840604..128840655,-	ENSG00000172780	earlyPeak	6.02499779074082	2.85415995735134	123.209889099074
chr3:128879875..128879937,-	ENSG00000240682	earlyPeak	27.0907791928027	7.57544710953474	85.4242938599048
chr3:129035121..129035136,-	ENSG00000184897	earlyPeak	81.9389894892471	53.9712599748792	182.284087971434
chr3:136537911..136538003,+	ENSG00000168917	earlyPeak	4.16209862431698	3.66754179259082	126.053224653515
chr3:136581042..136581089,+	ENSG00000158092	earlyPeak	16.592261395099	6.16995097699825	86.4998060373155
chr3:142297558..142297642,-	ENSG00000175054	earlyPeak	5.4677258136958	4.81467113098829	60.4867136940398
chr3:149095424..149095445,-	ENSG00000169908	earlyPeak	151.719681774397	34.3296354026689	164.892928435627
chr3:151986674..151986685,+	ENSG00000152601	earlyPeak	4.74177522411162	4.95591986902001	104.432971172438
chr3:154797428..154797450,+	ENSG00000196549	earlyPeak	1.80715397257518	2.76500164989889	131.644651146294
chr3:154797636..154797696,+	ENSG00000196549	earlyPeak	8.59666690422627	7.84494445169565	157.895951142261
chr3:15643060..15643087,-	ENSG00000131373	earlyPeak	7.01563772848723	4.04835086688516	106.750828170606
chr3:157251383..157251442,-	ENSG00000197415	earlyPeak	15.1417073777302	13.1196930932293	113.395900130705
chr3:158288960..158288990,+	ENSG00000178053	earlyPeak	6.00686362857103	4.65919493136165	100.300363469589
chr3:15839395..15839435,-	ENSG00000206560	earlyPeak	2.59097928843814	3.4403733625199	127.874360531688
chr3:160283348..160283366,-	ENSG00000186432	earlyPeak	15.5222487276993	10.7883007639164	124.536356489436
chr3:16555150..16555228,-	ENSG00000131378	earlyPeak	14.2299931906006	7.21219983286964	135.716807995511
chr3:165555200..165555218,-	ENSG00000114200	earlyPeak	7.81990479683723	5.41492043694179	96.802403058027
chr3:170626376..170626413,-	ENSG00000163577	earlyPeak	7.64316709226474	7.02370398457736	105.03668149417
chr3:172428845..172428895,-	ENSG00000144959	earlyPeak	15.016435848014	11.2308426124097	98.618185033315
chr3:174158732..174158801,+	ENSG00000177694	earlyPeak	2.16520691830209	3.13710685745364	82.719676341132
chr3:17784063..17784155,-	ENSG00000131374	earlyPeak	12.6260366958605	7.3253252671857	92.1880466856825
chr3:179065474..179065530,+	ENSG00000171109	earlyPeak	23.5013364063897	5.14076781456857	149.594791875178
chr3:179169181..179169273,-	ENSG00000114450	earlyPeak	16.9844584061908	4.32389186759261	109.597639576432
chr3:187463248..187463264,-	ENSG00000113916	earlyPeak	14.4642286355333	7.56730867014986	96.0968823189722
chr3:190231855..190231888,+	ENSG00000196083	earlyPeak	3.45359328139728	3.20313777992989	131.978598969787
chr3:191047220..191047257,+	ENSG00000152492	earlyPeak	8.60983534596198	5.28395675987972	94.7573873651376
chr3:192635615..192635681,-	ENSG00000180611	earlyPeak	8.5170355100433	5.35571386768475	63.7789108832103
chr3:195163706..195163777,-	ENSG00000114331	earlyPeak	24.5580920501855	4.70140515728239	99.8736232952029
chr3:195270131..195270160,-	ENSG00000184203	earlyPeak	38.3850021929689	6.55893635296182	121.792017898827
chr3:19988649..19988692,+	ENSG00000144566	earlyPeak	6.04716781380759	2.98553855888521	93.4255980995407
chr3:23986762..23986821,+	ENSG00000174738	earlyPeak	7.52431727090849	7.76558920212633	127.275555187735
chr3:27525826..27525840,-	ENSG00000033867	earlyPeak	5.02652077949527	5.51411286652636	82.4950231056126
chr3:39195037..39195069,-	ENSG00000144655	earlyPeak	3.13708413845957	3.20411005823748	110.371553126749
chr3:39425119..39425146,+	ENSG00000144659	earlyPeak	11.0497184192081	7.90434201451114	75.5075869616195
chr3:44803088..44803126,-	ENSG00000163807	earlyPeak	35.7900575644365	12.1163333861586	127.317427692975
chr3:45730829..45730899,+	ENSG00000211456	earlyPeak	7.09181970753139	5.26940708610686	137.562095839497
chr3:47018219..47018255,-	ENSG00000160799	earlyPeak	12.3449583571957	7.46800107655426	143.981466802802
chr3:47324245..47324302,-	ENSG00000088727	earlyPeak	5.25245356527735	4.61777393774138	51.3403939668781
chr3:49142178..49142195,-	ENSG00000172053	earlyPeak	107.003753682467	30.5479081445765	98.9996212766829
chr3:49395753..49395769,-	ENSG00000233276	earlyPeak	7.56666963500964	5.97501591151894	87.0245857254637
chr3:5229382..5229408,+	ENSG00000134109	earlyPeak	7.39243117127801	3.60664148391533	127.978419990758
chr3:52739741..52739760,-	ENSG00000016864	earlyPeak	2.90895972201122	4.30052033282304	128.687193632143
chr3:55521323..55521342,-	ENSG00000114251	earlyPeak	5.02007091663462	4.74078420020179	136.214947667023
chr3:58291965..58292038,+	ENSG00000163684	earlyPeak	7.19834930961453	3.02383873809054	99.6745539564135
chr3:69101413..69101457,-	ENSG00000144747	earlyPeak	14.1254430934393	6.40288707755744	91.060006779732
chr3:71007770..71007789,-	ENSG00000114861	earlyPeak	4.51852456223962	4.19859076696113	129.084031168162
chr3:71114066..71114114,-	ENSG00000114861	earlyPeak	26.3037024727716	11.718639932231	160.436241617014
chr3:87276407..87276493,+	ENSG00000083937	earlyPeak	34.5561418381033	8.06779453712678	119.266429871925
chr3:93781818..93781915,+	ENSG00000178694	earlyPeak	7.63340963930925	3.21957745758182	69.1584367015422
chr3:97483572..97483644,+	ENSG00000113966	earlyPeak	6.21672534788759	5.60775128797915	138.605883387769
chr3:9834375..9834455,-	ENSG00000171148	earlyPeak	15.8437961361536	5.88938694303237	125.695383457956
chr4:10118443..10118454,-	ENSG00000071127	earlyPeak	9.24089338755873	9.60527260980181	83.160011614207
chr4:102268904..102268948,+	ENSG00000254531	earlyPeak	9.82433573009651	4.12140429420616	64.3351428767176
chr4:103748024..103748035,-	ENSG00000109332	earlyPeak	4.50809937319033	4.74442077854055	86.6085265998349
chr4:103749205..103749228,-	ENSG00000109332	earlyPeak	4.42041944121314	3.54923955515097	145.662395373345
chr4:108911036..108911065,+	ENSG00000138796	earlyPeak	3.59560461554863	6.50907238864366	34.4491176281344
chr4:111119735..111119778,-	ENSG00000170522	earlyPeak	2.70501368940814	2.9835929310737	117.126128107712
chr4:113152913..113152974,+	ENSG00000138660	earlyPeak	14.2084826172331	2.79210242609673	112.444728671488
chr4:119757239..119757305,-	ENSG00000150961	earlyPeak	78.5371644408731	15.2472931396141	145.293210118652
chr4:125633876..125633897,-	ENSG00000151458	earlyPeak	14.7649383531196	10.2301899590494	108.826936321998
chr4:128982430..128982488,+	ENSG00000138709	earlyPeak	7.80803426306592	4.01772110430368	127.232524185751
chr4:140586958..140586988,+	ENSG00000085871	earlyPeak	11.3205747447498	8.24185742910509	109.702727088506
chr4:147443043..147443113,-	ENSG00000120519	earlyPeak	6.79914830086942	7.02239409246658	60.8317933990235
chr4:15683404..15683432,+	ENSG00000237765	earlyPeak	12.60967413515	5.56072533506265	103.926884624062
chr4:157892921..157892990,-	ENSG00000145431	earlyPeak	19.0168400784164	9.4085478759202	140.342871148934
chr4:166128735..166128813,+	ENSG00000109466	earlyPeak	7.51227040673815	3.29571093083835	86.0714190242202
chr4:171011323..171011408,-	ENSG00000109576	earlyPeak	3.50603959342291	3.30078966282207	153.872604644174
chr4:1713981..1713992,-	ENSG00000163950	earlyPeak	4.88113352377489	4.56633288219795	152.614091449223
chr4:178363581..178363607,-	ENSG00000038002	earlyPeak	6.82998187744614	3.90243926057081	83.0445992637519
chr4:39046399..39046478,+	ENSG00000109790	earlyPeak	19.2364993603168	5.83945631861783	121.661624176094
chr4:39979443..39979563,-	ENSG00000121892	earlyPeak	9.40242900296103	6.75008813993503	82.3005368163709
chr4:48833160..48833174,+	ENSG00000109180	earlyPeak	7.25395854392453	3.1245556215846	86.699367512761
chr4:57774042..57774114,+	ENSG00000084093	earlyPeak	16.4628933561134	3.85296937358657	150.293825962095
chr4:668108..668127,-	ENSG00000169020	earlyPeak	22.8352563650461	17.9797772650185	62.7351144182375
chr4:6711558..6711612,-	ENSG00000178988	earlyPeak	28.0050727745142	12.4951809929907	43.2426695865516
chr4:71768044..71768095,+	ENSG00000173542	earlyPeak	15.4866569166283	7.1784713074744	146.2083104864
chr4:71859258..71859372,+	ENSG00000156136	earlyPeak	5.22780517159418	4.47431668650084	102.095232529248
chr4:74606277..74606293,+	ENSG00000169429	earlyPeak	2870.28052641074	3948.66853132874	74.2571539054455
chr4:74608483..74608501,+	ENSG00000169429	earlyPeak	1.62865025722495	4.03337035790273	95.5703037045845
chr4:74608628..74608700,+	ENSG00000169429	earlyPeak	5.64901108988655	10.25467853323	99.3826225584966
chr4:74608878..74608923,+	ENSG00000169429	earlyPeak	1.61272110138476	3.23473426778548	101.009119350528
chr4:74964904..74964919,-	ENSG00000081041	earlyPeak	30.6288454870489	137.815277502185	85.7906938527807
chr4:75174180..75174196,+	ENSG00000182585	earlyPeak	3.52153956234864	5.45943662409482	126.582009815551
chr4:77069533..77069563,-	ENSG00000138750	earlyPeak	17.6868882395047	11.6412633599865	154.637011952289
chr4:77997126..77997151,-	ENSG00000118816	earlyPeak	76.0222902504273	31.7887604317298	117.168050700191
chr4:80993800..80993850,-	ENSG00000163297	earlyPeak	4.14087595839658	1.9265353892289	98.9164473503864
chr4:80994351..80994402,-	ENSG00000163297	earlyPeak	14.4276057000542	8.96083290335197	106.922817820166
chr4:83351716..83351786,+	ENSG00000145293	earlyPeak	23.4723601697785	7.36658282303712	125.736889881803
chr4:88928777..88928822,+	ENSG00000118762	earlyPeak	7.6912184469917	7.31353309810721	150.83406325471
chr5:102456019..102456075,+	ENSG00000145725	earlyPeak	17.0038197055011	4.07986841578896	95.2483760921701
chr5:10761206..10761421,-	ENSG00000112977	earlyPeak	162.274117060307	25.4650302251627	124.367230129206
chr5:114961673..114961746,-	ENSG00000251201	earlyPeak	120.757695853764	34.4419853585453	135.811620079613
chr5:114961757..114961773,-	ENSG00000134970	earlyPeak	4.3371128008716	3.41619663534217	111.228637623503
chr5:122181279..122181317,+	ENSG00000064652	earlyPeak	16.7680565193146	7.23484756147986	83.4710468278616
chr5:126112794..126112928,+	ENSG00000113368	earlyPeak	4.43535962125088	6.61338210649807	35.4499347137646
chr5:126853376..126853407,+	ENSG00000164244	earlyPeak	26.4468135784492	9.8137309876014	136.015721374851
chr5:131630070..131630109,+	ENSG00000197208	earlyPeak	8.9242645331264	8.26057567267716	63.8722613663134
chr5:131631121..131631151,+	ENSG00000197208	earlyPeak	1.2816127109997	4.79296402042942	76.9261747502064
chr5:132299210..132299228,-	ENSG00000072364	earlyPeak	3.76000418755783	4.2675809784828	109.549339723468
chr5:132299290..132299310,-	ENSG00000072364	earlyPeak	8.37960190660459	9.17181965317914	62.8275558006727
chr5:133512654..133512673,-	ENSG00000113558	earlyPeak	40.0711668872307	18.3961278894248	152.595354388419
chr5:137801160..137801176,+	ENSG00000120738	earlyPeak	7.4532273380866	158.845587764044	39.7803800032082
chr5:137911049..137911111,-	ENSG00000113013	earlyPeak	77.132036584719	29.0018234541036	145.201774327194
chr5:140027175..140027232,-	ENSG00000131495	earlyPeak	92.7605119498246	35.1628799529324	92.5755657528476
chr5:140044481..140044498,+	ENSG00000120314	earlyPeak	10.4435258895904	6.21955939691616	152.445515684792
chr5:140070897..140070979,-	ENSG00000170445	earlyPeak	59.6260198375115	16.197634379751	93.4525995471147
chr5:149340282..149340336,+	ENSG00000155850	earlyPeak	10.212277356475	3.47783891878605	91.205585749277
chr5:150138551..150138590,-	ENSG00000132912	earlyPeak	43.6624245180763	11.1093435853253	89.1494964795773
chr5:151047055..151047075,-	ENSG00000113140	earlyPeak	5.24531563722277	4.15377083063603	137.531018566975
chr5:154317740..154317787,-	ENSG00000082516	earlyPeak	9.68418537351157	6.85933845430913	143.808045785232
chr5:158690290..158690334,+	ENSG00000164332	earlyPeak	43.099401355294	20.9039595523062	70.7725529180246
chr5:16936340..16936418,-	ENSG00000145555	earlyPeak	19.571700929525	9.0784885524396	104.033097824325
chr5:17217727..17217748,+	ENSG00000176788	earlyPeak	193.336479156612	42.8000059479251	158.731751832517
chr5:172198190..172198206,-	ENSG00000120129	earlyPeak	85.1253699083863	69.0237113088735	60.4427164011584
chr5:175843524..175843547,-	ENSG00000175416	earlyPeak	49.7126043907945	15.5687327297131	95.2018516488471
chr5:179233894..179233911,-	ENSG00000161013	earlyPeak	3.09932055799017	4.62279718442808	156.367248151448
chr5:179499086..179499105,-	ENSG00000113269	earlyPeak	2.24074316856603	2.95182362328141	124.840825208175
chr5:271733..271744,+	ENSG00000249915	earlyPeak	5.31231226425205	9.7936565796968	83.9832899014038
chr5:34915598..34915626,-	ENSG00000113456	earlyPeak	7.82763032317267	5.29591876446776	84.3446879755664
chr5:34929677..34929789,+	ENSG00000168724	earlyPeak	24.3066616672925	5.00535647816144	91.3056807253466
chr5:39425222..39425283,-	ENSG00000153071	earlyPeak	8.88669081017479	5.51677535985144	181.966907933504
chr5:43483929..43484002,-	ENSG00000151881	earlyPeak	8.5610306845565	6.84125905890282	102.799343427667
chr5:52083733..52083821,+	ENSG00000152684	earlyPeak	8.00690988776604	9.59543383088893	65.7380770308058
chr5:65018017..65018088,+	ENSG00000123213	earlyPeak	8.75354599828389	6.13538958565532	167.37983754743
chr5:73936309..73936444,-	ENSG00000171617	earlyPeak	8.42424651877186	4.88722696038434	133.445998257718
chr5:76114796..76114838,+	ENSG00000164251	earlyPeak	7.1849313558216	5.19004009529319	136.888341132722
chr5:95067025..95067058,+	ENSG00000164292	earlyPeak	26.8034884906914	16.823586290723	136.423568383045
chr6:101329157..101329190,-	ENSG00000112249	earlyPeak	17.9091862750049	4.91504840172345	153.635747503184
chr6:106773610..106773700,-	ENSG00000057663	earlyPeak	8.14512961040548	6.6191388843192	76.238928645994
chr6:107349392..107349461,+	ENSG00000130349	earlyPeak	7.08637831831491	3.95390615147498	124.514361161162
chr6:10748019..10748072,+	ENSG00000137210	earlyPeak	76.8976684509125	14.9728063275504	179.543976820213
chr6:107780751..107780786,-	ENSG00000164494	earlyPeak	6.08822673538356	6.13043702132864	89.5183003320656
chr6:11094393..11094506,+	ENSG00000224531	earlyPeak	3.65950210747575	2.76279808417924	119.987761488875
chr6:117923610..117923691,-	ENSG00000047932	earlyPeak	16.0695933465289	13.7631139324451	118.044679862422
chr6:118972685..118972768,-	ENSG00000111860	earlyPeak	4.24178113467344	2.66521668771264	139.47234020264
chr6:121756809..121756831,+	ENSG00000152661	earlyPeak	17.2368844374734	9.53470964420159	71.73193936149
chr6:126277842..126277993,+	ENSG00000111911	earlyPeak	12.1188362301075	3.50981528665905	131.22664854408
chr6:127664475..127664517,-	ENSG00000093144	earlyPeak	5.70286421431825	4.23091163332817	105.282060016477
chr6:131949305..131949389,-	ENSG00000112282	earlyPeak	7.9751138988975	3.55708938887794	66.3017682083373
chr6:132269939..132269966,-	ENSG00000118523	earlyPeak	1.54051134218713	7.21663883750282	54.5695661364285
chr6:132722604..132722670,-	ENSG00000079931	earlyPeak	12.48930327516	9.57240947555253	182.765836324329
chr6:134210243..134210257,+	ENSG00000118526	earlyPeak	7.35094489897874	4.17471124939617	63.7649456520821
chr6:135375921..135375969,-	ENSG00000112339	earlyPeak	26.7286234414033	12.4838757932936	131.957905481602
chr6:136359130..136359171,+	ENSG00000171408	earlyPeak	5.48384246568644	5.07570901134324	64.1025904958642
chr6:13814663..13814812,-	ENSG00000050393	earlyPeak	5.38072799200136	6.36659463633682	131.070581889289
chr6:138428580..138428599,-	ENSG00000112378	earlyPeak	62.5519750769715	29.6932001470948	112.20209946304
chr6:139695775..139695795,-	ENSG00000164442	earlyPeak	112.377726349723	64.1509876966149	64.7359915522743
chr6:143382002..143382064,+	ENSG00000146416	earlyPeak	48.4378889321799	21.3727289061314	74.5963409779711
chr6:150263142..150263171,+	ENSG00000131015	earlyPeak	19.1945983337425	7.35452023775154	83.7714828538787
chr6:160114293..160114305,-	ENSG00000112096	earlyPeak	38.7719491357685	21.0931541835602	105.739929697895
chr6:17707083..17707173,-	ENSG00000124789	earlyPeak	8.94953251670801	2.58777095498909	175.091073984014
chr6:2245797..2245848,-	ENSG00000112699	earlyPeak	8.98211650500991	4.29027281928881	123.346828530572
chr6:25963020..25963051,+	ENSG00000112343	earlyPeak	12.9657230106022	20.4488116116928	22.4437721862105
chr6:26156551..26156564,+	ENSG00000168298	earlyPeak	144.873056930024	101.6358458938	125.138002702244
chr6:26240613..26240628,+	ENSG00000183941	earlyPeak	16.6909045457656	14.1478526319347	108.43681664447
chr6:27114620..27114642,-	ENSG00000197903	earlyPeak	108.061736711605	33.4652454988402	109.124433415441
chr6:27114873..27114896,+	ENSG00000196787	earlyPeak	88.7124169086178	34.2214034778309	162.841827089525
chr6:27833087..27833103,+	ENSG00000196787	earlyPeak	76.2498417583755	37.7717557430527	125.252534622022
chr6:27835357..27835375,-	ENSG00000184357	earlyPeak	50.3531920268797	39.6796233928615	162.585539416121
chr6:2842219..2842246,-	ENSG00000021355	earlyPeak	2.59335624109633	5.13855991193214	103.088447034314
chr6:2971494..2971544,-	ENSG00000124570	earlyPeak	17.4586883234788	5.37597082263716	99.4399422852698
chr6:2971849..2971875,-	ENSG00000124570	earlyPeak	6.73845339777102	2.25515061847516	90.4761703646796
chr6:2972001..2972017,-	ENSG00000124570	earlyPeak	3.38454906619534	7.25469725915524	33.8533580803345
chr6:30524061..30524106,-	ENSG00000229470	earlyPeak	8.624586343092	8.29924541435767	112.95324916913
chr6:30640761..30640808,-	ENSG00000204560	earlyPeak	18.8629905822075	11.581235407234	59.1451626977971
chr6:30652239..30652251,-	ENSG00000230341	earlyPeak	3.04615453138639	5.02588684579052	88.1939958087403
chr6:30692393..30692456,+	ENSG00000224156	earlyPeak	1.85233255576937	3.54847433114172	72.8050833463604
chr6:31515337..31515420,+	ENSG00000204498	earlyPeak	16.8958205472646	6.0236305903368	75.2224354397295
chr6:31632758..31632792,-	ENSG00000228605	earlyPeak	6.32021792408486	10.5606433367874	44.9143551322263
chr6:3259148..3259244,+	ENSG00000180822	earlyPeak	19.8007197829362	8.08376771450303	96.349144455043
chr6:33256968..33257027,-	ENSG00000227057	earlyPeak	27.1091537233241	7.85253596488536	120.145662358725
chr6:33290673..33290754,-	ENSG00000204209	earlyPeak	8.35757422005653	6.94550204186698	119.144227188344
chr6:33385823..33385852,-	ENSG00000112514	earlyPeak	21.5506761564138	7.06010797202772	131.271596094335
chr6:34393800..34393821,-	ENSG00000124614	earlyPeak	13.0755182056145	13.7625553655952	138.381008084844
chr6:36842747..36842775,-	ENSG00000137168	earlyPeak	3.28354075552716	2.37044975178569	130.527922016392
chr6:42713792..42713847,-	ENSG00000124659	earlyPeak	13.907853611055	5.02306926909856	107.880318417143
chr6:42946947..42946965,-	ENSG00000124587	earlyPeak	1.90505952205519	3.0985667343377	105.401445994669
chr6:45345544..45345586,-	ENSG00000196284	earlyPeak	2.62803247794825	4.58529706891403	97.3700597345373
chr6:56819522..56819652,-	ENSG00000151914	earlyPeak	3.42239563413946	5.47091665188134	114.536795783632
chr6:56954919..56955000,+	ENSG00000112200	earlyPeak	8.03066457938544	5.28414367748296	124.209818863099
chr6:64345698..64345750,+	ENSG00000118482	earlyPeak	3.15942791884717	4.70537530797611	172.409153558202
chr6:74229815..74229885,-	ENSG00000156508	earlyPeak	7.27016500606966	8.60673301707567	141.448202539793
chr6:75994536..75994562,-	ENSG00000112697	earlyPeak	16.5187276949088	6.75640200646623	136.295434048852
chr6:7726323..7726348,+	ENSG00000153162	earlyPeak	5.72566589447121	5.47679288509042	133.88522927227
chr6:7882160..7882196,-	ENSG00000239264	earlyPeak	1.59227824957454	3.60415609412846	102.766377943989
chr6:8102752..8102806,-	ENSG00000265818	earlyPeak	41.0634149191813	9.57563535156381	118.515212215496
chr6:83073553..83073601,+	ENSG00000146242	earlyPeak	17.4264195732622	14.5806309357074	173.638326595443
chr6:83903061..83903113,+	ENSG00000013392	earlyPeak	11.8922508944585	5.81976338372788	109.819685467494
chr6:84569359..84569445,+	ENSG00000065615	earlyPeak	13.9181475192695	5.96120692332353	95.755223841533
chr6:90348440..90348485,-	ENSG00000083099	earlyPeak	21.2408848510025	5.17959335974497	134.347871137289
chr6:99395787..99395878,-	ENSG00000112234	earlyPeak	12.4136383044816	9.46689979513178	92.8325128447762
chr7:100728745..100728792,+	ENSG00000169871	earlyPeak	8.62558332729467	3.78739008426137	69.720606002561
chr7:102553382..102553397,+	ENSG00000128606	earlyPeak	8.53363527204954	5.80270066555676	176.118525398567
chr7:111846435..111846471,-	ENSG00000128512	earlyPeak	8.45618394639504	6.35411565523528	72.0116141217834
chr7:128050027..128050053,-	ENSG00000106348	earlyPeak	4.35014442300263	5.08342061575187	123.081377187701
chr7:128095900..128095939,+	ENSG00000135245	earlyPeak	4.69148798518768	3.98044445503765	138.088336729571
chr7:128388707..128388766,+	ENSG00000128595	earlyPeak	2.7353968455074	6.12216275200759	49.4555313467023
chr7:129251531..129251601,+	ENSG00000106459	earlyPeak	2.99439170069283	2.98672653746315	128.286749926488
chr7:129592700..129592828,-	ENSG00000186591	earlyPeak	62.0734187212813	13.7508104536051	135.737371306202
chr7:134331550..134331593,+	ENSG00000172331	earlyPeak	11.0227653516141	5.96554830788882	105.818911084345
chr7:134331597..134331615,+	ENSG00000172331	earlyPeak	31.4582481263595	16.5422784958618	141.124893617068
chr7:134617784..134617809,+	ENSG00000122786	earlyPeak	10.5390302833711	13.191813705444	57.9208914845169
chr7:134654032..134654049,+	ENSG00000122786	earlyPeak	1.61050203676398	2.37578079683954	112.562895048771
chr7:137686824..137686865,-	ENSG00000182158	earlyPeak	5.73671990159055	4.93519499205121	109.90272156744
chr7:138794453..138794473,-	ENSG00000105939	earlyPeak	2.55827917759666	4.69144197446424	151.77232269505
chr7:140714430..140714493,-	ENSG00000090263	earlyPeak	13.0339478937037	8.29199289606404	88.1735583175769
chr7:141401951..141401985,-	ENSG00000257093	earlyPeak	8.94669915228524	3.72766386881737	131.858219908343
chr7:148844516..148844577,+	ENSG00000197024	earlyPeak	4.80881100498519	4.58322166064929	117.261229487048
chr7:151722712..151722873,+	ENSG00000178234	earlyPeak	23.2044198173326	9.0908219371698	157.921788218866
chr7:155437341..155437405,+	ENSG00000184863	earlyPeak	5.24454012538935	4.42574077094472	174.298179788302
chr7:158622210..158622263,-	ENSG00000117868	earlyPeak	4.84181993208123	4.92061299121838	101.799026145396
chr7:23387369..23387401,-	ENSG00000136231	earlyPeak	12.6004685089574	6.71871578466271	84.0230418471916
chr7:23387403..23387438,-	ENSG00000136231	earlyPeak	20.4842987654177	5.81606894870081	94.868734819563
chr7:25019766..25019855,-	ENSG00000070882	earlyPeak	16.0020932796774	7.00700249627764	139.715514762157
chr7:27702455..27702632,-	ENSG00000106049	earlyPeak	28.7582388320259	7.43059162162781	101.234354967672
chr7:43622697..43622719,+	ENSG00000164543	earlyPeak	29.5289497774827	8.9515807945546	77.8872324318563
chr7:55086703..55086717,+	ENSG00000146648	earlyPeak	11.4005887313251	4.69481208349782	114.33067248119
chr7:5567661..5567703,-	ENSG00000075624	earlyPeak	4.63044018376351	4.9948891751029	110.711831812558
chr7:5568284..5568346,-	ENSG00000267807	earlyPeak	27.5734805792509	19.0877236625245	114.990934153941
chr7:56119449..56119492,+	ENSG00000146731	earlyPeak	85.0873043915313	20.5640844582015	153.14531656009
chr7:64467031..64467043,-	ENSG00000213462	earlyPeak	3.64359564435508	4.96065877415386	114.069042471881
chr7:64467057..64467078,-	ENSG00000152926	earlyPeak	17.0110183787742	13.0886340026935	97.1200050597352
chr7:65540799..65540829,+	ENSG00000126522	earlyPeak	8.87514624790683	8.59476233057877	37.3677579450638
chr7:66461798..66461846,+	ENSG00000198874	earlyPeak	8.44021685449297	6.16671189724869	76.9109862040622
chr7:766879..766963,-	ENSG00000188191	earlyPeak	6.60271218936051	4.13631901694628	140.677152131034
chr7:77166597..77166653,+	ENSG00000127947	earlyPeak	5.96983788160198	6.03089774283841	140.717956623878
chr7:79764112..79764209,+	ENSG00000127955	earlyPeak	3.17545213258848	2.87533739669167	132.375172703554
chr7:80548356..80548384,-	ENSG00000075223	earlyPeak	34.7258830150993	16.0624099467883	162.053475509123
chr7:93551017..93551029,+	ENSG00000127920	earlyPeak	8.77777818492415	8.50866717937221	100.720326475383
chr7:93551032..93551066,+	ENSG00000127920	earlyPeak	36.1840831715156	16.6666628963427	90.2681505791887
chr7:93551321..93551336,+	ENSG00000127920	earlyPeak	29.3078896316281	12.9542732207366	67.0597470888175
chr7:93633658..93633680,-	ENSG00000105829	earlyPeak	41.3874810276185	14.3108190523441	101.228067899529
chr7:97501713..97501727,-	ENSG00000070669	earlyPeak	6.06978457636926	3.51159825690742	126.502286638738
chr8:101964265..101964297,-	ENSG00000164924	earlyPeak	43.691684575669	29.7141266502396	71.7013267881196
chr8:103876383..103876399,-	ENSG00000155096	earlyPeak	107.373459783214	33.5313711411598	70.9101137722958
chr8:104311064..104311132,+	ENSG00000164930	earlyPeak	20.7928441867239	10.6454281660646	156.197708288121
chr8:109260930..109260958,-	ENSG00000104408	earlyPeak	235.434329022207	104.68641935365	118.375852186216
chr8:11561684..11561751,+	ENSG00000136574	earlyPeak	12.2193487598064	4.93882143694143	133.066479420152
chr8:117778736..117778808,+	ENSG00000147679	earlyPeak	7.82471234414975	8.72757060522416	45.3567190188119
chr8:117886955..117887098,-	ENSG00000253327	earlyPeak	26.9028988612072	18.185459830601	176.896678160482
chr8:126442570..126442624,+	ENSG00000173334	earlyPeak	30.8280306056988	24.8612238601929	79.3091439854749
chr8:130951991..130952083,-	ENSG00000153310	earlyPeak	10.5233153500385	4.26812227271642	116.570905789893
chr8:131028782..131028818,-	ENSG00000153310	earlyPeak	4.03179050841259	6.41165632650291	73.2811217470829
chr8:144099896..144099913,+	ENSG00000160932	earlyPeak	18.6531979286167	15.6269336459216	126.372856324626
chr8:144699628..144699656,-	ENSG00000104522	earlyPeak	5.24647212970291	2.7105911187334	133.779101766884
chr8:144923112..144923168,-	ENSG00000185189	earlyPeak	5.32380968364537	4.77288413800816	164.822173993421
chr8:145047688..145047704,-	ENSG00000178209	earlyPeak	4.75173610381731	3.53615451193446	117.037534191596
chr8:145158581..145158693,-	ENSG00000179526	earlyPeak	13.961825032976	6.12413964464472	107.031256420626
chr8:145688231..145688261,-	ENSG00000187954	earlyPeak	9.56766490254384	4.60455626523753	145.745017359133
chr8:17942432..17942501,-	ENSG00000104763	earlyPeak	2.42752768795817	3.07244313742029	108.469923035059
chr8:18871159..18871201,-	ENSG00000156011	earlyPeak	4.96770850802222	5.72768701117118	147.885901947727
chr8:22423479..22423528,+	ENSG00000120896	earlyPeak	9.04289836267101	6.58385736070433	73.0842843183137
chr8:23386444..23386524,+	ENSG00000147454	earlyPeak	37.6753445455635	20.0131964731438	97.0232049249891
chr8:29940628..29940639,-	ENSG00000133872	earlyPeak	7.14586445817479	8.7604313467359	109.501757720768
chr8:30670289..30670354,-	ENSG00000104695	earlyPeak	20.5909158460523	7.92294970312313	117.800190938132
chr8:42065187..42065201,-	ENSG00000104368	earlyPeak	52.1600593429748	17.7361849545988	149.828237191179
chr8:42128812..42128859,+	ENSG00000104365	earlyPeak	10.7574630675463	2.847167699238	121.811743333381
chr8:42698433..42698486,-	ENSG00000131931	earlyPeak	8.96456463900983	4.90872178579667	60.7399760257307
chr8:48872686..48872718,-	ENSG00000253729	earlyPeak	40.0241725590635	10.8845828940212	157.275275797823
chr8:52811640..52811696,-	ENSG00000168300	earlyPeak	5.61810964595939	4.95112672085748	114.669076136524
chr8:54934823..54934875,-	ENSG00000187735	earlyPeak	10.2131903555384	5.49044095157014	138.83448119441
chr8:57906362..57906452,-	ENSG00000104331	earlyPeak	67.6257500034857	25.6264861020697	180.981153255557
chr8:61429728..61429755,+	ENSG00000104388	earlyPeak	35.2302237834897	12.2694284374992	86.2710260293605
chr8:66546373..66546428,-	ENSG00000104442	earlyPeak	17.775526296226	10.3049103517553	92.8623547559615
chr8:67974355..67974391,-	ENSG00000121022	earlyPeak	44.5089039379429	18.0625341248533	157.589712808896
chr8:72756063..72756125,-	ENSG00000178860	earlyPeak	3.51919074967524	6.07174690655685	98.8846212331483
chr8:72756267..72756296,-	ENSG00000178860	earlyPeak	3.32844812894288	3.24869729880105	109.650138622944
chr8:80942484..80942512,-	ENSG00000147586	earlyPeak	17.1471173391948	9.78883466964293	77.125027658744
chr8:82633516..82633551,-	ENSG00000104231	earlyPeak	14.4346379411221	7.14371681158508	90.1981223735205
chr8:87526645..87526711,+	ENSG00000085719	earlyPeak	33.3116027283221	11.4859464950225	101.379055276405
chr8:90996837..90996906,-	ENSG00000104320	earlyPeak	24.4708239615662	13.1678730810407	54.6578875025653
chr9:108006880..108006943,+	ENSG00000070214	earlyPeak	18.1206755168155	7.62458620371055	96.4250139454519
chr9:108320392..108320444,+	ENSG00000106692	earlyPeak	4.91735470606707	4.99617154163657	85.7801319527187
chr9:111696340..111696421,-	ENSG00000070061	earlyPeak	9.52954886656014	8.28000574618321	87.149780106871
chr9:113800341..113800373,-	ENSG00000198121	earlyPeak	2.80345592197553	2.89691482103275	116.597818053987
chr9:114423841..114423900,+	ENSG00000242616	earlyPeak	37.4006492913146	14.2325394609987	126.763357360496
chr9:115095851..115095871,-	ENSG00000119314	earlyPeak	6.07099635534979	2.35468659493022	128.624910844197
chr9:118916164..118916178,+	ENSG00000182752	earlyPeak	9.76773093638908	7.56504086242564	93.8658803286878
chr9:125675576..125675612,-	ENSG00000186130	earlyPeak	6.34228728370283	6.64742399491533	100.69822553209
chr9:131218414..131218443,+	ENSG00000136811	earlyPeak	17.0878930665191	7.29763106663594	103.934349039231
chr9:136242894..136242905,-	ENSG00000148248	earlyPeak	9.91233376482142	4.81390727474686	146.034991986575
chr9:139137648..139137677,-	ENSG00000165661	earlyPeak	9.02427331096019	7.29256600377975	121.73568838479
[truncated: 668 more rows]
