# Supplementary material for: Transcriptional Dynamics Reveal Critical Roles for Non-coding RNAs in the Immediate-Early Response
Source: PLoS Comput Biol. 2015 Apr 17;11(4):e1004217. doi: 10.1371/journal.pcbi.1004217 (PMC4401570; doi:10.1371/journal.pcbi.1004217)
Supplement: S1 File — (GZ) [file pcbi.1004217.s018.gz › SupplementaryFiles/AoSMC_IL1b_ncRNA.tsv]

cluster_id	ensembl_gene_id	kinetic_signature	p1	p2	t
chr1:145382755..145382759,+	ENSG00000201558	decay	5.83852485587011	18.9992467787351	57.0375431644482
chr1:147994144..147994148,+	ENSG00000212456	decay	6.66635862861854	23.7355335144377	50.7261815146101
chr1:31297066..31297095,+	ENSG00000223382	decay	1.09996958804048	0.889519098897484	48.7502998500287
chr1:45241534..45241546,+	ENSG00000264294	decay	0.0497873832309371	1.49601116010514	30.7109517871379
chr1:94798754..94798777,+	ENSG00000226835	decay	0.0591124741578108	1.02669592837882	27.2578240964139
chr11:3069748..3069751,-	ENSG00000201616	decay	0.137586343480397	0.892799661867533	27.6547026056996
chr12:112279745..112279758,-	ENSG00000234608	decay	0.111151768894001	1.58238245718213	46.8406894872583
chr14:101299520..101299533,+	ENSG00000214548	decay	0.271695596799622	0.749465668909981	34.1393023901359
chr14:101498394..101498397,+	ENSG00000212040	decay	0.0994206213471082	1.44384026367414	24.3720940753388
chr14:45251956..45251976,-	ENSG00000258998	decay	0.38723896471902	0.88968091220253	40.5749725069778
chr16:4303767..4303825,-	ENSG00000262468	decay	0.0456716159536849	1.23355462927806	16.5568248517573
chr17:27717415..27717438,+	ENSG00000263719	decay	0.0304577419644314	0.975455580898861	15.6973583133952
chr17:57918299..57918329,+	ENSG00000199004	decay	0.101369629384753	0.875268710438543	30.1827955072156
chr3:98700196..98700204,+	ENSG00000240476	decay	0.0308273851287167	0.998369031457067	12.144802959706
chr4:114341473..114341476,+	ENSG00000206820	decay	0.313139062329751	0.992796650618901	23.467367189943
chr4:119199904..119199923,+	ENSG00000269893	decay	75.9684508316492	46.1007723477127	54.3711812294443
chr4:2263861..2263883,-	ENSG00000265080	decay	5.86313873285767	3.11252558884981	43.8655174226234
chr7:93690403..93690432,+	ENSG00000236453	decay	0.0349188630275469	1.05051549576191	10.2706895773232
chr8:37351424..37351437,-	ENSG00000253161	decay	1.6873189975782	1.97085494397025	47.0359152728925
chr8:54436508..54436541,-	ENSG00000237807	decay	2.91071031941645	1.53981132827661	42.3083173759926
chr8:83589404..83589415,-	ENSG00000253503	decay	0.862340202018029	0.970980012054641	43.6156033394883
chr1:109642799..109642834,+	ENSG00000238881	dip	231.995126136067	99.8171913149482	142.085129531017
chr1:172113738..172113778,-	ENSG00000208024	dip	1.10588234455439	2.09311498450822	136.735216942503
chr1:45187567..45187581,-	ENSG00000199377	dip	19.3424624195753	44.9806215257262	202.048840773412
chr1:45285665..45285671,-	ENSG00000202444	dip	17.6029569111166	44.0349206419442	222.396579388994
chr1:93166488..93166504,-	ENSG00000201317	dip	1.07047225923829	2.03300145740824	176.831802693849
chr10:111629613..111629617,+	ENSG00000223279	dip	11.574945947295	12.8906894933599	186.335767519389
chr11:10823145..10823156,-	ENSG00000238622	dip	1.32489853383612	2.34615655642843	170.07301270837
chr12:120729704..120729708,-	ENSG00000202538	dip	60.8039403882095	66.2166209696246	140.113441700563
chr12:96821204..96821228,-	ENSG00000252827	dip	1.57316509809831	1.62664826964544	125.124557983683
chr2:85955456..85955460,-	ENSG00000199687	dip	1.25456604956282	3.88530177980846	150.310642565461
chr2:87754941..87754956,+	ENSG00000222041	dip	0.313225216447107	0.381338269325325	164.922651504387
chr20:19738889..19738915,+	ENSG00000233895	dip	1.37584614899787	1.60206909290268	164.109541252561
chr20:34475579..34475584,+	ENSG00000201221	dip	9.66483908674452	5.48079693005636	196.160429600216
chr3:160233015..160233029,-	ENSG00000238741	dip	10.4167202390832	12.3400651545019	165.796811142197
chr4:2263809..2263854,-	ENSG00000265080	dip	47.4450810770482	17.396504320462	168.98978455145
chr6:150647895..150647900,-	ENSG00000201628	dip	0.426207319464784	1.30233646824951	157.021030605165
chr6:36607442..36607450,-	ENSG00000238554	dip	6.35575342292202	8.30484073742585	106.805118673063
chr7:1609694..1609760,+	ENSG00000230487	dip	1.76101708014119	1.76282414227506	150.139097254243
chr7:84569572..84569574,-	ENSG00000232019	dip	0.253778984158732	1.06804965269259	112.479142925862
chr9:132099194..132099208,+	ENSG00000233901	dip	3.23251653854601	1.95391089141397	148.561678712157
chr9:37079888..37079916,+	ENSG00000233137	dip	4.0304275546834	7.0821224796378	178.409322058121
chr1:144534036..144534038,+	ENSG00000201699	earlyPeak	3.8160767061496	12.5083008012959	46.7030160020018
chr1:144944671..144944674,+	ENSG00000222788	earlyPeak	3.16701502984377	14.6144110338409	50.3975579548537
chr1:145382365..145382409,-	ENSG00000233396	earlyPeak	0.698561577439979	1.5789343465844	96.43929759838
chr1:145382457..145382463,-	ENSG00000233396	earlyPeak	0.143931389451558	0.98540843748601	68.5078971824803
chr1:147735749..147735753,+	ENSG00000199879	earlyPeak	0.382316535511723	2.42331505261852	53.2673442047464
chr1:172113686..172113715,-	ENSG00000208024	earlyPeak	1.02111088742435	3.01959435250957	140.892067307942
chr1:173835843..173835856,-	ENSG00000200016	earlyPeak	1.08143849189299	1.65858156962375	95.2409434955275
chr1:22352040..22352056,+	ENSG00000218510	earlyPeak	0.983494272390274	2.44680153305304	110.676784410142
chr1:28908372..28908391,-	ENSG00000197989	earlyPeak	18.6778802030866	12.3945684579908	103.012435506684
chr1:28975099..28975162,+	ENSG00000209804	earlyPeak	4.72404307934456	5.89224976856942	67.1585691192544
chr1:98511756..98511792,-	ENSG00000207958	earlyPeak	1.43876767342653	2.29224985064482	140.577078928572
chr10:128110441..128110456,-	ENSG00000235180	earlyPeak	1.41398030117774	1.52354350086951	126.042560768095
chr10:22222071..22222074,+	ENSG00000201364	earlyPeak	2.9609665915425	13.63955456507	38.4040007351391
chr10:35930219..35930229,-	ENSG00000264780	earlyPeak	0.0661016565506014	4.44310642816763	42.1036000410073
chr10:4285875..4285904,-	ENSG00000233117	earlyPeak	0.116202509943051	0.775090358781278	96.3722000111061
chr10:4285923..4285997,-	ENSG00000233117	earlyPeak	0.581741381259566	1.42371971354707	56.8032676768895
chr11:12108136..12108151,+	ENSG00000255400	earlyPeak	0.412000551240413	1.21256095735305	77.3061406940616
chr11:12108483..12108506,+	ENSG00000255400	earlyPeak	0.0113924148527222	1.15253547204955	26.6773500697331
chr11:65190260..65190277,+	ENSG00000245532	earlyPeak	50.9487583558075	45.0681207789123	114.361928282828
chr11:75115104..75115106,+	ENSG00000207445	earlyPeak	3.56997132819898	6.33197334547787	72.1528220956354
chr12:127650961..127650963,-	ENSG00000239776	earlyPeak	0.0104861713566766	1.65578216529298	21.5615223096725
chr12:127650966..127650970,-	ENSG00000239776	earlyPeak	1.11287345163921	7.25628656377383	36.0726182050353
chr12:24715376..24715432,-	ENSG00000255864	earlyPeak	0.00922451667549911	1.93845052222757	45.017127643234
chr12:48099858..48099877,+	ENSG00000257433	earlyPeak	1.02218035991061	1.65485718687027	113.853993065224
chr12:65996599..65996667,+	ENSG00000256268	earlyPeak	6.22535136420037	5.46243007169889	83.5544922011687
chr14:101292448..101292462,+	ENSG00000214548	earlyPeak	83.8111070432882	35.4298853153211	50.0617539165901
chr14:20811454..20811465,-	ENSG00000252678	earlyPeak	0.158783739739294	3.56153888872683	58.7178553868359
chr14:75083313..75083360,-	ENSG00000258976	earlyPeak	1.68805130467051	2.84704659314154	140.551315263263
chr15:101389945..101390002,+	ENSG00000232386	earlyPeak	0.0201170073855076	1.49616694827794	40.669993671975
chr15:45459704..45459750,-	ENSG00000259539	earlyPeak	1.10400243062396	1.57731825639586	72.6500526388227
chr15:67813924..67814006,-	ENSG00000259673	earlyPeak	0.896536504453241	1.46812715426925	118.888304660788
chr16:1020849..1020882,-	ENSG00000260807	earlyPeak	1.72475098389004	2.57842155296699	67.8474462033303
chr16:66442411..66442461,+	ENSG00000246898	earlyPeak	1.46528144797352	1.84797573534639	122.920910863985
chr17:37081853..37081878,+	ENSG00000263874	earlyPeak	0.189081779537781	2.06306055646252	91.3673618254254
chr17:41466199..41466222,-	ENSG00000188825	earlyPeak	0.538759025330199	2.01622237463205	137.442366039527
chr17:56757050..56757053,-	ENSG00000200997	earlyPeak	0.92618851053603	3.54871472722353	48.8316086350548
chr17:57918183..57918199,+	ENSG00000199004	earlyPeak	0.0271397121215305	1.08377540351006	56.8949764998443
chr17:57918463..57918513,+	ENSG00000199004	earlyPeak	7.69235911391905	9.74087177833425	77.7237712481882
chr17:62497051..62497064,-	ENSG00000265387	earlyPeak	0.0224136869371903	2.47035734506933	47.1806754458153
chr17:8076897..8076912,-	ENSG00000200463	earlyPeak	54.2674490801132	39.2129240741128	47.8727732827016
chr18:1324078..1324088,-	ENSG00000199197	earlyPeak	0.00359994912903776	3.67656879913344	6.6188674477803
chr18:72265035..72265077,-	ENSG00000264247	earlyPeak	0.59812441745855	2.29466483794527	104.299105413589
chr19:10928422..10928439,-	ENSG00000207752	earlyPeak	0.00343632658573095	1.59584158366257	18.8089300360318
chr19:37742773..37742824,+	ENSG00000226686	earlyPeak	0.760708008791485	1.3410075966901	102.345298452252
chr2:110970082..110970093,-	ENSG00000175701	earlyPeak	3.43216643966668	4.05221737718456	100.000276586709
chr2:176032614..176032669,-	ENSG00000215973	earlyPeak	0.287482083726409	0.768744396773095	111.829253661434
chr2:177502254..177502360,-	ENSG00000163364	earlyPeak	0.0566247174709436	1.19580570158343	49.847778246226
chr2:206950015..206950061,+	ENSG00000227946	earlyPeak	0.810144422238868	1.65668640200498	96.6610665084858
chr20:47897023..47897079,+	ENSG00000212304	earlyPeak	0.0325730991400897	6.70765327257687	15.0876005546546
chr21:26934434..26934452,+	ENSG00000234883	earlyPeak	1.64434825369377	13.3375735205838	187.646844178943
chr21:26946349..26946365,+	ENSG00000234883	earlyPeak	0.306511806356705	2.67952614141968	140.490180330884
chr21:9825800..9825842,+	ENSG00000264462	earlyPeak	0.0013170621443233	1.77184246718815	17.5169987107456
chr21:9825965..9825990,+	ENSG00000264462	earlyPeak	0.315898711042002	3.5626854444499	33.9476938007924
chr22:27620603..27620700,-	ENSG00000233521	earlyPeak	1.63713830338604	1.04181125889625	117.526075443452
chr22:42665742..42665794,+	ENSG00000182057	earlyPeak	0.00413506376454705	0.504748186958683	49.8124547752107
chr3:169482824..169482835,-	ENSG00000200182	earlyPeak	1.45338876314959	1.49318631664701	89.4446177751684
chr3:172514350..172514351,-	ENSG00000201458	earlyPeak	4.57424243596306	6.74727431287007	107.827352881576
chr3:44903375..44903412,+	ENSG00000207783	earlyPeak	22.89487584618	7.92614722503756	97.5001998089146
chr3:98700059..98700099,+	ENSG00000240476	earlyPeak	1.92611557273835	3.15947754453387	113.746911158656
chr3:98700171..98700194,+	ENSG00000240476	earlyPeak	8.36209499759501	7.31138107000706	115.501871850067
chr4:11370223..11370243,+	ENSG00000207716	earlyPeak	6.61820231673997	5.58263182427959	108.65590423247
chr4:184020162..184020185,-	ENSG00000251359	earlyPeak	0.00368598953299263	1.66130365202228	15.002798771281
chr4:39640787..39640834,+	ENSG00000255458	earlyPeak	0.107875595589766	1.86703758423252	54.7089017570496
chr5:175055191..175055193,+	ENSG00000222111	earlyPeak	0.00485912893904577	3.07232787968837	16.6363054419295
chr6:116575329..116575390,+	ENSG00000237021	earlyPeak	0.467839157158249	1.57233289776407	88.4120994105937
chr6:30749900..30749919,+	ENSG00000228022	earlyPeak	0.0732953602292158	1.64433114787154	47.3033434911097
chr7:39773160..39773232,+	ENSG00000188185	earlyPeak	1.7403223827357	2.66127913968369	96.4126249482147
chr7:65958695..65958733,+	ENSG00000237310	earlyPeak	2.75823585979903	5.34020851420478	80.2928712634431
chr7:93690316..93690375,+	ENSG00000236453	earlyPeak	0.15883320678551	1.50447300940653	54.9161753386267
chr7:98479316..98479330,+	ENSG00000266019	earlyPeak	1.57522468908344	3.66872584668403	64.4148726086282
chr9:132250908..132251042,+	ENSG00000204054	earlyPeak	7.2533864264601	6.571568325285	140.756391580799
chr9:132251160..132251219,+	ENSG00000204054	earlyPeak	3.19431529632045	3.53536143924567	152.609941374235
chr9:21512111..21512115,-	ENSG00000199177	earlyPeak	0.687814600749083	2.67127368475181	63.396097391961
chr9:3526503..3526519,+	ENSG00000232104	earlyPeak	0.00183464248208122	1.09108027882356	29.5578146792184
chr9:79186644..79186694,+	ENSG00000241781	earlyPeak	336.604139116721	749.497237589545	72.3081598398959
chrX:70240283..70240284,-	ENSG00000212605	earlyPeak	0.00340172933669238	6.94640968183795	13.8182236559034
chrX:73513353..73513414,-	ENSG00000230590	earlyPeak	1.77093080098673	1.39305374398734	110.524824049387
chrY:10037751..10037770,+	ENSG00000251705	earlyPeak	9.66503735235632	51.8449595997373	62.3581207223059
chrY:14774275..14774316,+	ENSG00000233864	earlyPeak	7.78295541288398	8.66344142749607	121.713693272426
chr11:65265141..65265306,+	ENSG00000251562	latePeak	1.76519569124543	2.62552603558772	291.845170621739
chr18:72264807..72264841,-	ENSG00000264247	latePeak	0.339847631541578	0.878622345691753	297.726138842644
chr19:10341949..10341965,-	ENSG00000175898	latePeak	1.66102138329813	2.73484667734896	274.875186257482
chr19:18392894..18392911,+	ENSG00000267959	latePeak	0.43452150370327	0.443298284273364	308.871890632683
chr20:34638841..34638928,-	ENSG00000260032	latePeak	14.639826686873	10.636160484621	306.96405087464
chr4:2263777..2263800,-	ENSG00000265080	latePeak	1.11978106770204	1.40733884184744	303.654469392437
chr5:159912434..159912440,+	ENSG00000253522	latePeak	0.617422177594791	1.72733636898718	306.418147371214
chr7:22629318..22629324,+	ENSG00000232949	latePeak	1.41343547944928	2.14333526917306	287.366781774158
chr9:132251115..132251147,+	ENSG00000204054	latePeak	3.28908345856601	1.75804647025042	305.476634564786
chrX:45606429..45606443,-	ENSG00000207725	latePeak	7.62644744951835	4.31183446794156	289.738154836416
chrX:73164167..73164192,+	ENSG00000225470	latePeak	10.3889217046003	11.3066075762136	306.461648437014
