# Supplementary material for: Transcriptional Dynamics Reveal Critical Roles for Non-coding RNAs in the Immediate-Early Response
Source: PLoS Comput Biol. 2015 Apr 17;11(4):e1004217. doi: 10.1371/journal.pcbi.1004217 (PMC4401570; doi:10.1371/journal.pcbi.1004217)
Supplement: S1 File — (GZ) [file pcbi.1004217.s018.gz › SupplementaryFiles/AoSMC_IL1b_protein_coding.tsv]

cluster_id	ensembl_gene_id	kinetic_signature	p1	p2	t
chr1:109584716..109584762,-	ENSG00000085433	decay	8.43374209595664	4.05231460877029	32.033376388085
chr1:115323245..115323324,-	ENSG00000052723	decay	16.8392014118154	4.59411045842242	32.6368246408024
chr1:1167419..1167430,-	ENSG00000078808	decay	5.66555059819996	2.97109829557668	52.3674858264721
chr1:145470383..145470414,-	ENSG00000121851	decay	22.2259068861808	7.18532904720236	33.5259541293181
chr1:145575227..145575319,+	ENSG00000131788	decay	18.0350015542709	6.38768107395676	38.1499280399647
chr1:149824160..149824183,+	ENSG00000203852	decay	6.85370178564477	6.45225168353471	36.6907408268735
chr1:149908710..149908794,-	ENSG00000014914	decay	5.2164650678501	2.30246300891746	30.7386764762823
chr1:150480551..150480560,+	ENSG00000143369	decay	6.61942081878609	2.34823629552013	32.8105062715819
chr1:1509931..1509994,-	ENSG00000160075	decay	18.728699999878	5.76633524728395	52.6511792201597
chr1:1509995..1510032,-	ENSG00000160075	decay	40.3594170819624	15.8619247454994	29.5477632179609
chr1:156571254..156571281,-	ENSG00000160818	decay	8.34761702415571	4.93373087717078	36.5125824071316
chr1:160068383..160068419,-	ENSG00000162729	decay	7.44375406186898	5.20984841752271	48.5288131146967
chr1:160183976..160184026,+	ENSG00000162734	decay	10.1516825451627	5.99216326296642	49.1442168295335
chr1:17307576..17307627,-	ENSG00000117122	decay	6.98483286835162	3.46409585737574	46.9918030832734
chr1:173446439..173446458,+	ENSG00000117592	decay	45.1966596651165	12.7755788438788	48.9689029866511
chr1:173446500..173446511,+	ENSG00000117592	decay	12.1031690734948	6.33408227512462	27.4721752884229
chr1:184356231..184356262,+	ENSG00000116667	decay	7.17147150571566	4.77707014832565	41.755794568249
chr1:201476220..201476260,-	ENSG00000159176	decay	440.774317991551	40.0986682486988	38.1535026622413
chr1:203274639..203274654,+	ENSG00000159388	decay	24.7248619477742	14.8281478769753	23.4071783482661
chr1:214454492..214454576,+	ENSG00000143499	decay	10.4269693137336	6.89912846619924	34.0432205965049
chr1:33815367..33815399,-	ENSG00000134686	decay	8.9845576251884	5.10040275680077	52.3840412112602
chr1:3816779..3816870,-	ENSG00000198912	decay	12.0933073496436	7.60311371620778	39.2197311000003
chr1:40723874..40723943,+	ENSG00000084073	decay	9.46065488121716	4.21771823970304	20.965930274057
chr1:43833361..43833391,-	ENSG00000066322	decay	4.42913358419225	2.66996047271927	40.4958382953731
chr1:45274177..45274242,+	ENSG00000222009	decay	5.99276068627543	3.85023191117371	45.0458851016059
chr1:45476944..45477023,-	ENSG00000126107	decay	12.2888629320694	4.64141970449897	35.6157400850968
chr1:46664074..46664126,-	ENSG00000085998	decay	25.6261824201539	7.22199228897584	40.2987856628659
chr1:53019059..53019176,-	ENSG00000134744	decay	3.76419574654885	1.29047394646437	41.8396978874393
chr1:6453810..6453833,-	ENSG00000097021	decay	4.90025644208228	4.5725357580553	36.6629627932806
chr1:85742041..85742067,-	ENSG00000142867	decay	5.58865094902171	5.24227997360348	40.0908414200252
chr1:85930830..85930858,-	ENSG00000153904	decay	8.8413422149753	2.81527055874014	47.2369295676163
chr1:8934931..8934947,-	ENSG00000074800	decay	2.71398548226093	3.92946444676057	39.370711277681
chr1:955448..955508,+	ENSG00000188157	decay	44.2483790446083	12.0424295318811	37.0426748437357
chr10:100174900..100174956,-	ENSG00000119943	decay	11.5095756129454	4.17525996057049	43.6821351070381
chr10:105212113..105212139,-	ENSG00000138172	decay	3.65459433257609	3.6802386778337	48.4249021691625
chr10:114709999..114710031,+	ENSG00000148737	decay	13.4794864474921	9.86438911397063	50.4852967081695
chr10:124134201..124134282,+	ENSG00000107679	decay	8.02982424294188	4.96478962866164	36.3647917799932
chr10:16859442..16859458,-	ENSG00000148484	decay	11.862435819545	4.65641143439696	47.179981448934
chr10:25012800..25012822,-	ENSG00000107863	decay	10.1553200982255	6.40513318992544	22.9579526277389
chr10:45474250..45474264,-	ENSG00000165507	decay	3.1743884910684	5.10460885242217	50.2710480426318
chr10:99185993..99186014,+	ENSG00000171314	decay	24.2996872807099	5.98522827577845	42.3840343365556
chr11:111637083..111637119,-	ENSG00000137713	decay	10.155698178241	1.48569276615023	51.0082961815988
chr11:118889323..118889408,-	ENSG00000118181	decay	4.96854073327362	6.72220029609069	30.9429993415941
chr11:1785199..1785212,-	ENSG00000117984	decay	5.71048292077528	5.34452603587152	33.0973074067065
chr11:18127594..18127636,-	ENSG00000166788	decay	9.44262483129311	3.45432506986956	32.3883810642137
chr11:22851339..22851356,-	ENSG00000198168	decay	23.949296646091	9.85693284437839	42.0874072293008
chr11:31531135..31531182,-	ENSG00000148950	decay	4.01244395011429	5.72638249614399	49.8013003375184
chr11:36616044..36616095,+	ENSG00000166352	decay	16.2250003004641	4.96545276335497	40.9794974431324
chr11:5710850..5710888,+	ENSG00000132274	decay	22.2032511698265	8.04885325400613	40.502492557963
chr11:61658913..61658932,-	ENSG00000221968	decay	7.40443506590852	2.71957759642697	39.802359348013
chr11:64126614..64126665,+	ENSG00000162302	decay	10.1502117341936	7.45837834503763	54.4417313258786
chr11:65343494..65343598,+	ENSG00000173442	decay	25.9466012029001	8.68521044373604	42.5732781785514
chr11:66624527..66624592,+	ENSG00000173621	decay	8.51763308763439	7.5038269494051	61.4725654376023
chr11:66824303..66824343,+	ENSG00000173156	decay	5.93903647514794	3.71746860531557	36.6495688885266
chr11:67272794..67272855,-	ENSG00000110697	decay	6.29715146044665	4.3749529143691	38.3405884311128
chr11:67275623..67275642,-	ENSG00000167797	decay	18.9067458694762	7.48455146720842	29.0166845875544
chr11:72433346..72433409,-	ENSG00000186635	decay	9.15565052170665	2.28010904841709	39.9226826650523
chr12:120703523..120703548,-	ENSG00000089159	decay	46.5274923273491	11.9750146217624	36.4211203516365
chr12:122231574..122231600,-	ENSG00000139725	decay	6.02447622171569	5.64289960064321	34.5186051159515
chr12:122516646..122516668,+	ENSG00000175727	decay	6.31513631130094	2.91795860100087	43.0853656964995
chr12:124118175..124118253,-	ENSG00000111361	decay	24.7036895904883	8.91529618443166	32.7189996660273
chr12:1800179..1800250,+	ENSG00000006831	decay	17.7290606223475	4.79721938071562	19.9480952910947
chr12:2904127..2904203,+	ENSG00000004478	decay	35.7212653915886	11.529043616477	66.222523511405
chr12:3068544..3068597,+	ENSG00000197905	decay	3.29820335641999	4.73667426072518	28.5593092071652
chr12:48213650..48213695,-	ENSG00000061273	decay	53.1709641651007	23.3218687173606	44.1689976696498
chr12:48551261..48551313,-	ENSG00000177981	decay	10.2226067424451	6.5303740902901	45.9743833124281
chr12:51442103..51442127,+	ENSG00000050426	decay	36.2825404834688	6.92063637306762	52.782902646153
chr12:53835508..53835533,+	ENSG00000197111	decay	61.348411082916	11.7805654136936	50.110915623861
chr12:56435682..56435745,+	ENSG00000197728	decay	14.0609274112094	8.90422471672969	24.2889210091057
chr12:57039760..57039778,-	ENSG00000110955	decay	508.052766466077	72.9426557432262	49.4930673003528
chr12:57522258..57522313,+	ENSG00000123384	decay	62.6936851757142	10.0262006882537	46.3196267984846
chr12:6658245..6658318,-	ENSG00000010295	decay	17.7475051211771	10.5742520624936	49.7762006171151
chr12:6875496..6875510,+	ENSG00000159335	decay	5.83281807464234	3.52252119852518	45.4181233788444
chr12:76953287..76953341,-	ENSG00000091039	decay	2.32703030291824	3.55324714985305	36.6250444271029
chr12:98987458..98987473,+	ENSG00000075415	decay	560.602619800978	112.763154133435	47.5182177628491
chr13:99853124..99853153,+	ENSG00000134882	decay	8.88391651981491	3.23089503108945	38.7150666135134
chr14:105420260..105420274,-	ENSG00000185567	decay	3.09037584981656	5.63187963491689	25.5026619222104
chr14:23299088..23299114,+	ENSG00000172590	decay	259.497623014536	92.1914473341876	27.3139103531293
chr14:24630465..24630531,+	ENSG00000213928	decay	22.4172383512732	4.77538625833009	51.74302110082
chr14:24899142..24899185,+	ENSG00000100441	decay	8.94816241927915	4.48521921316674	53.182007290959
chr14:51411146..51411175,-	ENSG00000100504	decay	9.1279586938905	3.35821073522619	42.0514234355368
chr14:69446034..69446048,-	ENSG00000072110	decay	16.7225198608229	3.52184781259539	33.8284454576148
chr14:74960446..74960479,+	ENSG00000165898	decay	12.2910842180269	7.87217179011378	43.4108272144356
chr14:93799360..93799409,-	ENSG00000011114	decay	7.00941443214077	3.76573311472299	31.1501140228444
chr15:36871806..36871872,+	ENSG00000186073	decay	5.48208786610561	2.71437146731169	43.0144371146139
chr15:51387094..51387110,-	ENSG00000183578	decay	3.67328772596275	3.00393546476517	33.8603209956799
chr15:63353058..63353095,+	ENSG00000140416	decay	3.37441675314193	3.7671562822832	51.5617336663396
chr15:63569731..63569783,+	ENSG00000138613	decay	6.18013974398776	4.14409992838663	32.7850465969671
chr15:64385981..64386077,-	ENSG00000166797	decay	42.876157384992	8.24351093010795	33.7206343488294
chr15:75230368..75230470,-	ENSG00000178741	decay	249.881186594024	53.7568639137341	49.1336111761009
chr15:75940218..75940298,+	ENSG00000173548	decay	9.20683608084589	5.97312515627707	42.5370733538201
chr15:76603727..76603818,-	ENSG00000140374	decay	68.9877017028173	6.69602346592764	44.2907289889583
chr15:77363355..77363369,-	ENSG00000140391	decay	8.28814762510905	3.61677044559217	30.5602115961094
chr15:85923797..85923844,+	ENSG00000170776	decay	5.7000754692299	5.55881236043921	22.3979215545184
chr15:96873921..96873946,+	ENSG00000185551	decay	25.8670187503693	19.0230727432489	35.7066634416194
chr16:1020954..1020991,-	ENSG00000103227	decay	13.5414151949694	6.70503749469085	40.101123154076
chr16:1728272..1728296,+	ENSG00000206053	decay	42.099844232081	8.44370481894602	48.2185484391914
chr16:2022036..2022112,+	ENSG00000183751	decay	19.9546480700721	5.51738330122542	47.5445143160967
chr16:29910853..29910903,-	ENSG00000174938	decay	10.8335758796894	4.82737016388762	36.5927552585788
chr16:30007524..30007588,+	ENSG00000169592	decay	34.5740975255203	10.0184700770274	48.4405852649594
chr16:30107516..30107569,-	ENSG00000090238	decay	74.7735016290066	14.5552732432985	33.2205166900248
chr16:3070336..3070347,+	ENSG00000006327	decay	13.0062310269485	6.22819956774677	44.5866282934258
chr16:30905311..30905428,-	ENSG00000099385	decay	26.5575254684541	7.62716360170347	42.5344137959876
chr16:31106211..31106315,-	ENSG00000167397	decay	36.4825948582733	13.3063104515194	33.3016064773299
chr16:66638599..66638615,+	ENSG00000140931	decay	25.3169648531069	12.1572116822363	52.1247060191424
chr16:66968343..66968402,+	ENSG00000172831	decay	9.52443018933627	2.19916055937002	34.7593358346753
chr16:67217453..67217503,-	ENSG00000196123	decay	2.09966070722509	3.96840966183402	30.0567259389622
chr16:67217851..67217897,-	ENSG00000196123	decay	10.143004048365	10.0885254377873	45.0964704726671
chr16:68279256..68279309,+	ENSG00000103066	decay	26.701781111145	13.3418355189698	56.4865918280112
chr16:83841549..83841560,+	ENSG00000230989	decay	4.05526951708084	2.0048013623929	37.2795644791719
chr16:85045131..85045147,-	ENSG00000153786	decay	9.0739070724819	4.78038557491755	21.2093167023928
chr16:88519669..88519726,+	ENSG00000179588	decay	5.38141255868617	2.21957691607527	26.5825426170317
chr16:88923332..88923388,-	ENSG00000141012	decay	19.5195714590548	4.73641187361797	20.7333967749697
chr17:15902951..15903000,-	ENSG00000214941	decay	13.3321361861489	7.08805839208397	59.5416586265378
chr17:17184575..17184592,-	ENSG00000141030	decay	7.2585837072141	5.47469429405625	27.4664837039
chr17:21030235..21030258,+	ENSG00000109016	decay	5.52928274143051	2.83540958213201	37.9275213687886
chr17:29421987..29422014,+	ENSG00000196712	decay	9.95421672625399	3.05726933408567	36.783516640402
chr17:30186278..30186324,-	ENSG00000172301	decay	7.08638479718878	3.49210812136629	48.8897616960687
chr17:36584700..36584724,+	ENSG00000225485	decay	9.99700252668118	3.69311828527348	33.8883886945681
chr17:40575209..40575222,-	ENSG00000177469	decay	14.6099803793098	9.26163005803874	46.9551605338288
chr17:40575264..40575282,-	ENSG00000177469	decay	200.149188312815	62.6207823944763	44.2269930845261
chr17:40925460..40925496,+	ENSG00000131475	decay	77.1373398428073	11.5697536093588	32.893834030079
chr17:43128943..43129036,-	ENSG00000172992	decay	9.20507016884555	3.40806780191589	31.7900339350583
chr17:46970134..46970170,+	ENSG00000159199	decay	21.8633140633554	9.52107275040449	50.6592635150533
chr17:48133330..48133349,+	ENSG00000005884	decay	6.81303291173638	8.61064725213161	44.0149967250442
chr17:48207157..48207212,-	ENSG00000167100	decay	6.58061934214099	1.99584952612439	39.3755068559768
chr17:48264045..48264073,-	ENSG00000108821	decay	7.51380843895579	7.64409788813717	39.2656524631341
chr17:5185552..5185587,+	ENSG00000029725	decay	20.6493191390037	5.18522397917411	37.0238635573299
chr17:54671047..54671075,+	ENSG00000183691	decay	8.52238538688144	25.9979201435685	53.9738943820194
chr17:56769924..56770000,+	ENSG00000108384	decay	13.5268230550486	4.845324689965	38.5851903198731
chr17:75369400..75369477,+	ENSG00000184640	decay	101.362478846022	20.6869170044587	37.4571067882571
chr17:79213108..79213174,+	ENSG00000224877	decay	96.095391222659	47.0518167050818	48.8487513363267
chr17:79826670..79826706,-	ENSG00000141522	decay	2.98413253905246	3.01719071861188	18.2067537328363
chr17:79849591..79849644,+	ENSG00000141552	decay	115.498343324904	27.5458690123855	30.7485525532491
chr17:8152590..8152635,+	ENSG00000178921	decay	7.42152535109003	5.91957334345873	39.5899691788968
chr18:20715441..20715457,+	ENSG00000134508	decay	9.98740572461983	3.97934427123513	43.2614890750287
chr18:7567266..7567330,+	ENSG00000173482	decay	7.04212210522305	3.46345368624057	43.800129756887
chr18:9614515..9614583,-	ENSG00000154845	decay	10.8619306556609	3.74159630392434	47.5364129746469
chr19:1103987..1103998,+	ENSG00000167468	decay	5.50691204677436	4.71605666912574	45.0529359538205
chr19:12834739..12834806,-	ENSG00000105576	decay	11.4742358827078	4.63947834072165	48.5672754651213
chr19:17666424..17666525,+	ENSG00000130309	decay	84.5741420638229	23.7976487003353	32.9219917578017
chr19:18433910..18433944,-	ENSG00000130520	decay	34.4217355907079	11.9029856464429	40.6352696743349
chr19:2051235..2051252,-	ENSG00000099875	decay	21.4064009018724	12.1362875530064	43.6698567188409
chr19:3061239..3061269,-	ENSG00000104964	decay	3.9119442871206	1.49435210391728	47.7313284616856
chr19:3366570..3366619,+	ENSG00000141905	decay	28.0235996041167	8.56879190214196	32.8778396428803
chr19:34856078..34856113,+	ENSG00000105220	decay	115.475801582885	20.126647227989	33.0242044997275
chr19:36486078..36486123,+	ENSG00000205138	decay	8.64741242064586	6.68149937097189	25.366864302086
chr19:3700447..3700500,-	ENSG00000186111	decay	30.4679227785105	11.8057176316715	47.4235149967033
chr19:38397839..38397932,+	ENSG00000105738	decay	16.3680793359685	10.1424471746787	59.0407156173974
chr19:39936267..39936311,+	ENSG00000196235	decay	5.70053517199729	4.72798243558618	49.6208939236233
chr19:41903234..41903303,-	ENSG00000077348	decay	17.5082865812511	10.7769196950704	41.8720592975434
chr19:46195173..46195226,-	ENSG00000125743	decay	172.068529289286	53.282826733393	41.4996022209125
chr19:46850254..46850285,+	ENSG00000011485	decay	9.65153381241881	3.55696013412899	43.9874316075564
chr19:4723761..4723863,-	ENSG00000142002	decay	25.7123773555848	7.1349829508407	51.949830885354
chr19:47291843..47291859,-	ENSG00000105281	decay	62.0349146447207	15.4275937547893	33.2358107798292
chr19:48216669..48216685,+	ENSG00000024422	decay	141.363139228636	31.8016112733204	46.0097615980816
chr19:49314274..49314293,-	ENSG00000105552	decay	16.6125858223491	12.0529951873546	42.467852023247
chr19:49458062..49458077,+	ENSG00000087088	decay	3.10833513072585	2.21303618296695	48.3117431401332
chr19:49865646..49865718,-	ENSG00000074219	decay	10.663514876542	3.32976030541838	46.4582425322609
chr19:50094427..50094469,+	ENSG00000126464	decay	7.28094801804804	7.08694969693549	48.0494588960082
chr19:51014430..51014455,-	ENSG00000161677	decay	17.3051944095292	7.82675798226562	39.8544685665157
chr19:54372877..54373045,+	ENSG00000179820	decay	42.6574873185114	9.42348136182656	44.1044653173695
chr19:54618690..54618734,-	ENSG00000105619	decay	4.42998413518093	3.43385099548649	45.1873377021559
chr19:59031131..59031193,-	ENSG00000119574	decay	6.15703974290321	3.59440263964735	35.2771728022303
chr19:8429031..8429048,+	ENSG00000167772	decay	29.5663709772124	44.5286454441525	64.8219593940019
chr19:893200..893222,-	ENSG00000175221	decay	5.05683425564737	1.92658635599836	29.1627321944381
chr2:153573916..153573930,-	ENSG00000196504	decay	6.21666800224641	2.17095231090159	37.0194501325441
chr2:182756633..182756698,+	ENSG00000138434	decay	23.9013999907923	14.7236368471157	70.0081234922055
chr2:201171372..201171469,+	ENSG00000196141	decay	27.6161971546002	8.17780512409533	44.6528422307145
chr2:201828356..201828412,-	ENSG00000115942	decay	9.67344890811626	4.80055046919199	34.7982005560306
chr2:203879568..203879611,+	ENSG00000144426	decay	6.90352885433283	4.18409144512399	38.8562412585896
chr2:235860653..235860681,+	ENSG00000130147	decay	25.5581372750663	24.2835047447244	41.1213106236427
chr2:241374742..241374790,+	ENSG00000063660	decay	8.24684473800559	4.11793452604202	24.7851820665356
chr2:24307692..24307711,-	ENSG00000115129	decay	4.69436387076103	2.79580745801987	31.0177982063417
chr2:27440229..27440280,+	ENSG00000084774	decay	7.51698076486354	1.61481012282262	50.7604122508077
chr2:27579623..27579648,-	ENSG00000115207	decay	6.53356685366496	1.26028659105696	40.3930751142414
chr2:27712583..27712688,-	ENSG00000138002	decay	5.54423343520443	4.15861752744493	45.0268828920489
chr2:43453734..43453751,-	ENSG00000152518	decay	4.84441738731405	5.83457900600767	67.6587676941025
chr2:55277485..55277498,-	ENSG00000115310	decay	29.2721330740274	6.27660178605496	41.5741682664117
chr2:61404545..61404621,+	ENSG00000173209	decay	3.73438487251368	2.72705492257432	36.6762714152834
chr2:65283529..65283591,+	ENSG00000011523	decay	8.88991692754405	2.41372701359678	40.8491557900248
chr2:7057536..7057613,+	ENSG00000151692	decay	13.245300225502	4.47586077894187	47.0006439183462
chr2:75185762..75185803,+	ENSG00000115350	decay	33.0141500733258	18.4988148082011	41.7224979925769
chr20:1115860..1115881,+	ENSG00000125818	decay	5.3777212041568	3.02907175639353	39.166668463129
chr20:30102234..30102322,+	ENSG00000101294	decay	282.85288014824	43.3307259136583	66.5929790399364
chr20:34359925..34359991,+	ENSG00000025293	decay	26.9194794631486	7.72134457265701	49.4050639713761
chr20:36156229..36156250,-	ENSG00000166619	decay	6.07123399707155	7.2991018738629	58.6776729646652
chr20:39946279..39946356,-	ENSG00000174306	decay	6.79044327434266	4.34926484738823	29.129531974851
chr20:48599506..48599526,+	ENSG00000124216	decay	7.49276259300842	7.65002948024481	49.7746372559601
chr20:60962143..60962171,+	ENSG00000171858	decay	1273.40443704989	377.313201061615	34.5909599546613
chr20:62284737..62284748,-	ENSG00000197457	decay	4.53477956263248	3.79870353564	38.0546670444865
chr21:16437293..16437340,-	ENSG00000180530	decay	19.5058267571695	2.38643344006679	45.9228809947358
chr21:38445319..38445420,-	ENSG00000185808	decay	15.4664798934896	4.51462932002486	34.9293540770639
chr21:44299626..44299682,-	ENSG00000160193	decay	7.46207453951293	5.39676669441229	22.7012166339752
chr21:46237959..46238011,-	ENSG00000184900	decay	34.5617580926086	7.47173270851069	44.7384458363599
chr21:46359907..46359962,+	ENSG00000160256	decay	16.3966250071679	10.9362309859854	33.8875797619016
chr21:46707793..46707815,-	ENSG00000186866	decay	25.9149604128774	7.04487903982836	42.1003779017656
chr22:19166241..19166257,-	ENSG00000100075	decay	37.6274553395455	10.3275298007247	30.6409803442524
chr22:21336573..21336623,+	ENSG00000099949	decay	14.5995000017172	5.94478008865499	39.7990896866994
chr22:24200085..24200108,+	ENSG00000133460	decay	4.84189643626359	4.4585597371526	27.6455776257125
chr22:30752861..30752924,-	ENSG00000099995	decay	75.5747583101624	21.8780101895749	31.0778670937469
chr22:30987849..30987904,-	ENSG00000100029	decay	48.7277564256887	6.82198934449879	34.0055158143872
chr22:38082338..38082381,+	ENSG00000256872	decay	10.2629471990883	5.0973630550966	45.6802920762639
chr22:38881519..38881539,-	ENSG00000100201	decay	2.05230438777424	2.95394941620477	28.9840522546687
chr22:42466782..42466856,-	ENSG00000198951	decay	15.3217679254289	4.81779567353483	48.5675934749261
chr22:43010877..43010903,-	ENSG00000100227	decay	27.0534567948137	11.5234074659613	33.7510153384626
chr22:43583079..43583153,-	ENSG00000100304	decay	12.3908473236871	6.41875155514231	49.0226862632669
chr22:50221505..50221527,-	ENSG00000100425	decay	7.33575762806505	3.01616673811925	27.2251935727586
chr3:111718173..111718193,+	ENSG00000144834	decay	5.72737636379435	2.89350914879263	47.4780837501239
chr3:131221790..131221835,-	ENSG00000114686	decay	47.9629014969238	8.34244009405483	41.0725890856257
chr3:133969673..133969735,-	ENSG00000163785	decay	21.6090694360116	10.8519353526093	30.5427949514445
chr3:146262488..146262548,-	ENSG00000188313	decay	7.56349519373257	7.27700302663097	45.4156917512757
chr3:156009623..156009647,+	ENSG00000169282	decay	16.5761060878264	3.7935756961204	47.5264074642007
chr3:160117418..160117463,+	ENSG00000113810	decay	6.53439344596601	2.25396410086872	25.2458961809189
chr3:183966717..183966764,-	ENSG00000214160	decay	44.216672284535	4.9945112508042	43.0208782549456
chr3:184529948..184529990,+	ENSG00000156931	decay	7.87310061136313	5.0757874103368	58.1866714377399
chr3:197518100..197518146,+	ENSG00000186001	decay	19.8555970842391	5.70362259646197	47.204055340445
chr3:39424828..39424918,+	ENSG00000144659	decay	17.7519613995858	3.04258576136798	36.7859459564719
chr3:44380211..44380274,+	ENSG00000179152	decay	11.1117282263377	2.69465796169566	42.4204986797839
chr3:45635587..45635658,+	ENSG00000144791	decay	9.18551789117708	6.08767829674286	27.4611866234843
chr3:46037299..46037337,-	ENSG00000163820	decay	21.9483943206535	13.8366761937957	52.5179139557392
chr3:48956249..48956330,+	ENSG00000177479	decay	28.8645304959079	11.4359988442816	41.0212924352518
chr3:49209023..49209063,+	ENSG00000185909	decay	9.41823511618562	5.86557449797518	42.9946285520331
chr3:52931557..52931623,-	ENSG00000213533	decay	9.23730615624037	4.10411248250382	56.072668796766
chr3:9834758..9834791,+	ENSG00000241553	decay	234.280626318271	45.2703355206753	36.465678513917
chr4:125633876..125633897,-	ENSG00000151458	decay	13.1097253812946	6.53271774367671	36.0408133204482
chr4:140216948..140216999,-	ENSG00000109390	decay	131.191252460066	39.6431917410767	62.96443574827
chr4:143326561..143326632,-	ENSG00000109452	decay	3.80498224643932	2.49906745207641	42.3724493476587
chr4:166034004..166034026,-	ENSG00000170088	decay	5.16647209056428	5.16045082112007	22.1290249627682
chr4:174089951..174089974,+	ENSG00000109586	decay	9.61102037470345	2.74998550221332	31.9398166363939
chr4:185655212..185655260,-	ENSG00000151725	decay	2.1913515404646	4.1816163314792	17.0898181372257
chr4:37978891..37978929,+	ENSG00000065882	decay	7.63939330303395	5.90359062142783	26.0760553653448
chr4:83763556..83763604,-	ENSG00000138674	decay	1.87300751502274	2.25212305265941	44.5364209302579
chr4:84406242..84406264,-	ENSG00000163322	decay	20.4222689056963	5.80673384144664	39.7131480228337
chr4:86699834..86699889,+	ENSG00000138639	decay	6.4442647494513	5.59011165472509	61.814874534988
chr5:138534029..138534045,-	ENSG00000120725	decay	3.51223789996453	2.78603296726105	33.0808949253721
chr5:139927213..139927271,+	ENSG00000243056	decay	2.62806414224352	3.47437677262349	32.9920977185913
chr5:141704575..141704598,-	ENSG00000187678	decay	34.1893998120771	13.4066090154734	33.9505767666168
chr5:149737221..149737309,+	ENSG00000070814	decay	4.59640341438432	1.94960080142523	45.7943191382851
chr5:156569850..156569893,-	ENSG00000135077	decay	6.67552291596492	5.3176496341099	44.8229080396075
chr5:179233376..179233428,+	ENSG00000161011	decay	5.60998639485726	4.48507226795271	33.9402349078615
chr5:44809032..44809067,+	ENSG00000112996	decay	18.4794445055425	5.43610308826265	42.7360734999699
chr5:6378614..6378695,-	ENSG00000133398	decay	19.3099457237717	3.94308836582327	40.1414961311207
chr5:6633534..6633578,+	ENSG00000145545	decay	6.9861984248185	2.70816804474121	37.6654952519151
chr5:95066730..95066782,+	ENSG00000164292	decay	5.84146687874617	3.83507884771977	52.5396559954347
chr5:98105268..98105295,+	ENSG00000174136	decay	5.42100000787348	5.73928510417026	35.6907068526422
chr6:12290586..12290600,+	ENSG00000078401	decay	76.552149646955	90.8045158886413	72.3336565984395
chr6:131384373..131384397,-	ENSG00000079819	decay	7.83606057999475	3.14845563640497	37.8574812974757
chr6:132270719..132270731,-	ENSG00000118523	decay	2.22054330153142	5.42907334888775	33.1878377160756
chr6:132272504..132272519,-	ENSG00000118523	decay	1491.74738441154	1038.09683154824	49.6332044957255
chr6:132722604..132722670,-	ENSG00000079931	decay	14.0093928824967	5.98879658069408	42.6203951013013
chr6:138428549..138428563,-	ENSG00000112378	decay	40.6562292507178	15.0842529266243	38.7659821363975
chr6:138866863..138866887,-	ENSG00000135540	decay	5.28811702201445	3.03855461948639	36.3267543592428
chr6:170102210..170102275,+	ENSG00000185127	decay	13.9914765607195	4.97938801216561	30.9608480525605
chr6:170893672..170893740,-	ENSG00000071994	decay	69.5795296614915	27.2635414143143	36.871297871979
chr6:170893742..170893754,-	ENSG00000071994	decay	3.88000180086683	2.41406322369922	31.2543210445816
chr6:30181156..30181209,-	ENSG00000234127	decay	6.71075449876602	2.65807295335468	50.3142198747413
chr6:30710447..30710473,-	ENSG00000137312	decay	8.83026439751755	9.53306988942015	50.6605279792743
chr6:31514333..31514407,-	ENSG00000254870	decay	5.40670814309863	3.95422904743847	20.0061297926193
chr6:32121908..32121998,+	ENSG00000221988	decay	8.05822549677688	5.36877313253269	25.6280121197064
chr6:33282024..33282046,-	ENSG00000231925	decay	13.4012824938089	4.40253529124557	52.8791987022967
chr6:34204973..34204990,+	ENSG00000137309	decay	21.5208983095032	6.85028542923542	37.8890334654681
chr6:36646476..36646498,+	ENSG00000124762	decay	1311.05078110233	183.072461080476	49.0821572159715
chr6:42989344..42989387,+	ENSG00000124541	decay	117.69595204892	22.7369131403689	25.6406516454986
chr6:45345597..45345721,-	ENSG00000196284	decay	6.82013729564904	2.93485259915401	37.2257447560298
chr6:64282377..64282392,+	ENSG00000112245	decay	20.7074679760108	5.00096693697807	47.1767983704242
chr6:71276596..71276649,+	ENSG00000154079	decay	14.3141310127141	3.62412987408723	46.494000205501
chr7:100183742..100183781,-	ENSG00000077454	decay	11.925143407652	3.09655155636196	27.3506683997136
chr7:102073966..102074072,+	ENSG00000160991	decay	10.6381527742322	8.62998494005308	33.919406797984
chr7:116200771..116200792,+	ENSG00000105974	decay	1.66704630092967	1.61983782978355	39.2747425216419
chr7:131241361..131241398,-	ENSG00000128567	decay	4.17992256081144	7.46288043111795	74.8886553005013
chr7:140340600..140340622,-	ENSG00000146966	decay	12.9444663380018	6.97926379371228	30.8227973881112
chr7:142960505..142960553,+	ENSG00000197448	decay	30.03642632874	7.73735787243106	42.8438247422032
chr7:151329215..151329358,-	ENSG00000106617	decay	9.25540420265042	5.32477323791306	36.1461090530934
chr7:26240389..26240400,-	ENSG00000122566	decay	10.5485186964664	5.70292134924846	58.7154763385957
chr7:35734730..35734777,-	ENSG00000122557	decay	7.91783128963301	4.49751590035146	35.1488236247928
chr7:43798270..43798316,+	ENSG00000106605	decay	23.5721684159548	8.91599444149852	28.0682460884701
chr7:5567661..5567703,-	ENSG00000075624	decay	5.09981493899159	3.29251230441847	38.1922447663491
chr7:6312206..6312308,-	ENSG00000008256	decay	4.29639637007949	2.22880676091825	44.2279343846641
chr7:766320..766358,+	ENSG00000164818	decay	10.2505615137923	5.31037535811693	50.7492451520973
chr7:93551089..93551142,+	ENSG00000127920	decay	122.539926337214	17.2645445809917	32.4804229506228
chr7:98972345..98972360,+	ENSG00000130429	decay	161.044422462156	26.0506052064923	50.4469773828855
chr7:99156434..99156510,+	ENSG00000197343	decay	2.57878828760008	1.61211200387567	36.1219933742641
chr8:107282389..107282493,+	ENSG00000164830	decay	8.28685496805972	3.79822568600783	39.6827027603937
chr8:128748470..128748487,+	ENSG00000136997	decay	58.192218360659	18.3190606887642	36.792212872849
chr8:134309488..134309503,-	ENSG00000104419	decay	57.2819971767824	23.2737656760472	37.5956081839517
chr8:144623595..144623646,-	ENSG00000014164	decay	3.86976483266821	4.77874902329903	35.8603767083639
chr8:145018080..145018178,-	ENSG00000178209	decay	2.5791069139079	2.02378665850291	46.2422131156708
chr8:30515693..30515776,-	ENSG00000197265	decay	33.4841841428111	9.1987203534103	35.7342430234618
chr8:37553261..37553282,+	ENSG00000183779	decay	5.46583187680815	3.59250876331283	40.1265168868993
chr8:59323892..59323947,+	ENSG00000215114	decay	5.32345578541495	4.48953479890261	42.5018403942309
chr8:8243933..8243954,-	ENSG00000182319	decay	5.69192558027431	3.22772938359191	40.9983684268972
chr8:99057769..99057776,-	ENSG00000156482	decay	949.747627519603	188.232964052114	39.413005147914
chr8:9911779..9911871,+	ENSG00000175806	decay	15.7885185190351	5.86948290937594	59.5043358269042
chr9:123964114..123964210,-	ENSG00000119396	decay	38.8624555421832	7.27888832414286	40.2763776033475
chr9:135906375..135906393,+	ENSG00000148308	decay	12.3191253230381	3.53056216208821	41.411007916118
chr9:136223414..136223474,+	ENSG00000148291	decay	15.6581684980245	4.20378382833811	47.1137327643959
chr9:136325093..136325144,+	ENSG00000160325	decay	7.65396566341336	5.31196198337189	31.5548143257554
chr9:139886846..139886912,+	ENSG00000148362	decay	15.8358504181999	5.6935918164826	28.2749494101726
chr9:18474125..18474160,+	ENSG00000178031	decay	11.0721666802104	8.47665568310407	61.8133469335145
chr9:21975146..21975164,-	ENSG00000147889	decay	4.80693100246008	5.0886178653914	29.9114151347821
chr9:34646651..34646689,+	ENSG00000213930	decay	7.46422690592832	3.48117148990623	35.8640104281346
chr9:35685452..35685516,-	ENSG00000198467	decay	7.17577407575112	7.07555269151559	31.2462292849952
chr9:72374848..72374894,-	ENSG00000188647	decay	7.9471049607738	3.04831968515943	43.007806092076
chr9:97767235..97767288,+	ENSG00000148120	decay	13.7225537952574	3.62530133296383	37.7020282054451
chrM:3299..3324,+	ENSG00000133112	decay	916.209016925941	735.729921162041	47.6555762940232
chrX:134049233..134049258,-	ENSG00000101928	decay	8.27367431042102	3.55488590831921	27.5418606001738
chrX:150565653..150565694,+	ENSG00000160131	decay	44.0452675022517	9.75911797659731	40.3306903622569
chrX:153200423..153200499,-	ENSG00000102030	decay	97.504930080611	28.8604764020619	38.136541903547
chrX:153744507..153744593,-	ENSG00000071889	decay	15.6588630379313	7.84172624576961	32.3156525662738
chrX:40595090..40595176,-	ENSG00000180182	decay	8.5611810507119	3.83006886402885	34.5324386007068
chrX:48380185..48380201,+	ENSG00000147155	decay	3.99606870400924	2.12354278745493	37.5872430979058
chrX:48433326..48433370,+	ENSG00000102317	decay	4.15905812862418	3.61470034504078	28.2322161108395
chrX:49028218..49028233,+	ENSG00000102007	decay	27.9423688533204	14.48774427619	35.7143770985588
chrX:70288162..70288233,-	ENSG00000147164	decay	18.9992637369117	3.01178935550308	38.1515272209536
chr1:10003486..10003551,+	ENSG00000173614	dip	9.77349450703328	7.53681818817028	206.906848593919
chr1:10490779..10490839,+	ENSG00000175279	dip	3.84968617917585	2.55863787480203	179.627391847003
chr1:114447412..114447530,-	ENSG00000134262	dip	3.3823218361296	4.48580868202239	77.3325548902616
chr1:1167346..1167392,-	ENSG00000078808	dip	80.9514336062018	16.3573714164523	193.017454409599
chr1:11994715..11994833,+	ENSG00000083444	dip	412.799677113466	38.4025717770489	155.195705380387
chr1:12079517..12079595,+	ENSG00000116691	dip	10.4510196165758	8.29637551606217	234.943216367768
chr1:150898812..150898923,+	ENSG00000143379	dip	6.15961520889418	3.64415332017845	158.74636559209
chr1:153958766..153958802,-	ENSG00000143545	dip	67.4901318430341	23.8679991284797	106.387409620608
chr1:154193017..154193077,-	ENSG00000143612	dip	90.0792137251998	28.4670710225939	168.021129560437
chr1:154943232..154943245,-	ENSG00000160691	dip	5.09944064972867	3.43117441317735	102.521348515301
chr1:155243235..155243304,-	ENSG00000176444	dip	5.81963402890954	1.65344952167101	191.513105865732
chr1:156698469..156698589,-	ENSG00000143319	dip	3.9503758574087	4.77275950797507	132.498111493966
chr1:15943922..15943974,+	ENSG00000197312	dip	1.90919220572417	3.18570679551108	154.49276311118
chr1:160254913..160254943,-	ENSG00000162735	dip	28.8346858330734	6.06959474207343	150.786960635261
chr1:160313149..160313160,+	ENSG00000162736	dip	8.59290046245503	5.09309232899056	220.846142079803
chr1:160370344..160370406,+	ENSG00000162738	dip	5.2172223546263	6.98857972208146	175.049311377126
chr1:16174280..16174365,+	ENSG00000065526	dip	6.99953538519528	2.6823359693611	130.191206993242
chr1:164528410..164528428,+	ENSG00000185630	dip	3.96934537124592	4.04576411130971	157.915148708864
chr1:185126037..185126120,-	ENSG00000121486	dip	3.65650098795936	3.05004070394035	167.055169760565
chr1:19578005..19578041,-	ENSG00000127463	dip	40.9792128422961	9.15711409446534	161.742554021146
chr1:197170394..197170444,-	ENSG00000177888	dip	4.29030243913189	2.37357865710636	150.548406369153
chr1:201617784..201617804,+	ENSG00000134369	dip	3.67056571212545	3.06664220798699	93.221824943491
chr1:205719122..205719157,-	ENSG00000069275	dip	6.5330311835838	3.3890666382589	157.835232000085
chr1:209824643..209824739,-	ENSG00000196878	dip	3.11724991362236	2.94468051381584	183.977250461833
chr1:21671968..21672009,-	ENSG00000117298	dip	61.32910912874	22.4111749831137	82.6369712578227
chr1:222885884..222885916,+	ENSG00000162819	dip	5.5588210259205	4.93877470370841	149.233636191031
chr1:224033596..224033697,-	ENSG00000143514	dip	7.90790713210648	1.68602740202336	143.133999234237
chr1:224517832..224517896,-	ENSG00000143748	dip	4.63386155327655	5.4643047039837	162.893663865705
chr1:224544572..224544618,+	ENSG00000143771	dip	30.9067678076565	17.353225546923	215.214728209222
chr1:226111835..226111879,-	ENSG00000143811	dip	2.88429100945874	2.79129212427993	165.912899686512
chr1:235491462..235491510,-	ENSG00000054267	dip	5.27089924388249	4.79521777424609	91.7352745312651
chr1:236228417..236228446,-	ENSG00000116962	dip	6.61369910614774	6.5634014504298	201.869044545972
chr1:23885981..23886002,-	ENSG00000117318	dip	67.8639739303576	150.473070718754	247.331326765196
chr1:24104869..24104918,+	ENSG00000057757	dip	23.3384081867585	5.06791546381214	152.401339580572
chr1:243418472..243418591,-	ENSG00000143702	dip	27.6894328547937	11.1116424672352	204.444457090609
chr1:246887640..246887723,+	ENSG00000143653	dip	33.345417912483	16.3371047760033	90.7749086437941
chr1:249120105..249120159,-	ENSG00000175137	dip	2.54990376670159	4.83133151163634	183.899007330953
chr1:25558984..25559000,-	ENSG00000117614	dip	49.4628331983738	13.2135248982862	175.677215512381
chr1:25573937..25573953,-	ENSG00000117616	dip	18.758889081007	17.146169108199	220.980063271484
chr1:31538517..31538576,-	ENSG00000134644	dip	13.9088702207318	2.66980150839377	132.916965980754
chr1:35544975..35545014,+	ENSG00000197056	dip	3.65478279352424	3.11583049419896	196.844815672928
chr1:43282945..43283016,-	ENSG00000177868	dip	3.92501817675661	3.68047725189817	81.5491027757758
chr1:43312258..43312310,+	ENSG00000164011	dip	2.76640694042217	4.63036623338455	103.78229373171
chr1:44412577..44412664,+	ENSG00000117408	dip	12.5779426926193	6.8763105746354	171.993151846011
chr1:52499443..52499499,-	ENSG00000198841	dip	5.23662184218751	4.12473836385287	116.244057350012
chr1:59249732..59249749,-	ENSG00000177606	dip	10.2939788498105	12.2304255583044	87.5288231802078
chr1:85725317..85725367,-	ENSG00000162642	dip	22.2461935640396	7.86992243405499	150.820346050261
chr1:93645934..93646012,-	ENSG00000117500	dip	47.7225340322262	11.3696701156891	131.183435629885
chr1:93913665..93913705,+	ENSG00000137942	dip	9.20401967861543	4.27116585029673	164.208938391688
chr1:94374946..94374994,-	ENSG00000023909	dip	18.921493084721	10.8533486246972	93.6816052575708
chr1:9884011..9884037,-	ENSG00000171603	dip	138.543905123404	30.7457114213114	134.297814572846
chr10:102747286..102747333,+	ENSG00000107815	dip	3.74417877115207	3.91571697486436	169.539664431257
chr10:105421477..105421518,-	ENSG00000107957	dip	5.28712600152793	4.74672134070008	147.428929710849
chr10:119134918..119134986,-	ENSG00000165650	dip	6.97940596229697	5.75678252189861	109.306247204277
chr10:120442897..120442902,-	ENSG00000151893	dip	4.91660877272554	3.36767507563802	155.307529876714
chr10:124713698..124713749,-	ENSG00000119965	dip	3.73169421076645	2.96671908622228	147.268450887002
chr10:128077034..128077055,-	ENSG00000148848	dip	9.49903019752067	7.92278859539288	137.697899849515
chr10:13628933..13629012,+	ENSG00000165630	dip	17.6866182690836	6.87498697910905	144.101041602264
chr10:181370..181417,+	ENSG00000015171	dip	6.24417407333768	3.05945742114582	127.150596886628
chr10:33200984..33201060,-	ENSG00000150093	dip	7.93919122141528	4.70608967450958	145.943652884488
chr10:49514703..49514736,+	ENSG00000107643	dip	18.0621279115421	4.73736760370465	135.345713743758
chr10:60027642..60027705,-	ENSG00000151151	dip	2.18704629373655	3.70602210850065	147.735632204472
chr10:60028878..60028891,+	ENSG00000122873	dip	5.07653883245545	6.38131925783476	183.090633993576
chr10:60272814..60272831,+	ENSG00000122870	dip	4.74299678533324	4.02813656899867	108.958916466745
chr10:63853436..63853442,+	ENSG00000150347	dip	12.3331853476671	4.01898641574023	157.54563183571
chr10:75504105..75504190,+	ENSG00000176986	dip	29.654747928458	14.2671679193256	204.41542453019
chr10:75571566..75571584,-	ENSG00000166507	dip	7.42697425917161	5.02558127951071	215.296329572904
chr10:82214052..82214087,+	ENSG00000108219	dip	50.7737406055865	25.4174731748608	236.168522584047
chr10:93392811..93392835,-	ENSG00000119938	dip	14.8110757818268	27.7250002197307	235.999602596575
chr10:94449703..94449718,+	ENSG00000152804	dip	40.8553838227653	18.0036652735793	169.839545362694
chr10:94608245..94608292,+	ENSG00000138190	dip	8.78657962743173	6.57824362210118	148.700306204087
chr11:101981169..101981187,+	ENSG00000137693	dip	10.8392712504107	13.2726386513254	169.916579241861
chr11:105948366..105948416,+	ENSG00000149313	dip	27.108714523035	6.35454401536225	193.267168563905
chr11:117186946..117186981,-	ENSG00000265969	dip	26.3230973090631	4.1102170055208	124.930176731905
chr11:11863500..11863576,+	ENSG00000170242	dip	4.62265456841217	10.2252817685265	30.1929805432388
chr11:118661632..118661669,-	ENSG00000110367	dip	13.2973361246655	8.26300840219864	148.365291778261
chr11:12030131..12030183,-	ENSG00000050165	dip	186.731918330565	13.2713070309252	93.6628001977653
chr11:125757556..125757620,+	ENSG00000198331	dip	5.27315312236339	5.51780666884572	162.184802505847
chr11:130786333..130786399,-	ENSG00000120451	dip	15.0317060188084	5.26828048441365	118.691002570358
chr11:22647350..22647396,-	ENSG00000183161	dip	2.50006429880366	6.25150333619187	78.6864386216789
chr11:2421953..2422010,+	ENSG00000184281	dip	18.022320961205	5.79145341432275	150.673500740644
chr11:3400340..3400422,-	ENSG00000005801	dip	4.43532370020997	5.2760946461793	118.280923449523
chr11:34073931..34073975,+	ENSG00000135387	dip	5.60472375997903	3.32240736622191	141.164062433448
chr11:44117741..44117798,+	ENSG00000151348	dip	5.14826924392314	4.70477389375767	107.243097218648
chr11:47600512..47600545,-	ENSG00000123444	dip	2.14102805099435	2.53838511544005	168.63909074313
chr11:57435441..57435628,+	ENSG00000156599	dip	28.7592294730528	5.83868090737458	147.705599313943
chr11:58346618..58346663,+	ENSG00000255073	dip	4.89975179639767	3.76985183464093	127.455107732353
chr11:62389449..62389465,-	ENSG00000149541	dip	16.8792635445465	4.08096491552776	127.026688104998
chr11:62439136..62439162,+	ENSG00000204922	dip	8.01263984338463	5.10859104971144	221.12864276601
chr11:64692145..64692202,+	ENSG00000068971	dip	12.1668504692614	8.49535492207531	79.5371594908345
chr11:64885111..64885202,-	ENSG00000174276	dip	7.47801152600251	4.11242731907695	70.9988973881926
chr11:64901951..64901974,-	ENSG00000162298	dip	4.81008237044402	5.32694044954452	197.641362903499
chr11:65638757..65638772,-	ENSG00000172638	dip	4.44905870702909	2.8848708301646	116.741707171627
chr11:66115032..66115144,-	ENSG00000174684	dip	15.9603441479531	12.5038063242787	168.757276850934
chr11:6624801..6624877,-	ENSG00000132275	dip	5.9753843194909	5.72874336235794	193.226991853592
chr11:68671318..68671419,+	ENSG00000132740	dip	4.03416474508924	3.88218263190548	179.228731203914
chr11:70049394..70049445,+	ENSG00000168040	dip	17.0243689507683	8.71171728592452	212.647610707362
chr11:70116779..70116858,+	ENSG00000131626	dip	11.0286467552585	8.87828313980877	65.7239434235771
chr11:77705687..77705745,-	ENSG00000149262	dip	8.91332825305969	5.69930560505831	200.206746599955
chr11:818906..818924,+	ENSG00000177666	dip	12.6819846896467	12.5766408372323	73.2186447728914
chr11:9595180..9595267,+	ENSG00000166483	dip	3.36984011548052	6.07263666508482	171.275139926653
chr12:104680751..104680777,+	ENSG00000198431	dip	10.4140693179223	4.11670397865238	195.564994845452
chr12:10766184..10766215,-	ENSG00000111196	dip	12.1459624290968	4.4786062945318	151.13497542183
chr12:110486281..110486345,-	ENSG00000174456	dip	7.98926007406343	5.57033062939414	207.840082899331
chr12:120972174..120972185,+	ENSG00000022840	dip	3.64533372996589	3.09989327382363	140.171882423304
chr12:121342097..121342122,-	ENSG00000157837	dip	3.49056609975613	3.88787367915486	71.0865590605779
chr12:125473600..125473686,-	ENSG00000150990	dip	7.6531522820283	6.57752174611625	191.557909355862
chr12:49504449..49504504,-	ENSG00000139636	dip	24.7548644216663	6.80918520582195	185.200375838142
chr12:49761273..49761306,+	ENSG00000123352	dip	7.88871471284732	3.68352090109722	167.652867117138
chr12:498415..498492,-	ENSG00000073614	dip	3.55555981312302	3.35427961955636	141.353147059469
chr12:54121215..54121254,-	ENSG00000012822	dip	14.074059870069	4.67921958075652	164.736583699273
chr12:56510368..56510379,+	ENSG00000229117	dip	6.09346897926101	2.15068065245249	112.768304482208
chr12:56512026..56512064,+	ENSG00000135482	dip	3.79401222881899	4.24541489655843	167.74925992084
chr12:56709736..56709780,-	ENSG00000257727	dip	35.6045303543284	8.40847993864732	68.0064495810405
chr12:57824739..57824834,-	ENSG00000179912	dip	2.66352276897818	2.96037357468901	128.204407947267
chr12:58176525..58176586,+	ENSG00000123297	dip	30.1013333109118	5.73832823178287	151.659795665067
chr12:6451163..6451182,-	ENSG00000067182	dip	19.625924316446	11.0746073999644	162.893607649425
chr12:64798302..64798414,+	ENSG00000184575	dip	10.858303066918	3.9028000030416	133.785219702344
chr12:6772268..6772297,-	ENSG00000111653	dip	16.2580309582697	3.14625171560922	148.46237974747
chr12:7023735..7023765,+	ENSG00000111674	dip	3.2910182211521	4.45066913878018	224.580822347701
chr12:72079842..72079890,+	ENSG00000139291	dip	4.09826777216042	2.60661960981379	113.764089180298
chr12:77158021..77158045,+	ENSG00000186908	dip	5.88997542610146	3.87567757332205	215.230962683598
chr12:82752523..82752564,-	ENSG00000133773	dip	4.8984059713958	3.68197267707539	183.611414814099
chr12:88536101..88536159,+	ENSG00000139324	dip	4.63027411004883	5.29130822839027	166.169202333427
chr12:89746173..89746188,-	ENSG00000139318	dip	6.51389056197936	5.14132451793783	127.540488573112
chr12:96794143..96794264,-	ENSG00000059758	dip	40.8448932301941	17.9459918615993	212.792012326697
chr12:99038998..99039076,+	ENSG00000120868	dip	3.69295591312477	3.40605789306925	130.660015314455
chr13:103451307..103451380,-	ENSG00000134901	dip	6.28133809510735	6.17068574008522	187.772025961144
chr13:103498370..103498458,+	ENSG00000134899	dip	8.40203712789585	4.8877417175119	133.92201227365
chr13:108867846..108867920,-	ENSG00000174405	dip	2.35162703103225	4.06400243645539	89.153309087799
chr13:115000339..115000380,+	ENSG00000130177	dip	4.27466402536799	3.77538899674345	107.539110815524
chr13:31736073..31736092,-	ENSG00000120694	dip	9.48226987531504	4.47536537180557	154.224589733141
chr13:37633743..37633840,-	ENSG00000102710	dip	16.641972079924	7.04675745900518	167.081037308035
chr13:41885360..41885443,+	ENSG00000172766	dip	1.21385892847113	2.86427340012898	176.327021522531
chr13:44361058..44361095,-	ENSG00000120658	dip	1.61369539496033	4.25752360282706	147.976868684647
chr13:49550015..49550070,+	ENSG00000102531	dip	6.17601562651933	4.56963901896869	196.199808482392
chr13:49684445..49684517,+	ENSG00000102531	dip	18.3618610403839	5.96159010302785	169.171338305724
chr13:50070077..50070150,+	ENSG00000136147	dip	22.5761262166492	10.4403279810407	143.122456232764
chr13:50510434..50510490,-	ENSG00000123178	dip	11.1735780107992	11.0991328097537	232.537041862203
chr13:51483881..51483935,+	ENSG00000136104	dip	4.46551321269531	4.1818061846348	192.395011260002
chr13:73356254..73356283,+	ENSG00000083535	dip	4.35988002065604	4.88100148522819	120.453072486766
chr13:77460532..77460548,-	ENSG00000178695	dip	9.74725358583839	10.1781683652667	70.8597222882248
chr13:80915252..80915274,-	ENSG00000136158	dip	11.2331323911563	12.4114053140953	196.123368373843
chr13:95248399..95248442,-	ENSG00000088451	dip	5.47267938947013	5.16288300440791	140.259891249648
chr14:100705140..100705188,+	ENSG00000100811	dip	3.29448637570911	4.57674782634609	166.112690893902
chr14:102551297..102551343,-	ENSG00000080824	dip	2.3423728741421	5.85648916871268	173.492677681577
chr14:102606215..102606257,+	ENSG00000140153	dip	9.4770382892621	7.2628009007707	182.105864456007
chr14:102771462..102771515,-	ENSG00000080823	dip	4.89693430442134	2.73746092781603	184.222512661551
chr14:20922960..20922999,-	ENSG00000092094	dip	9.05293195976838	3.80182991278163	215.251700244746
chr14:20937557..20937574,+	ENSG00000198805	dip	51.1230461361649	23.060710876015	219.90239652166
chr14:23310729..23310768,+	ENSG00000157227	dip	3.20509575983272	3.69077941504518	199.114408381723
chr14:23341077..23341094,+	ENSG00000197324	dip	8.05123288584961	3.90920253817525	115.653467976785
chr14:23776024..23776105,+	ENSG00000258643	dip	38.999037776847	8.5519644954039	101.290985464314
chr14:23791159..23791223,+	ENSG00000100836	dip	6.08851246864806	5.51907121640257	184.888360594869
chr14:24701644..24701730,+	ENSG00000100938	dip	3.38558466030151	3.23086069609882	106.948331048517
chr14:35515598..35515637,+	ENSG00000151327	dip	13.2427101785066	6.26309586614004	143.864961682589
chr14:51135036..51135063,-	ENSG00000151748	dip	6.30306402448378	4.07124048362782	168.529860492859
chr14:59950735..59950785,-	ENSG00000126790	dip	4.97382740828152	4.14504139298337	122.500451387278
chr14:60715928..60716007,+	ENSG00000100614	dip	4.54131188151068	6.12509779966234	157.824718885359
chr14:64971461..64971542,+	ENSG00000126804	dip	14.5012194141547	11.8388364751129	183.652791874231
chr14:69445930..69445948,-	ENSG00000072110	dip	33.818329848248	12.5567707912293	166.65388127543
chr14:74769653..74769705,-	ENSG00000119688	dip	5.6469206390253	3.78620772476187	140.038309167652
chr14:75078682..75078706,-	ENSG00000119681	dip	14.0379993475783	2.37803568351567	151.18369104415
chr14:75079205..75079223,-	ENSG00000119681	dip	3.6330802982138	3.8726090684021	162.18086818148
chr14:75079294..75079329,-	ENSG00000119681	dip	11.4038994129026	7.85284764948819	100.425435621724
chr14:91282726..91282804,-	ENSG00000165914	dip	3.96930984847771	4.13853033163681	198.677187887056
chr15:100106155..100106243,+	ENSG00000068305	dip	8.40584726263732	4.56082125832093	146.432892601193
chr15:38544993..38545058,+	ENSG00000166068	dip	3.7158476586489	3.19404126774564	179.218532342959
chr15:39885590..39885644,+	ENSG00000137801	dip	1.32487310624003	3.24011556222999	97.6300415747439
chr15:44829283..44829331,+	ENSG00000104131	dip	27.8856813413663	2.95547440400367	156.753408054438
chr15:49447947..49448036,+	ENSG00000156958	dip	5.1018177546147	3.65626353262722	163.666406016181
chr15:65426117..65426173,-	ENSG00000090470	dip	4.68998461296092	3.64523763813141	170.954607182421
chr15:66797172..66797204,-	ENSG00000174444	dip	60.9665019002391	27.1187323305249	167.177653459009
chr15:73076030..73076121,-	ENSG00000159322	dip	9.51346991266026	7.29231506560448	74.2741531225407
chr15:77712429..77712473,-	ENSG00000173517	dip	17.9128678810443	6.56793744469276	165.017177002152
chr15:83876268..83876339,-	ENSG00000166503	dip	4.43198496193644	3.42236731649997	89.256830247323
chr15:89456630..89456646,-	ENSG00000140545	dip	20.6661637618226	5.4140216185702	67.5849144572577
chr15:96873892..96873919,+	ENSG00000185551	dip	5.19315080236722	4.9099574242772	80.1475525834405
chr16:103572..103663,-	ENSG00000161980	dip	7.72693077225788	2.71126864583117	137.104274720204
chr16:10837670..10837714,+	ENSG00000103274	dip	13.9407029120673	6.93694817853159	179.476130610421
chr16:11350049..11350067,-	ENSG00000185338	dip	23.3090396433837	12.064533518665	159.963501277508
chr16:19125278..19125339,+	ENSG00000205730	dip	14.4906762278365	4.88232788239054	170.016090987317
chr16:21964612..21964626,+	ENSG00000140740	dip	6.74962686118	2.87225277195931	172.936922058552
chr16:22217577..22217667,+	ENSG00000103319	dip	10.708859177643	6.3236141415606	116.85596319781
chr16:24740962..24740991,+	ENSG00000090905	dip	5.66594299607373	3.81196126757302	222.860147515611
chr16:28223229..28223308,-	ENSG00000169180	dip	11.1990081547759	4.53643162211891	183.970355830198
chr16:28936493..28936564,-	ENSG00000177548	dip	3.41128717346818	2.68255439521117	198.117818954543
chr16:29874462..29874596,-	ENSG00000103502	dip	49.1049862888346	13.1619309220016	114.346654036006
chr16:29911864..29911967,+	ENSG00000174939	dip	5.97280270930895	2.30934291539009	208.084217948261
chr16:31106174..31106199,-	ENSG00000255439	dip	9.95304963025396	4.6547333368625	128.735186923479
chr16:31119689..31119774,+	ENSG00000103507	dip	53.7894950898497	18.4223536330731	149.787246539118
chr16:3508006..3508061,+	ENSG00000122390	dip	11.428564356385	6.72878762711698	197.144575534416
chr16:55512843..55512929,+	ENSG00000087245	dip	4.89005880556107	3.08319093874442	172.582696473982
chr16:56966047..56966066,+	ENSG00000051108	dip	88.8369604927332	64.5700038694944	186.543650803873
chr16:577697..577827,+	ENSG00000103326	dip	3.60332975764088	4.70315901722574	185.586191199877
chr16:58035303..58035361,+	ENSG00000103005	dip	92.168290158145	20.9093157916667	174.729220989079
chr16:58163262..58163292,-	ENSG00000070761	dip	5.56713042720303	5.13793544564394	191.21183319879
chr16:67281363..67281410,-	ENSG00000135723	dip	4.97830799744842	6.55664641482295	195.339130693728
chr16:67562702..67562791,+	ENSG00000039523	dip	12.168012283628	4.73735763637455	119.722813787025
chr16:67906939..67907042,+	ENSG00000038358	dip	7.46363749923592	4.0896112995304	182.66621457893
chr16:69599861..69599885,+	ENSG00000102908	dip	4.99890946209261	4.29827064422549	230.903802259443
chr16:718147..718188,+	ENSG00000140983	dip	2.28818486587881	3.70736396208322	159.968967832851
chr16:71842952..71843016,-	ENSG00000166747	dip	9.91973358547032	6.23335339551278	158.210184234241
chr16:734318..734362,-	ENSG00000161999	dip	21.7810881544202	13.6699703215243	95.7387968565103
chr16:740354..740416,-	ENSG00000127580	dip	2.90939081320637	3.78106985124992	159.414200006693
chr16:77225071..77225120,+	ENSG00000103111	dip	4.7071674898624	5.55072264292156	243.358353667892
chr16:86544113..86544145,+	ENSG00000103241	dip	8.01405631468919	6.05248538727267	118.397978131659
chr16:87985029..87985096,+	ENSG00000172530	dip	7.52691555728161	4.84015618469828	134.672470859374
chr16:89724064..89724138,-	ENSG00000131165	dip	40.09139151576	18.0436453535606	243.132843861987
chr16:89939979..89940011,+	ENSG00000141002	dip	28.3429547875719	6.35072142994844	145.795083897835
chr17:18128896..18128983,+	ENSG00000131899	dip	7.02755741478312	5.37126083816255	148.791770594968
chr17:18163872..18163985,+	ENSG00000177427	dip	1.59704007824799	3.86877753338448	155.316163110509
chr17:21030260..21030286,+	ENSG00000109016	dip	4.38010627101812	5.00983824109054	193.839479783348
chr17:21454898..21454951,-	ENSG00000212719	dip	4.90878678909694	4.65918342011784	178.871275569647
chr17:2304333..2304364,-	ENSG00000070444	dip	3.72137577316751	6.16383234461402	196.98538573111
chr17:25621129..25621146,+	ENSG00000109046	dip	51.938802181121	13.0375819080028	162.049944420658
chr17:27621159..27621172,-	ENSG00000108256	dip	15.7616621998355	3.31259057197249	164.8619754922
chr17:37886752..37886766,-	ENSG00000141741	dip	5.62425885190379	4.48713499875512	187.072478014691
chr17:39942940..39942970,-	ENSG00000173801	dip	39.4544697907783	8.47719955810132	103.168828787927
chr17:39969465..39969488,+	ENSG00000141756	dip	10.0435541499592	6.50827115660506	174.183608242893
chr17:40714138..40714205,+	ENSG00000068120	dip	21.7974269700241	12.6837916770207	202.591428866067
chr17:41132564..41132600,+	ENSG00000198863	dip	3.75920635115565	2.61339408523749	171.183631874405
chr17:4167244..4167281,-	ENSG00000185722	dip	3.930122791188	4.84203087894127	95.1284232219604
chr17:46621937..46621966,-	ENSG00000173917	dip	13.8011306072117	9.30843296238847	138.198590297062
chr17:46622070..46622109,-	ENSG00000173917	dip	8.54899663649852	5.74353397606629	172.424363158639
chr17:46622114..46622138,-	ENSG00000173917	dip	2.46331035192226	3.62977483545282	202.147520441828
chr17:46622205..46622218,-	ENSG00000173917	dip	3.06807270888673	7.3482836030837	209.509495382364
chr17:46655704..46655718,-	ENSG00000182742	dip	5.50697047693862	3.75822013131035	180.228801877512
chr17:47074793..47074870,+	ENSG00000159217	dip	13.7321373162783	5.8679947205973	176.654021748264
chr17:4843943..4843963,+	ENSG00000108523	dip	6.03870708210683	4.30809545539029	134.614815443139
chr17:48503571..48503597,+	ENSG00000167107	dip	5.73473027590685	5.5111472082104	178.44679758473
chr17:48941408..48941423,-	ENSG00000141232	dip	1.94356351292945	3.88952832089268	192.765671374146
chr17:5323492..5323527,+	ENSG00000129197	dip	26.6694464848899	14.5399425956815	198.256278174275
chr17:55038375..55038421,-	ENSG00000121058	dip	6.04327023572937	5.60214281097434	173.401583121377
chr17:58042075..58042135,-	ENSG00000189050	dip	4.24408523964771	5.90854890973041	136.347395054499
chr17:65241281..65241326,-	ENSG00000198265	dip	6.60540680962887	5.48712014886617	183.948283707664
chr17:72772462..72772511,-	ENSG00000109065	dip	6.60693968058297	4.83040571353211	200.161778223142
chr17:74707037..74707114,-	ENSG00000182534	dip	27.7653713059149	5.92969437430789	175.003051943024
chr17:74722536..74722639,-	ENSG00000070495	dip	4.92630063765462	6.19822482398071	146.950436836479
chr17:76374714..76374754,+	ENSG00000087157	dip	13.8518470197429	8.42384575089843	118.541475624102
chr17:77020273..77020288,+	ENSG00000173918	dip	3.55913367664442	4.86818795289484	70.5272747221581
chr17:7761306..7761396,+	ENSG00000182224	dip	2.48647573660889	2.24943432079427	137.119470596274
chr17:78075324..78075358,+	ENSG00000171298	dip	5.6920316991295	3.10435578640155	109.052427763216
chr17:79980742..79980773,-	ENSG00000169689	dip	29.7180794278883	12.0106947247391	207.046380470561
chr17:80231557..80231598,-	ENSG00000141551	dip	8.91399588294706	10.7537206742583	122.751460119946
chr17:80416563..80416597,+	ENSG00000141562	dip	7.05582416451658	7.22406018060535	215.737637273071
chr17:81037473..81037498,+	ENSG00000176845	dip	8.27681977614081	4.70713904377765	138.256457052318
chr18:13726645..13726718,+	ENSG00000101654	dip	9.19509775705701	4.3182966385264	98.6977114164615
chr18:34408902..34409022,-	ENSG00000134779	dip	23.2827645303853	10.6392978037592	120.374646610112
chr19:11466086..11466159,+	ENSG00000105520	dip	56.3062659924395	8.92812927151915	188.490474243336
chr19:11466167..11466180,+	ENSG00000105520	dip	6.61953234374959	5.45955366900043	156.92746355476
chr19:11708259..11708309,+	ENSG00000198551	dip	4.66496651493456	5.17328914109278	80.5868676347121
chr19:1249869..1249894,+	ENSG00000167470	dip	7.81236665548191	7.32696376726593	164.647691544961
chr19:1257414..1257448,+	ENSG00000167470	dip	3.16784029298948	4.28826617944176	235.127630304909
chr19:12721725..12721758,+	ENSG00000173875	dip	7.21592218719369	4.56098289285534	138.953547542306
chr19:12833361..12833382,-	ENSG00000105576	dip	6.06231325241206	6.43655965937037	130.53931608111
chr19:13050234..13050283,+	ENSG00000179218	dip	5.1290953930026	2.97659771782945	137.119362080936
chr19:14492247..14492264,+	ENSG00000123146	dip	5.66103626282522	7.43329670899834	157.44760659319
chr19:15311796..15311815,-	ENSG00000074181	dip	6.4366487746323	3.88327294968343	204.698891428431
chr19:17420340..17420383,+	ENSG00000130311	dip	110.561580992872	15.5815521468295	135.594124448617
chr19:1863568..1863586,-	ENSG00000129911	dip	21.3840686374103	10.3489661773524	203.787451119176
chr19:18668621..18668634,+	ENSG00000105700	dip	8.00941526070909	6.71086792984868	181.814074091936
chr19:18699574..18699591,+	ENSG00000006015	dip	3.80366772530742	3.07575414115548	144.706241273293
chr19:18942720..18942748,+	ENSG00000005007	dip	6.72180177166884	5.75028693079838	151.238337178967
chr19:19431626..19431665,+	ENSG00000129933	dip	10.6377343641052	10.4000986305508	148.018531099822
chr19:19754404..19754478,-	ENSG00000089639	dip	4.28692444993295	2.11674379627195	157.002537709969
chr19:2236246..2236286,-	ENSG00000104886	dip	9.31770121488477	4.28230681009945	123.228238527761
chr19:30302859..30302916,+	ENSG00000105173	dip	1.84731183340619	3.02207251703067	149.37368747054
chr19:36119975..36120003,+	ENSG00000126254	dip	15.7170993796165	7.3148199848133	140.470058728567
chr19:36706024..36706049,+	ENSG00000167635	dip	10.1872708069241	7.55539552116805	133.102918788615
chr19:4066803..4066886,-	ENSG00000178951	dip	3.45151758945341	5.20894368934604	63.4251687365987
chr19:41284135..41284211,+	ENSG00000167578	dip	9.58372633671132	4.57107845708921	193.728071682578
chr19:41770978..41771004,+	ENSG00000105323	dip	5.77390285093177	2.14797171848458	118.82097633857
chr19:41816053..41816178,+	ENSG00000142039	dip	6.76512213513865	4.41734371092743	131.865367248223
chr19:41858640..41858665,-	ENSG00000105329	dip	3.27826907171305	4.52686004509568	100.330816629835
chr19:42636586..42636607,-	ENSG00000028277	dip	14.519809199645	9.75618123647446	145.911668783292
chr19:44952635..44952668,-	ENSG00000167383	dip	2.26332963772678	3.96477035388828	104.937560289715
chr19:46142637..46142678,-	ENSG00000125746	dip	5.69964312053919	4.7440215538485	116.920268999542
chr19:4969116..4969131,+	ENSG00000127663	dip	15.2725557636368	9.26849470735349	138.13043052737
chr19:50083803..50083821,-	ENSG00000142546	dip	33.2861913799401	11.2500447578318	188.996683037538
chr19:50979753..50979801,+	ENSG00000161671	dip	85.6853582093413	19.3905146055334	78.3453612506683
chr19:52598958..52599026,-	ENSG00000197608	dip	4.13211245091876	4.34181852851053	141.796065777542
chr19:54606148..54606179,+	ENSG00000170906	dip	108.310726140304	64.7723336603614	257.501622659198
chr19:55897738..55897762,+	ENSG00000108107	dip	3.03289795793133	4.09238894510055	208.276311195281
chr19:57999101..57999158,+	ENSG00000105136	dip	4.8822427041012	2.64385653632693	99.2036256783224
chr19:6372795..6372826,+	ENSG00000125652	dip	60.784093769419	17.6334046129733	189.131421796799
chr19:7599597..7599642,+	ENSG00000032444	dip	11.1639399710301	6.57323098247293	217.91410158912
chr19:8008533..8008563,-	ENSG00000104980	dip	26.8741687077277	10.4573437269357	202.275661353383
chr19:9434841..9434886,+	ENSG00000188321	dip	2.55020839673819	2.29105831368234	184.805928773085
chr19:9731872..9731915,-	ENSG00000171469	dip	8.26865356559599	9.02617880814927	205.251851743657
chr2:109204743..109204855,+	ENSG00000169756	dip	1.42139864726351	4.41491954318004	155.498309095241
chr2:113403507..113403526,+	ENSG00000144136	dip	156.469500479279	69.9060582736307	214.85514650939
chr2:11886710..11886776,+	ENSG00000134324	dip	13.3499981169843	5.30588416593808	243.568693041759
chr2:122407007..122407045,-	ENSG00000074054	dip	10.9755843970782	6.66013241839188	179.636758980992
chr2:162930622..162930641,-	ENSG00000197635	dip	8.97696718189246	6.24325958112444	157.344520873939
chr2:177134134..177134197,+	ENSG00000128654	dip	30.4316645906141	8.24378654861096	210.380547594851
chr2:180871814..180871851,-	ENSG00000163510	dip	8.04641591824117	3.15547224480667	110.099112223606
chr2:201729366..201729392,-	ENSG00000013441	dip	10.8381124373856	21.0168686502024	68.4156195264555
chr2:201754056..201754130,+	ENSG00000196290	dip	2.80299959888089	4.49044901112159	149.693279995116
chr2:211341411..211341499,-	ENSG00000115365	dip	7.63244762015339	7.48413475987761	189.727331466082
chr2:216238068..216238142,-	ENSG00000115414	dip	2.16360881032972	3.19693919632455	137.539330704551
chr2:216240386..216240458,-	ENSG00000115414	dip	5.161548938902	5.64528543913158	123.597799325038
chr2:216245657..216245732,-	ENSG00000115414	dip	10.1092578536447	7.31148149947361	219.413924430885
chr2:216248820..216248848,-	ENSG00000115414	dip	5.25565620609567	5.5912337453396	108.936808484774
chr2:216259404..216259444,-	ENSG00000115414	dip	5.37759516177508	5.11310402701883	175.597340387237
chr2:216262556..216262578,-	ENSG00000115414	dip	4.84446932407478	9.8597055251475	223.065856628649
chr2:216264027..216264048,-	ENSG00000115414	dip	2.31200263720234	5.01576083476175	185.889500602978
chr2:216274715..216274759,-	ENSG00000115414	dip	7.8203358444454	4.35505997037328	112.94388129839
chr2:216289922..216290014,-	ENSG00000115414	dip	9.37502374062216	10.4336033248688	201.68612534745
chr2:217277169..217277266,+	ENSG00000138375	dip	7.83030275146085	3.94619262366145	199.626010120231
chr2:217560039..217560069,-	ENSG00000115461	dip	3.29317858417245	3.2841124426449	168.986822497076
chr2:219134822..219134898,-	ENSG00000127837	dip	60.6183184293945	8.61394925500975	157.795699705693
chr2:220094514..220094599,+	ENSG00000163516	dip	9.39776249284687	8.8295830273507	174.646276198224
chr2:220252603..220252666,-	ENSG00000123992	dip	10.571435885868	6.049585502718	57.3217105770433
chr2:220462560..220462604,+	ENSG00000144589	dip	7.65711902144517	8.13548467538931	194.542273062353
chr2:224822148..224822190,+	ENSG00000135900	dip	43.2968369358386	13.9010400181259	151.629386349853
chr2:231191875..231191918,+	ENSG00000185404	dip	5.75321918095918	4.65882374035238	151.560995896676
chr2:27301500..27301546,+	ENSG00000138080	dip	47.7608123065433	13.8095230559848	197.195599343795
chr2:27357479..27357524,-	ENSG00000138073	dip	15.5660947278608	8.87772756968386	175.631534041554
chr2:32502952..32503025,+	ENSG00000119820	dip	62.691391336401	14.3803164650319	99.1569661412659
chr2:32582184..32582301,+	ENSG00000115760	dip	15.0389388167339	8.4631559389402	97.4351647005865
chr2:33824336..33824378,-	ENSG00000119812	dip	31.0711025832865	5.8216232512627	167.757539441181
chr2:39103014..39103084,-	ENSG00000163214	dip	4.76164755412293	2.6082941455206	144.677056636038
chr2:48010276..48010307,+	ENSG00000116062	dip	14.2608852196572	4.97295868703581	180.202232611577
chr2:54014270..54014287,+	ENSG00000068912	dip	6.31469754768188	4.83164930159139	116.702941295824
chr2:68385009..68385068,+	ENSG00000115946	dip	17.7821488314659	4.29273043942216	162.446701775338
chr2:69614328..69614368,-	ENSG00000198380	dip	34.1798519713153	16.1883222291489	117.915289770322
chr2:70056762..70056847,+	ENSG00000087338	dip	3.75743381015189	6.1933034702313	191.90168035966
chr2:71221942..71222019,-	ENSG00000144043	dip	14.84820150001	7.12143202873278	189.956550055529
chr2:75937994..75938054,-	ENSG00000005436	dip	3.43065533139606	2.79129628822704	119.988730372861
chr2:86790505..86790579,-	ENSG00000115561	dip	41.5257571731083	10.841256526049	208.268084656452
chr2:88355276..88355309,-	ENSG00000172086	dip	5.09437694475676	8.19813255307411	181.936706133956
chr2:95787533..95787573,-	ENSG00000144029	dip	14.818688507249	10.6907321563461	243.016318576468
chr2:97405775..97405816,-	ENSG00000114988	dip	7.21396180421466	3.60989843848194	181.667367647538
chr20:17550062..17550089,+	ENSG00000125868	dip	0.730638439240739	2.04251722907873	158.808442058985
chr20:17949143..17949183,-	ENSG00000089006	dip	2.88593967524987	3.1658143063654	82.7278069380717
chr20:30795511..30795562,-	ENSG00000126003	dip	3.42948777434415	4.53084340672356	100.640829393044
chr20:34042962..34043028,+	ENSG00000126001	dip	3.00189255332376	2.84931792277361	132.825382935349
chr20:34129791..34129841,+	ENSG00000125991	dip	137.097800808082	39.4997134274007	174.364719247461
chr20:39657493..39657507,+	ENSG00000198900	dip	9.89549709148652	8.32930503738592	191.776548636366
chr20:39766125..39766218,+	ENSG00000124181	dip	14.3770906164916	4.33186617081487	142.526040431687
chr20:43104541..43104576,+	ENSG00000124120	dip	3.26735313669803	3.95253665194095	184.564678560054
chr20:55934548..55934555,-	ENSG00000256222	dip	1.07200214390506	2.12466169069479	197.968193464694
chr20:57466569..57466597,+	ENSG00000087460	dip	5.0404422860747	4.69044608141805	59.9562592912685
chr20:5931109..5931212,-	ENSG00000089195	dip	6.08597628398424	1.77550867630878	163.194303225712
chr20:61493117..61493187,-	ENSG00000101190	dip	4.49525082753386	8.02620820090543	193.93239538799
chr21:27462289..27462323,-	ENSG00000142192	dip	2.79226269398668	6.3012922859035	148.463754950444
chr21:38071403..38071428,+	ENSG00000159263	dip	4.52765165335946	4.22147060367656	185.701479730997
chr22:21213352..21213386,+	ENSG00000099940	dip	13.0169463129089	9.0589904500201	220.060138022944
chr22:22221900..22221963,-	ENSG00000100030	dip	29.5219733476192	19.090845966926	125.496188180027
chr22:26908403..26908467,-	ENSG00000100109	dip	14.5156126807987	6.90330413633979	78.2148669158078
chr22:38597987..38598021,+	ENSG00000185022	dip	8.88170775178362	6.65506891329552	80.6127648139095
chr22:38881806..38881829,-	ENSG00000100201	dip	17.9117335466249	15.5516400949267	218.466458057703
chr22:38902300..38902322,-	ENSG00000100201	dip	69.5444984536215	23.8419535104304	251.04675510565
chr22:40766582..40766670,+	ENSG00000100359	dip	23.1611137485851	9.2616629688341	215.541771662431
chr22:41940404..41940500,-	ENSG00000100413	dip	12.0695171696925	5.27920381595786	193.443348854711
chr3:100211412..100211501,+	ENSG00000181458	dip	12.5418495519842	4.20668237501592	178.555108973165
chr3:100428317..100428471,+	ENSG00000114354	dip	104.79030798334	14.1218958500461	148.094582224769
chr3:118959733..118959766,-	ENSG00000121578	dip	3.59786757490493	2.73802412462814	151.392166041169
chr3:120115192..120115245,-	ENSG00000163430	dip	1.73703357928873	3.05306582083939	138.814408906245
chr3:128369643..128369678,-	ENSG00000163902	dip	262.882725260438	52.6024567028138	84.721888201301
chr3:128968437..128968505,+	ENSG00000181789	dip	90.7497491070718	39.9162383917103	157.645048985679
chr3:134093314..134093380,-	ENSG00000114019	dip	8.13628932216727	4.9339248922796	161.281042596174
chr3:136537911..136538003,+	ENSG00000168917	dip	3.092095662155	6.03126738515969	162.478486811948
chr3:14444063..14444133,+	ENSG00000131389	dip	41.3890443900245	10.625885123714	188.695686392516
chr3:14444181..14444192,+	ENSG00000131389	dip	3.60996889984707	5.76958782887157	119.971599887293
chr3:172428959..172429013,-	ENSG00000144959	dip	0.996839054111483	2.12562543482918	77.8244775716757
chr3:179322573..179322603,+	ENSG00000136521	dip	189.816309062801	26.9914555468629	137.536459974688
chr3:183415558..183415649,+	ENSG00000163872	dip	8.68065672863398	6.84926168548831	187.695218539246
chr3:183735660..183735727,-	ENSG00000114770	dip	3.36809653628445	5.84477825342621	198.931406180808
chr3:185826855..185826911,-	ENSG00000244405	dip	27.5875412480555	7.03331783199988	177.105110677008
chr3:190040223..190040243,-	ENSG00000163347	dip	6.82359202864043	7.88711715035295	66.1435021163281
chr3:193853927..193853944,+	ENSG00000114315	dip	7.92372919575287	7.87699848084616	173.790315036299
chr3:197463700..197463805,-	ENSG00000145016	dip	3.52785029750387	3.16964598697645	165.801423067809
chr3:27525865..27525882,-	ENSG00000033867	dip	33.9017239948954	14.6443362949705	143.963281272094
chr3:37284706..37284771,+	ENSG00000144674	dip	8.10900824827947	3.15498586448881	139.63652656599
chr3:43732420..43732436,+	ENSG00000011198	dip	9.58918657414736	4.3539380913685	131.046945414287
chr3:47844615..47844682,+	ENSG00000132153	dip	16.3824631514106	7.86400618525033	188.752055387286
chr3:49142178..49142195,-	ENSG00000172053	dip	91.5195342805274	32.2798772580261	158.494022467494
chr3:52090569..52090593,-	ENSG00000164086	dip	2.71531949963585	3.80495577972995	159.172009272938
chr3:52312636..52312673,-	ENSG00000164091	dip	30.0502099245074	9.14528386345133	229.063763101119
chr3:52570730..52570755,+	ENSG00000168273	dip	12.2197740541714	9.95673149157959	159.047983869094
chr3:9439286..9439332,+	ENSG00000168137	dip	6.76080785648321	2.20463069655217	141.220996572922
chr3:9439516..9439578,+	ENSG00000168137	dip	4.82288453565958	4.0704089483325	114.399210900428
chr3:98536685..98536713,-	ENSG00000057019	dip	2.12189611505714	1.64661339150233	176.977592063206
chr3:9932272..9932313,+	ENSG00000171135	dip	28.0353277532812	7.59427820203758	162.620451978896
chr4:100871459..100871483,-	ENSG00000164032	dip	3.014064062227	2.44449617789164	136.854431592106
chr4:103748024..103748035,-	ENSG00000109332	dip	2.4819895830131	2.520606204257	70.4242598769761
chr4:103748215..103748226,-	ENSG00000109332	dip	3.1815494493876	3.39924613531235	87.6354592128266
chr4:140375224..140375317,+	ENSG00000172007	dip	3.7123112570733	6.16191649004692	136.371036038979
chr4:148402212..148402230,+	ENSG00000151617	dip	2.76330080768192	3.16818542085113	66.4908333510806
chr4:170192092..170192115,-	ENSG00000154447	dip	8.19995803943256	3.76376255405743	166.02092801471
chr4:175204765..175204843,-	ENSG00000164117	dip	4.5033562185016	5.46807056790775	160.359471332918
chr4:37687991..37688005,-	ENSG00000181826	dip	6.40855309665754	4.65739243457516	71.819355642111
chr4:39979271..39979287,-	ENSG00000121892	dip	1.97757014247395	3.28547635753443	145.346810362473
chr4:4291861..4291913,-	ENSG00000145220	dip	9.37468083300202	3.37557796550739	162.754019245585
chr4:44680429..44680498,+	ENSG00000151806	dip	8.99525442946564	4.30026897937545	159.845441697098
chr4:53525406..53525478,-	ENSG00000109189	dip	8.28631961442899	4.01673357723076	151.072103286301
chr4:66536196..66536216,-	ENSG00000145242	dip	6.47515086720071	5.95487321029124	177.528555973753
chr4:6711558..6711612,-	ENSG00000178988	dip	22.6036794165292	6.53553973503537	143.69223850107
chr4:6717858..6717937,+	ENSG00000186222	dip	7.51742357181351	10.7758543040966	78.8786834467943
chr4:77997018..77997042,-	ENSG00000118816	dip	11.9961140370081	5.7686019643914	198.692842125639
chr4:7941474..7941485,-	ENSG00000196526	dip	2.37572389887034	3.21610074740179	224.127182078416
chr4:79860506..79860600,-	ENSG00000163291	dip	6.02959198108974	4.88049949949757	116.41777773744
chr4:83719884..83719971,-	ENSG00000145284	dip	16.3131461078061	8.99458646458534	232.566862580105
chr4:89444845..89444874,-	ENSG00000145337	dip	7.71214722038748	6.90199680797264	134.998184724805
chr4:89618954..89619001,-	ENSG00000177432	dip	4.54549371394908	1.78368682290355	126.239573689385
chr5:112630598..112630689,-	ENSG00000171444	dip	7.00741541392035	4.78224728392986	137.518180497421
chr5:132299313..132299334,-	ENSG00000072364	dip	7.91767538189649	2.98199839191633	155.22442080996
chr5:135385158..135385200,+	ENSG00000120708	dip	7.64953785743891	5.43532920375209	257.693750484189
chr5:138842286..138842336,-	ENSG00000249751	dip	13.4723774741486	14.9980661559531	216.810486254599
chr5:154134849..154134948,+	ENSG00000155506	dip	20.5341378028705	7.42951320356656	186.29495305564
chr5:173043615..173043688,-	ENSG00000145919	dip	46.1203019665901	17.9547107396216	187.895626389039
chr5:175788758..175788808,-	ENSG00000122203	dip	85.9439499533119	18.8290761574309	80.423993411688
chr5:176449684..176449722,+	ENSG00000113761	dip	5.5269411771884	5.55598797757778	150.475875664158
chr5:177019269..177019273,+	ENSG00000184840	dip	3.49752665037762	3.76750294227789	142.581908151477
chr5:37371163..37371231,-	ENSG00000113569	dip	13.5953960349112	2.60371694083362	125.863717074154
chr5:41870475..41870494,-	ENSG00000083720	dip	6.9241623072257	4.58038691162235	85.4589426336874
chr5:52095956..52095999,+	ENSG00000152684	dip	8.93790191396052	7.33884198890678	229.999926142797
chr5:52776449..52776465,+	ENSG00000134363	dip	9.50046387089603	4.76104124088442	161.35374508163
chr5:65222500..65222555,+	ENSG00000112851	dip	6.34300622995403	3.50961343669751	117.457893337417
chr5:6633474..6633529,+	ENSG00000145545	dip	4.54508605753121	1.96313115450038	134.16427463466
chr5:71403323..71403340,+	ENSG00000131711	dip	8.60698014036842	5.23685620400276	133.750301667532
chr5:72204959..72204975,+	ENSG00000083312	dip	3.61338839340582	2.89725353603057	140.675887169788
chr5:74062931..74062980,-	ENSG00000164347	dip	17.3924010002558	4.93339769863152	124.470285120241
chr5:82373164..82373220,-	ENSG00000174695	dip	46.6617538568336	13.2783750605958	104.473629292285
chr5:82767487..82767510,+	ENSG00000038427	dip	4.22240898100221	2.36845057768318	132.394826144073
chr5:85913736..85913769,+	ENSG00000127184	dip	397.185705753171	96.2995609881915	190.953434049015
chr5:86563636..86563712,+	ENSG00000145715	dip	18.5311223086154	7.01396812265268	227.064040141523
chr5:95997750..95997768,+	ENSG00000153113	dip	2.15402182969105	3.98964277109046	184.355305801173
chr5:98109355..98109380,+	ENSG00000174136	dip	10.898122502817	8.02658184452832	143.384545918967
chr6:106534192..106534224,+	ENSG00000057657	dip	4.98117811009575	10.3959963046082	65.5377911153836
chr6:106773610..106773700,-	ENSG00000057663	dip	7.99194688515953	2.94580572192329	156.378639339475
chr6:109703634..109703660,-	ENSG00000135535	dip	23.7348712164327	14.80394293807	133.904875282377
chr6:112408661..112408743,-	ENSG00000074935	dip	7.26286666946827	4.16859416153588	181.797368547296
chr6:119670919..119670943,-	ENSG00000111885	dip	18.4457243751124	5.36532315913218	162.543683270433
chr6:149887521..149887549,+	ENSG00000055211	dip	13.1948280165671	5.8845869318243	141.888326600898
chr6:160114515..160114568,-	ENSG00000112096	dip	4.5632317494872	6.06883204855212	64.0804943011368
chr6:160390102..160390147,+	ENSG00000197081	dip	48.7787654237614	16.0543972502016	124.810807845668
chr6:167412835..167412899,+	ENSG00000213066	dip	10.3348755251397	9.09694542802862	143.607604880821
chr6:31588451..31588477,+	ENSG00000231825	dip	3.63630400755321	3.33110741653996	194.190870550315
chr6:31704113..31704124,-	ENSG00000223639	dip	3.23218174727025	5.30413980221509	160.693832727371
chr6:32157947..32157992,-	ENSG00000204304	dip	7.52276951955217	5.6028985890322	199.881270934615
chr6:33168427..33168457,-	ENSG00000204231	dip	8.72675125935485	12.3017033137622	165.524755327164
chr6:35227480..35227546,+	ENSG00000065029	dip	2.4742427817876	3.23564290061196	166.53978411184
chr6:41755373..41755384,+	ENSG00000214736	dip	5.0698545920671	5.44448319774189	137.157106089302
chr6:41888846..41888885,-	ENSG00000124641	dip	4.71743625062497	5.5293625277357	190.192142760857
chr6:43596959..43597028,-	ENSG00000172432	dip	10.1075175018668	7.71809926801947	149.539583153989
chr6:43603596..43603612,+	ENSG00000124688	dip	4.51206170408567	3.47259721398469	144.824768109864
chr6:56716686..56716731,-	ENSG00000151914	dip	5.14570861206796	7.45689807510749	145.127452575157
chr6:64282447..64282471,+	ENSG00000112245	dip	36.1119204304116	12.0552710694597	134.100418165187
chr6:693074..693150,-	ENSG00000112685	dip	10.6427198987146	7.37352056291596	170.948259602227
chr6:76458948..76458964,+	ENSG00000196586	dip	3.98459066702951	4.70420189008891	91.1603702574966
chr6:8064567..8064652,-	ENSG00000188428	dip	3.83977092032674	1.65275770446203	175.104929742509
chr6:80816372..80816415,+	ENSG00000083123	dip	4.88780410882448	2.78711970948528	131.705051892536
chr6:88411583..88411636,-	ENSG00000135334	dip	4.86934162944414	5.69465543583834	110.948298983145
chr6:96025341..96025472,+	ENSG00000172469	dip	6.29682970923722	4.79965670572437	118.630017259232
chr7:100201103..100201120,+	ENSG00000106333	dip	15.2297081431424	6.57906432160305	140.052353052157
chr7:100895559..100895602,-	ENSG00000214253	dip	2.6423086918196	4.37663072473684	189.040506304426
chr7:102105289..102105319,-	ENSG00000160993	dip	2.79195955441731	4.00499214106472	156.889370447939
chr7:102105370..102105474,+	ENSG00000161036	dip	14.7059572004653	5.6678921939588	173.950610852175
chr7:103848422..103848492,-	ENSG00000164815	dip	6.45109276140514	3.46714984649506	141.406510916022
chr7:107204389..107204446,+	ENSG00000105865	dip	3.71445559564179	1.59539272232588	158.908765316488
chr7:127983877..127983971,-	ENSG00000106344	dip	10.3229149099076	4.77840393130027	131.905625950957
chr7:129845234..129845282,-	ENSG00000146842	dip	3.72871084727164	5.11204960940283	175.116048806478
chr7:134617957..134617991,+	ENSG00000122786	dip	4.24982061453709	4.51354858192354	164.700824317787
chr7:139477785..139477853,-	ENSG00000064393	dip	5.96455977549015	2.81725791533657	85.4373976725147
chr7:140624499..140624568,-	ENSG00000157764	dip	3.42045662616125	3.36674780416459	108.061213708495
chr7:150725523..150725553,+	ENSG00000197150	dip	10.6950624918667	4.90743686826123	213.851565818148
chr7:23145366..23145443,+	ENSG00000122550	dip	11.9251032836453	10.1551395013843	182.985888920872
chr7:26236464..26236483,-	ENSG00000122566	dip	3.55008081654474	5.54593924812148	198.188993426809
chr7:26236987..26237030,-	ENSG00000122566	dip	4.66954434779766	6.17861228788945	179.689742306398
chr7:2671611..2671658,+	ENSG00000136295	dip	35.7773425110379	11.1581859252948	112.178637324785
chr7:30066233..30066332,-	ENSG00000106080	dip	22.2246122191853	3.20568537371983	136.27900085934
chr7:30544405..30544459,-	ENSG00000006625	dip	6.59077413033467	4.01367771877263	173.403281222391
chr7:32535060..32535215,+	ENSG00000105778	dip	14.1253145207699	8.34434496629736	181.379157321323
chr7:38217818..38217882,+	ENSG00000010270	dip	9.63644549416256	7.34351403794023	97.5506652377402
chr7:65670312..65670330,+	ENSG00000169902	dip	53.9465726694745	22.866976627292	95.2258858802113
chr7:73703728..73703807,+	ENSG00000106665	dip	12.8722270298761	7.58450787380632	132.94561144471
chr7:89975982..89976052,+	ENSG00000105793	dip	8.0620973463324	5.19396637759155	112.255026872012
chr7:92076740..92076834,+	ENSG00000157259	dip	16.673614680517	5.15130816956942	174.203833507246
chr7:93519562..93519586,-	ENSG00000105825	dip	1.6992271797462	2.49471895335268	123.746116304838
chr7:97910962..97910979,+	ENSG00000164713	dip	14.629312983965	12.6338309968255	228.955102306173
chr7:994302..994329,-	ENSG00000105963	dip	14.9441085109599	9.5409588438163	94.3988071150608
chr8:110346546..110346619,+	ENSG00000120533	dip	91.1100326167549	18.3544957020973	152.608622476373
chr8:12990763..12990775,-	ENSG00000164741	dip	0.699930652309691	4.11641526138572	220.618423918182
chr8:141645693..141645783,-	ENSG00000123908	dip	4.3608210641435	2.74358674265558	147.6010735207
chr8:144691718..144691753,-	ENSG00000104524	dip	4.96159853572203	8.80813850434402	148.61285229768
chr8:145133493..145133550,+	ENSG00000178896	dip	3.88650128070297	4.69844165001772	196.126703416815
chr8:145582118..145582170,-	ENSG00000182325	dip	6.32497874744307	3.05001318774354	110.266287156606
chr8:146078376..146078466,-	ENSG00000170619	dip	5.99319428617125	4.23657675448359	136.652474360101
chr8:23104130..23104184,+	ENSG00000147457	dip	16.0132902170118	6.10382427464879	157.363259014122
chr8:25042192..25042239,+	ENSG00000147459	dip	4.09816850167006	6.09413676197909	203.915971655632
chr8:33370607..33370676,-	ENSG00000129696	dip	6.01861043791402	3.55503583408203	148.305531874263
chr8:37654369..37654415,+	ENSG00000020181	dip	12.401309541637	6.15266515001744	118.146324251328
chr8:37707358..37707407,-	ENSG00000104221	dip	8.27008718121245	7.13264110274792	100.757667630362
chr8:42196001..42196021,+	ENSG00000070501	dip	7.43326069158552	7.54214914498253	213.793079436773
chr8:54934978..54935000,-	ENSG00000187735	dip	3.5810522959476	3.45463605252779	167.989600833457
chr8:61429506..61429558,+	ENSG00000104388	dip	91.7488691950346	6.39736851894057	138.784579768144
chr8:67976593..67976645,+	ENSG00000104218	dip	1.86376690685898	3.05593567090621	139.672875425187
chr8:80942139..80942211,-	ENSG00000147586	dip	2.44390618753571	3.07706838844263	186.693658584834
chr8:80942484..80942512,-	ENSG00000147586	dip	11.601402071853	8.9128294578138	182.735636400884
chr8:9008160..9008180,-	ENSG00000173281	dip	4.46937549073074	9.75716102496788	187.764725521248
chr8:91657909..91657988,-	ENSG00000180694	dip	2.34800213219242	3.87768355193769	83.5230152218841
chr8:91658303..91658327,-	ENSG00000180694	dip	5.24940289252282	2.84427405175978	190.236056430769
chr8:94929110..94929167,+	ENSG00000164951	dip	3.89991338558094	4.8837461886001	193.430238552663
chr8:95961578..95961628,-	ENSG00000164938	dip	22.9564414353875	6.59730388865114	129.77390179902
chr9:102861267..102861307,-	ENSG00000023318	dip	51.9356872081992	8.67848594874515	200.169402560167
chr9:12775011..12775028,+	ENSG00000153714	dip	8.58248204731802	14.8924249749506	125.994443038253
chr9:128412697..128412741,-	ENSG00000119487	dip	3.94699007011887	6.21831021072338	124.978288927773
chr9:131592058..131592100,-	ENSG00000198917	dip	7.34531508308255	6.59292147104006	161.997966277639
chr9:131940526..131940546,-	ENSG00000188483	dip	37.6856607310979	18.780400068332	197.577694703457
chr9:134269439..134269506,+	ENSG00000130723	dip	20.4966255396754	10.3565369076464	197.642253869005
chr9:136242894..136242905,-	ENSG00000148248	dip	10.2023456123328	3.83379808845277	129.030757856849
chr9:35111433..35111455,-	ENSG00000005238	dip	8.28977178546045	3.50436748640674	123.2061264179
chr9:37785037..37785079,-	ENSG00000107371	dip	9.39846016072809	7.92315643354684	158.000738396983
chr9:37904338..37904368,-	ENSG00000122696	dip	3.02008097046148	1.59831854225332	160.944859463435
chr9:4300050..4300118,-	ENSG00000107249	dip	7.0029016495892	5.97938905589158	77.4047849108206
chr9:6215799..6215815,+	ENSG00000137033	dip	19.6925364885724	11.4189247984188	64.4823495674668
chr9:88556036..88556101,+	ENSG00000135040	dip	2.61799568348144	1.96078365510878	189.731733588752
chr9:91926103..91926119,+	ENSG00000123975	dip	40.6495750041343	15.4362969978603	107.829717673671
chrX:100805556..100805571,+	ENSG00000126947	dip	7.99584326055656	8.59885948042859	173.94833871128
chrX:119077695..119077757,-	ENSG00000101882	dip	4.4594216020899	2.92732361932957	92.3938524400913
chrX:119384629..119384720,+	ENSG00000177485	dip	5.88172558857604	3.9930959973661	139.468620806337
chrX:128657413..128657456,-	ENSG00000102038	dip	4.10530898223467	5.19211741731904	118.84816039436
chrX:128674213..128674285,+	ENSG00000122126	dip	9.14556250432008	2.94785172646211	142.500953919374
chrX:135055890..135055941,-	ENSG00000169446	dip	11.2619747111246	5.90188551821544	130.204528473923
chrX:14891522..14891593,+	ENSG00000130150	dip	4.40862763411978	5.62002200497769	154.270226564641
chrX:152774185..152774199,+	ENSG00000182492	dip	3.05885023904275	2.32029494802867	161.894047090634
chrX:153599349..153599396,-	ENSG00000196924	dip	2.69399445668343	2.52307324071085	195.628649683169
chrX:153665522..153665545,+	ENSG00000203879	dip	10.2078372930782	6.09958482189324	148.885740457481
chrX:47053208..47053241,+	ENSG00000130985	dip	95.4035585779881	31.4127292448493	141.088449051904
chrX:47442857..47442871,+	ENSG00000102265	dip	4.05517131818168	2.11635251677482	171.327859736637
chrX:48814810..48814898,-	ENSG00000068308	dip	11.6070195801558	2.65355327241545	103.735398110424
chrX:48937503..48937525,-	ENSG00000196998	dip	10.6722997595709	3.41203816638534	138.49112482541
chrX:65384182..65384231,+	ENSG00000089472	dip	4.78293206351424	2.96686952238568	149.304416728623
chrX:68385274..68385350,-	ENSG00000181191	dip	7.37247835275121	5.8834432437147	159.90974726693
chrX:74376108..74376129,-	ENSG00000131269	dip	7.02237151554841	4.85484704269702	179.10292990399
chr1:101491323..101491355,-	ENSG00000117543	earlyPeak	23.5624302018121	16.4584057069049	35.1615504112854
chr1:10534993..10535025,+	ENSG00000142655	earlyPeak	18.4324657199282	7.95311719168335	57.8489198482655
chr1:108742862..108742950,-	ENSG00000085491	earlyPeak	8.26437091092419	4.74147714262575	122.676437902122
chr1:110230456..110230474,+	ENSG00000134184	earlyPeak	10.1044687506229	3.58338266053214	101.270382658182
chr1:113246314..113246331,-	ENSG00000155366	earlyPeak	3.42244913672835	5.67909612855388	67.8149778439659
chr1:113247745..113247770,-	ENSG00000155366	earlyPeak	4.55214388858227	5.31474670954376	93.0330804080071
chr1:113249948..113250035,-	ENSG00000155366	earlyPeak	5.08751357452075	4.06471642034851	110.207701492976
chr1:1284748..1284809,-	ENSG00000107404	earlyPeak	7.13763615463784	7.53552034549381	58.616111437266
chr1:145477045..145477059,+	ENSG00000152022	earlyPeak	4.60189733427099	4.80337533506114	86.706733443444
chr1:145477060..145477116,+	ENSG00000152022	earlyPeak	30.0820068035921	10.6708924607877	99.9011887718698
chr1:145611089..145611112,+	ENSG00000121848	earlyPeak	5.29538160160746	4.9484257126472	123.130809370965
chr1:149899648..149899706,-	ENSG00000143368	earlyPeak	65.1591834050907	9.50006796362586	133.457644039545
chr1:149982638..149982719,-	ENSG00000163113	earlyPeak	9.67158527822611	4.06196885078448	121.012298935741
chr1:150039787..150039873,+	ENSG00000136631	earlyPeak	8.82400671208273	5.90694158957308	119.342566050874
chr1:150602046..150602095,-	ENSG00000143420	earlyPeak	30.7161497702041	8.80138708680094	180.835286746673
chr1:152006179..152006217,-	ENSG00000163191	earlyPeak	8.21599585943651	16.4429398197602	56.6904410124528
chr1:153585539..153585555,-	ENSG00000188643	earlyPeak	14.1298568573368	3.95750799824381	134.359818461774
chr1:153935983..153936032,-	ENSG00000143570	earlyPeak	29.4746672714409	15.5306094759044	190.175004601001
chr1:153958841..153958858,-	ENSG00000143545	earlyPeak	8.51835187318481	2.96904739991504	127.828455551822
chr1:154155646..154155673,-	ENSG00000143549	earlyPeak	20.6435999255082	14.5154436866616	102.699620293744
chr1:154600421..154600480,-	ENSG00000160710	earlyPeak	15.6523978959451	4.94036420374832	130.041545645654
chr1:15480197..15480276,+	ENSG00000171729	earlyPeak	16.1893035256603	9.57505113502953	47.5911483579106
chr1:155100342..155100359,+	ENSG00000169242	earlyPeak	0.165308216745419	4.92367936322114	153.69648068338
chr1:155108294..155108350,+	ENSG00000169241	earlyPeak	27.3068983583067	10.8854034630373	146.264339994582
chr1:155112994..155113032,-	ENSG00000179085	earlyPeak	44.550954768596	13.0769518720292	115.049206504823
chr1:155948898..155948955,-	ENSG00000116584	earlyPeak	6.23740381053229	9.10482470707506	138.057291941083
chr1:156675368..156675382,-	ENSG00000143320	earlyPeak	12.2190018606793	8.13427657089616	148.935514907079
chr1:157015496..157015586,-	ENSG00000132694	earlyPeak	5.86899299277597	6.5854787641068	62.6563029643034
chr1:158979792..158979814,+	ENSG00000163565	earlyPeak	34.2372994021319	14.1282665464062	89.3919296489495
chr1:160175149..160175160,+	ENSG00000162734	earlyPeak	12.2380507514674	3.4446181004091	84.9115856292039
chr1:160175201..160175212,+	ENSG00000162734	earlyPeak	4.10166539337544	3.91570787711314	121.255763483201
chr1:160183342..160183398,+	ENSG00000162734	earlyPeak	3.11077218359602	3.91289048738805	134.266043930189
chr1:16085263..16085314,+	ENSG00000162458	earlyPeak	82.7737410428327	23.0909850999651	86.7852430369611
chr1:161129254..161129315,+	ENSG00000143258	earlyPeak	5.39160306033366	3.5749701596166	78.3646682663882
chr1:16344530..16344547,-	ENSG00000173641	earlyPeak	8.65339255980991	5.70238700877511	146.266596295108
chr1:165738085..165738139,-	ENSG00000143183	earlyPeak	109.077952889438	28.6774629558382	143.339756275354
chr1:168148169..168148221,+	ENSG00000143155	earlyPeak	20.4883351906249	8.60438683393896	148.136362331762
chr1:169075919..169075940,+	ENSG00000143153	earlyPeak	5.78798543196003	4.46460357149019	131.433348511136
chr1:170632028..170632043,+	ENSG00000116132	earlyPeak	4.01526630220886	4.75002443567499	94.5038285138864
chr1:170632250..170632277,+	ENSG00000116132	earlyPeak	3.36701550980753	2.88498366786501	123.487188055952
chr1:1709845..1709914,-	ENSG00000008130	earlyPeak	15.4470571324989	11.5296906404645	35.5651241277703
chr1:171454639..171454657,+	ENSG00000117523	earlyPeak	3.04083796851838	7.79865004364445	150.585867220656
chr1:172413195..172413225,-	ENSG00000135845	earlyPeak	4.09732135020487	4.03029802612318	142.279237414581
chr1:17307175..17307191,-	ENSG00000117122	earlyPeak	5.86286011864107	3.65310327446525	86.694531794454
chr1:174992544..174992576,-	ENSG00000120333	earlyPeak	38.9979922319446	8.03133689759976	94.0163233442778
chr1:17765022..17765043,-	ENSG00000179051	earlyPeak	8.91025918540435	10.8355917928321	41.6547833306909
chr1:179112189..179112219,-	ENSG00000143322	earlyPeak	9.79663195718789	6.27134904576355	141.139795254543
chr1:179846904..179846919,-	ENSG00000169905	earlyPeak	8.31182610021301	3.30051664993069	87.6913582577694
chr1:179851893..179851995,+	ENSG00000143337	earlyPeak	10.5587143280608	3.02728813782515	119.198369806905
chr1:180471671..180471764,-	ENSG00000135847	earlyPeak	14.1925970687914	3.38394257541161	120.898191489636
chr1:180991978..180992085,-	ENSG00000135823	earlyPeak	22.3760033312351	8.2508835015267	139.693495856973
chr1:186344802..186344895,-	ENSG00000047410	earlyPeak	4.99432851509073	3.67256674708367	133.147534055083
chr1:198126209..198126229,+	ENSG00000151414	earlyPeak	7.79009803137216	3.75097374544023	104.684086619393
chr1:19923454..19923553,+	ENSG00000173436	earlyPeak	120.937272680029	33.308495007515	123.400194236412
chr1:201476274..201476288,-	ENSG00000159176	earlyPeak	4.60513994183298	3.76751155710593	109.26295978852
chr1:202311054..202311071,-	ENSG00000077152	earlyPeak	12.5658915923963	7.87363248078904	102.284813846106
chr1:205290865..205290891,-	ENSG00000163545	earlyPeak	9.1021767710506	10.7849917050958	62.4928555251469
chr1:209848749..209848764,+	ENSG00000123689	earlyPeak	36.5883238447154	170.686365568147	212.842483347074
chr1:211500129..211500189,+	ENSG00000082512	earlyPeak	5.35764577056534	3.82938674232231	121.432959458044
chr1:2126156..2126167,-	ENSG00000162585	earlyPeak	4.77183617006284	3.37501418363587	146.881477397818
chr1:212965104..212965141,-	ENSG00000117697	earlyPeak	12.567557565379	3.30426725350417	87.9234058205145
chr1:214724899..214724960,-	ENSG00000152104	earlyPeak	10.6782750445185	6.51464625347469	82.7021227648398
chr1:218518669..218518689,+	ENSG00000092969	earlyPeak	29.4263015066694	9.34656675247803	107.299399727137
chr1:223889285..223889306,+	ENSG00000162909	earlyPeak	14.1590621654939	8.35025241169765	190.1450462646
chr1:224370900..224370951,+	ENSG00000143753	earlyPeak	149.74823259493	24.4411226719409	137.714784885861
chr1:224803809..224803852,+	ENSG00000143786	earlyPeak	10.6374212656928	4.39629063004407	119.460970664618
chr1:229644034..229644123,-	ENSG00000069248	earlyPeak	22.2806097968063	6.97838201648802	131.521434899211
chr1:235530715..235530778,+	ENSG00000116957	earlyPeak	16.3225757824227	5.63598953631393	63.448803947322
chr1:246729544..246729572,-	ENSG00000162851	earlyPeak	7.27720852599724	5.97756588087652	74.8483292457774
chr1:25558963..25558980,-	ENSG00000117614	earlyPeak	20.8621634541858	3.58469650353623	124.571284446252
chr1:26798896..26798949,+	ENSG00000198830	earlyPeak	12.2566165384	6.08465742500969	152.433886160723
chr1:26798955..26798996,+	ENSG00000198830	earlyPeak	16.9201189782571	3.88075976142127	115.005689481257
chr1:27320176..27320200,+	ENSG00000253368	earlyPeak	7.24958712774112	4.14458415936071	110.933692070927
chr1:27481609..27481625,-	ENSG00000090020	earlyPeak	16.3909678443228	4.97812786840449	109.77533676138
chr1:27561104..27561159,+	ENSG00000142784	earlyPeak	4.77114475941222	3.21969371421394	165.804950244305
chr1:28415078..28415165,-	ENSG00000158161	earlyPeak	12.5695512480451	6.31649642903125	80.4749692507651
chr1:32110467..32110491,-	ENSG00000162517	earlyPeak	48.636777523285	10.2584458011062	149.655180246731
chr1:32645296..32645355,+	ENSG00000084652	earlyPeak	12.8203452126516	6.88156597449056	127.516848870866
chr1:33168336..33168386,-	ENSG00000162520	earlyPeak	16.9301449440936	3.75491584660015	130.478291595182
chr1:35497283..35497366,-	ENSG00000163867	earlyPeak	5.60872736401482	2.73936131111303	96.6093723805267
chr1:36023370..36023461,+	ENSG00000020129	earlyPeak	32.9061044719325	19.5657305364504	128.054407566864
chr1:3773747..3773793,-	ENSG00000116198	earlyPeak	8.97077885701712	7.77844888039817	74.0688702269844
chr1:40042452..40042470,-	ENSG00000090621	earlyPeak	128.457142399275	30.5749716906952	76.8469840533512
chr1:41328026..41328043,-	ENSG00000179862	earlyPeak	5.49100729531043	3.58399105472486	107.972408406744
chr1:43124087..43124112,+	ENSG00000171960	earlyPeak	18.8156331333874	9.55688091493047	106.390354800908
chr1:43283028..43283086,-	ENSG00000177868	earlyPeak	7.45393449421214	2.54112512692363	156.147130716791
chr1:44173179..44173226,+	ENSG00000126091	earlyPeak	10.0257722550406	6.95060309810167	143.3916825661
chr1:44444865..44444930,+	ENSG00000117411	earlyPeak	36.1203246038664	12.4849712041441	164.254867416704
chr1:45987548..45987566,-	ENSG00000117450	earlyPeak	776.461514073168	237.262278506503	129.540565267155
chr1:53387386..53387453,-	ENSG00000121310	earlyPeak	2.85060971842283	2.95532961059362	134.484988135388
chr1:53662457..53662533,+	ENSG00000157184	earlyPeak	8.85569090645896	4.41384993871709	111.03210883876
chr1:59249707..59249727,-	ENSG00000177606	earlyPeak	30.4828573335271	22.2606257433728	207.280756580569
chr1:68150874..68150890,+	ENSG00000116717	earlyPeak	83.1455642220173	64.3094460193506	124.447559360575
chr1:68151024..68151116,+	ENSG00000116717	earlyPeak	6.71420731532455	4.7630812143138	144.541916872584
chr1:70687029..70687074,+	ENSG00000116754	earlyPeak	3.95421694130137	3.78414327958531	119.856771531535
chr1:78354297..78354320,+	ENSG00000162614	earlyPeak	18.6056256647492	13.7818033258637	125.197910847558
chr1:86048713..86048750,+	ENSG00000142871	earlyPeak	3.27079227784621	4.54244394271778	83.9804817333078
chr1:87170448..87170539,+	ENSG00000097033	earlyPeak	122.269075756523	19.7698701039769	80.5976505590616
chr1:93300357..93300363,+	ENSG00000122406	earlyPeak	4.83495443383967	6.39133403762066	51.3448116005424
chr1:95007302..95007322,-	ENSG00000117525	earlyPeak	18.7955498841256	14.9112930931088	122.656693023844
chr1:98386543..98386597,-	ENSG00000188641	earlyPeak	20.2317834944643	4.69589112341382	163.097954604458
chr1:99127369..99127429,+	ENSG00000162627	earlyPeak	10.1876697195558	3.1599788754145	113.835155752148
chr10:101769617..101769716,-	ENSG00000107554	earlyPeak	9.63296684313041	5.66254508367231	200.923925261886
chr10:102792137..102792186,+	ENSG00000107819	earlyPeak	12.4449337828926	12.2489563157126	159.264173422005
chr10:105156198..105156248,-	ENSG00000173915	earlyPeak	301.249514447301	140.307419308985	115.693883025571
chr10:112257656..112257671,+	ENSG00000138166	earlyPeak	14.8653290486016	8.64325087714179	165.733193549888
chr10:120925158..120925231,-	ENSG00000183605	earlyPeak	4.4964530122503	4.58855234788785	129.889021668836
chr10:121356150..121356207,-	ENSG00000151923	earlyPeak	25.6334496713947	10.0308749900697	123.886336995362
chr10:126150369..126150437,+	ENSG00000107902	earlyPeak	12.3729561810817	2.45029345047203	112.752605437571
chr10:127511845..127511859,-	ENSG00000188690	earlyPeak	5.18827538552145	5.15166736544496	141.185373551
chr10:134351282..134351316,+	ENSG00000068383	earlyPeak	9.81504654850337	3.73581467671505	107.766700189389
chr10:135207623..135207679,+	ENSG00000148824	earlyPeak	14.3955026163063	6.00381577440837	143.062065246574
chr10:17278284..17278356,+	ENSG00000026025	earlyPeak	8.01317211012156	8.79531032959504	69.715035745557
chr10:25012828..25012860,-	ENSG00000107863	earlyPeak	4.3178861141502	4.42489107697627	140.600952929086
chr10:28966443..28966461,+	ENSG00000095739	earlyPeak	2.29390250715765	6.44218904565602	179.817489458113
chr10:33246846..33246855,-	ENSG00000150093	earlyPeak	3.42788743756502	5.62127914852099	149.151619202906
chr10:33246874..33246907,-	ENSG00000150093	earlyPeak	36.6539661302034	22.4527618398748	73.8391429784424
chr10:3827371..3827386,-	ENSG00000067082	earlyPeak	4.8734416765868	9.23313920095914	70.168110687972
chr10:3827389..3827408,-	ENSG00000067082	earlyPeak	59.2696744931597	85.7846684475104	67.3223116864517
chr10:60094736..60094749,+	ENSG00000072401	earlyPeak	7.71719804417068	2.19222176699726	97.4003728983076
chr10:61666267..61666345,-	ENSG00000108091	earlyPeak	10.4964580143814	2.82768128898793	175.947158971693
chr10:6244887..6244904,+	ENSG00000170525	earlyPeak	8.01441962830233	14.2002820057323	174.296047739628
chr10:65028938..65028989,-	ENSG00000171988	earlyPeak	7.55455454553202	7.6936842204882	176.220185484767
chr10:70091812..70091830,+	ENSG00000096746	earlyPeak	70.0187342153173	18.2387290198408	83.8632860793497
chr10:73975742..73975830,+	ENSG00000166295	earlyPeak	60.5967151723967	10.0963967984008	91.9772795269115
chr10:74385811..74385859,-	ENSG00000107745	earlyPeak	33.7420890980119	11.1972186969198	152.925987212855
chr10:75910539..75910609,-	ENSG00000185009	earlyPeak	36.2997177479864	8.07160194905318	149.687353224838
chr10:88854518..88854634,-	ENSG00000148672	earlyPeak	10.1980657735778	5.97778221471367	109.982420860752
chr10:95242150..95242208,-	ENSG00000138119	earlyPeak	11.3728844950874	5.67938159138519	177.208681175506
chr10:96122682..96122730,-	ENSG00000173145	earlyPeak	7.220470613108	2.99258562663393	117.394172758887
chr10:97050749..97050772,-	ENSG00000107438	earlyPeak	46.8571169967262	10.4083161422945	173.944608662836
chr10:97453650..97453692,-	ENSG00000119977	earlyPeak	37.6834909356085	11.1216302666382	134.164866905104
chr11:107992284..107992300,+	ENSG00000075239	earlyPeak	42.6136108145724	18.9547687708799	194.498875146682
chr11:111411394..111411505,+	ENSG00000204381	earlyPeak	28.9481520527068	12.7922366055287	120.511875212604
chr11:114167053..114167067,+	ENSG00000166741	earlyPeak	6.13480337277096	3.53324274573402	113.661248054507
chr11:117102768..117102820,-	ENSG00000160613	earlyPeak	12.1133889166168	4.17033691238233	127.327145738593
chr11:117198852..117198873,+	ENSG00000110274	earlyPeak	6.66176103801623	4.16709273641693	66.4183427297453
chr11:118272328..118272342,+	ENSG00000167283	earlyPeak	99.2210224133775	29.9168961196633	127.614833803941
chr11:118436606..118436664,-	ENSG00000118096	earlyPeak	11.5611061315266	8.84660701794986	39.3140308641432
chr11:118661828..118661886,-	ENSG00000110367	earlyPeak	33.1155940512036	8.20871853165339	154.223631663154
chr11:120195992..120196023,+	ENSG00000181264	earlyPeak	15.6523944161768	5.27029446693011	136.928849678858
chr11:121163434..121163458,+	ENSG00000109929	earlyPeak	7.40138306795979	2.60084501267733	98.6449203347106
chr11:122526420..122526440,+	ENSG00000154127	earlyPeak	7.51225539528225	7.68215105241818	79.7800372971832
chr11:128392273..128392308,-	ENSG00000134954	earlyPeak	3.8206575813251	4.65453812568539	148.48786191086
chr11:129939766..129939774,+	ENSG00000084234	earlyPeak	5.85221869664948	5.55672359534018	94.5782631173247
chr11:17099202..17099230,-	ENSG00000110700	earlyPeak	448.878499302141	174.345818061298	140.012047783307
chr11:18344088..18344105,+	ENSG00000110768	earlyPeak	7.83414233567141	4.44699884657403	51.844074686301
chr11:19138670..19138732,+	ENSG00000177054	earlyPeak	7.10262077248547	4.52704130124178	78.1377636283273
chr11:207689..207719,+	ENSG00000177963	earlyPeak	15.0448107282634	4.64515230828133	93.9113491198745
chr11:22851367..22851397,-	ENSG00000198168	earlyPeak	18.1995647202291	8.33379145444033	61.5738174334866
chr11:27721994..27722008,-	ENSG00000176697	earlyPeak	6.02472682848242	3.71484915121168	97.285704629583
chr11:31531291..31531345,+	ENSG00000109911	earlyPeak	10.7388351205897	6.15834266480349	107.154247106087
chr11:33728094..33728098,-	ENSG00000085063	earlyPeak	11.2591422238579	8.04357060129089	79.0949115307151
chr11:33743952..33743986,-	ENSG00000085063	earlyPeak	5.27383449970252	4.0843136107769	56.305485999517
chr11:33757950..33757983,-	ENSG00000085063	earlyPeak	646.143619774208	113.766460506425	109.099130658766
chr11:34379546..34379563,-	ENSG00000166016	earlyPeak	4.79088310141325	9.40413240648317	193.928368212729
chr11:35236421..35236435,+	ENSG00000026508	earlyPeak	6.45943886122718	6.70514780001763	132.499530885968
chr11:3829763..3829832,+	ENSG00000148985	earlyPeak	5.54178140936385	4.41346028072687	139.957255551539
chr11:3862206..3862217,-	ENSG00000177105	earlyPeak	7.62129752502404	6.13241106739723	55.3190284457466
chr11:450369..450461,+	ENSG00000174915	earlyPeak	7.7281657335538	3.40363443145612	97.7279510324162
chr11:46958264..46958342,+	ENSG00000149179	earlyPeak	25.1493224660341	9.98184377539593	113.29142238808
chr11:47291645..47291727,+	ENSG00000110514	earlyPeak	5.40072046180617	5.2636120185918	70.8805503604701
chr11:5710977..5711002,+	ENSG00000132274	earlyPeak	7.83800694171882	5.44163613924332	140.849542193638
chr11:57529259..57529338,+	ENSG00000198561	earlyPeak	34.1643921194851	8.34206274631143	138.224706084575
chr11:60681567..60681606,+	ENSG00000110108	earlyPeak	4.97977576941209	3.90337779988448	149.346900064917
chr11:62559455..62559494,-	ENSG00000168569	earlyPeak	13.3854609187529	4.97105301272384	108.486434055472
chr11:63448962..63448982,+	ENSG00000133318	earlyPeak	46.7658121031495	8.71445493927929	134.908349444524
chr11:63998006..63998044,+	ENSG00000110011	earlyPeak	49.5888497139159	8.06413244931514	176.871518619467
chr11:64794875..64794983,+	ENSG00000110025	earlyPeak	5.04714940802379	3.93394832154519	117.621665949165
chr11:65625678..65625687,-	ENSG00000172757	earlyPeak	54.5903889221208	16.8719918542418	126.513389680736
chr11:65667846..65667868,-	ENSG00000175592	earlyPeak	36.0951271752582	15.9583705209351	130.322641733636
chr11:65819813..65819855,+	ENSG00000087365	earlyPeak	116.515885646355	13.1602455318234	157.311246436471
chr11:65837727..65837866,+	ENSG00000175115	earlyPeak	33.3700470464875	13.6606730869844	151.487429634242
chr11:66025214..66025273,+	ENSG00000174996	earlyPeak	6.57702904788495	5.06788027290334	138.163458368212
chr11:66278098..66278135,+	ENSG00000174483	earlyPeak	13.1466202228907	5.02223703359256	151.022186182876
chr11:66610885..66610931,+	ENSG00000173653	earlyPeak	6.70058457609223	5.29628125725988	153.009821299104
chr11:67070968..67071046,+	ENSG00000172830	earlyPeak	5.48958195099401	3.26456370841616	75.777605717186
chr11:67120956..67120972,-	ENSG00000175482	earlyPeak	17.0046762130659	5.48578152851058	129.947702992921
chr11:67250581..67250627,+	ENSG00000110711	earlyPeak	6.81870444751738	4.91613114868883	91.1042796815514
chr11:69467344..69467411,+	ENSG00000110092	earlyPeak	13.9086716903921	8.95767868345971	98.661833389109
chr11:695006..695074,-	ENSG00000177030	earlyPeak	7.99945976647985	5.08642787146689	122.779400520006
chr11:71159380..71159449,-	ENSG00000172893	earlyPeak	22.3740523817396	9.39872106401999	69.3902517496281
chr11:71934912..71934950,+	ENSG00000165458	earlyPeak	11.8983671529159	4.52295826102263	170.060234943267
chr11:74303612..74303698,+	ENSG00000077514	earlyPeak	2.92016752432103	2.70400623036241	104.274089834821
chr11:75273154..75273234,+	ENSG00000149257	earlyPeak	13.4223077121068	7.53529763879657	107.106148534326
chr11:76494340..76494391,+	ENSG00000182704	earlyPeak	7.1014868284705	7.17717720622293	169.617264270824
chr11:77850629..77850686,-	ENSG00000159063	earlyPeak	28.0466013670284	8.90927273236207	96.602958226572
chr11:78285804..78285925,-	ENSG00000137513	earlyPeak	6.78982706860577	2.98515917759002	58.1712133445824
chr11:819562..819579,+	ENSG00000177666	earlyPeak	109.425817182729	11.7538411105333	119.191059510681
chr11:82904746..82904832,+	ENSG00000137494	earlyPeak	10.3488352448977	6.10822567800384	93.9126220518972
chr11:85779986..85780014,-	ENSG00000073921	earlyPeak	4.43775112392601	3.71157291141655	43.225593222719
chr11:86511549..86511560,+	ENSG00000150687	earlyPeak	11.3866500037718	9.00776268253814	83.3279703672876
chr11:8705577..8705600,+	ENSG00000166441	earlyPeak	2.06179996978224	6.0886099504609	75.3330320882793
chr11:9406129..9406145,+	ENSG00000205339	earlyPeak	3.0683759614087	2.40073209483751	121.775671438854
chr12:102271137..102271164,+	ENSG00000136048	earlyPeak	3.74708343339811	6.34703089750574	197.995442434404
chr12:104324211..104324215,+	ENSG00000166598	earlyPeak	4.97795634286108	7.92479661853398	104.394019019317
chr12:109915422..109915457,+	ENSG00000151148	earlyPeak	9.47708902250848	3.88361730090536	153.931867428157
chr12:110318176..110318210,-	ENSG00000139433	earlyPeak	7.13730627279521	3.40516417552764	141.684734850101
chr12:111806819..111806888,-	ENSG00000198324	earlyPeak	4.60733194601597	5.3971509439203	105.448118278769
chr12:112280009..112280052,+	ENSG00000089022	earlyPeak	6.83672802230388	3.36132571298456	122.24133841846
chr12:118454500..118454585,+	ENSG00000111445	earlyPeak	5.92321441729035	4.51720873661667	99.7225196019864
chr12:118573978..118573987,+	ENSG00000089220	earlyPeak	7.58734554864397	5.57672794464876	159.196168473004
chr12:121163602..121163682,+	ENSG00000122971	earlyPeak	4.02663050918673	3.83903846127487	126.511581768625
chr12:122751002..122751048,-	ENSG00000139719	earlyPeak	9.07500070125191	7.74853218669153	159.362955204034
chr12:123237414..123237437,+	ENSG00000139726	earlyPeak	6.35717210010327	7.56414937803093	74.1846955012827
chr12:123380610..123380692,-	ENSG00000139722	earlyPeak	21.1514626130819	7.12305585051745	128.802784868181
chr12:124118366..124118392,+	ENSG00000111358	earlyPeak	20.942967449435	10.824615675829	172.980484532871
chr12:129308487..129308588,-	ENSG00000139370	earlyPeak	7.45186989203797	3.68200120860358	93.1935569959024
chr12:131323754..131323820,-	ENSG00000111450	earlyPeak	14.0985997725665	6.00548756355799	101.457345521737
chr12:133287419..133287465,+	ENSG00000247077	earlyPeak	9.0238345172958	6.07664572997636	98.779379617346
chr12:133657477..133657529,+	ENSG00000196387	earlyPeak	5.45493073453036	2.83894878878749	153.588071352682
chr12:14927378..14927389,+	ENSG00000263521	earlyPeak	1.14163655733476	1.87421211608831	115.72176803446
chr12:19282643..19282710,+	ENSG00000052126	earlyPeak	4.01194930520853	4.1138665372857	145.278845743806
chr12:21590576..21590619,+	ENSG00000121350	earlyPeak	5.63315723856343	3.40922386695554	164.493343854566
chr12:27090896..27090966,-	ENSG00000064102	earlyPeak	8.39961253246886	6.59765850118013	86.6441358526209
chr12:49245916..49245932,-	ENSG00000174243	earlyPeak	15.3825085142278	4.47980458435839	145.72602512037
chr12:50561075..50561180,-	ENSG00000139624	earlyPeak	27.6480318340443	9.91718920509721	174.931818426523
chr12:51632666..51632677,+	ENSG00000183283	earlyPeak	5.25362163975468	7.50137951451363	171.284150085194
chr12:53473136..53473191,-	ENSG00000167778	earlyPeak	25.9571546999366	4.78903027611893	111.114644717478
chr12:53693466..53693537,+	ENSG00000139637	earlyPeak	28.6235980419817	6.91286359122275	114.246739855737
chr12:53693694..53693755,+	ENSG00000139637	earlyPeak	5.5687123298965	8.64143775592034	56.0648086022302
chr12:53845879..53845894,+	ENSG00000197111	earlyPeak	284.516463576778	115.508191288988	154.569822683327
chr12:56120969..56121013,-	ENSG00000135404	earlyPeak	3.89526048716945	3.42332658130464	117.727296055197
chr12:56321544..56321570,-	ENSG00000170473	earlyPeak	8.32504536779518	8.14140911943532	94.8321552348583
chr12:56915582..56915627,+	ENSG00000076067	earlyPeak	14.7667534510451	8.60064361604903	79.6315104279606
chr12:57039061..57039096,-	ENSG00000110955	earlyPeak	2.36874448349142	3.49001153831904	87.0578922232853
chr12:58005204..58005235,+	ENSG00000240771	earlyPeak	12.4250612333684	5.13254950036659	85.2842577648663
chr12:6602955..6603022,-	ENSG00000111639	earlyPeak	15.9897843114417	4.98242929969684	135.683398039119
chr12:66357214..66357233,+	ENSG00000149948	earlyPeak	3.94477461783655	7.36880899657649	41.6349513290911
chr12:66524517..66524541,-	ENSG00000139233	earlyPeak	45.5295394516467	19.0058198251267	40.4247397488891
chr12:6875684..6875720,+	ENSG00000159335	earlyPeak	71.0161251583912	32.3972527035249	199.116903997913
chr12:6961279..6961343,+	ENSG00000111667	earlyPeak	57.5473313189463	6.21988706529984	152.804885076944
chr12:69753448..69753577,+	ENSG00000127337	earlyPeak	8.83309642863222	5.87459655433531	43.4160196176724
chr12:7053201..7053222,+	ENSG00000111678	earlyPeak	60.4750005638551	10.388365127395	126.850235662735
chr12:76478386..76478397,-	ENSG00000187109	earlyPeak	22.6691671072699	8.54569704764333	100.74949970221
chr12:80085061..80085119,-	ENSG00000177425	earlyPeak	4.02114273915772	4.88737430270288	105.336441614179
chr12:8815299..8815331,-	ENSG00000197614	earlyPeak	118.313187641781	19.2548193503245	146.297168233981
chr12:88974236..88974256,-	ENSG00000049130	earlyPeak	25.4014261394161	11.936738552321	116.325487579416
chr12:89746264..89746284,-	ENSG00000139318	earlyPeak	20.3737773788336	6.90410018293103	117.752408514141
chr12:93771692..93771710,+	ENSG00000173598	earlyPeak	38.8147568939	9.33023039584705	145.317068422429
chr13:110959598..110959611,+	ENSG00000134871	earlyPeak	8.27202718394293	2.78781003796301	141.597060579809
chr13:26828235..26828274,+	ENSG00000132964	earlyPeak	6.42159242194835	3.63263153061583	166.526920820615
chr13:27825682..27825703,+	ENSG00000122026	earlyPeak	5.75397888151588	4.11262681843616	98.0172545117297
chr13:28024269..28024341,-	ENSG00000122033	earlyPeak	19.0222068353306	8.99057583852768	71.6553711737459
chr13:45992473..45992524,-	ENSG00000174032	earlyPeak	2.68072694732309	4.52986811103946	137.935757466867
chr13:46626847..46626899,-	ENSG00000123200	earlyPeak	16.8759138704934	5.58942938217825	152.492623727062
chr13:53029568..53029650,+	ENSG00000136108	earlyPeak	11.9914947241967	7.0904373382217	113.228861049984
chr13:98628814..98628823,+	ENSG00000065150	earlyPeak	5.3239633325234	2.36171742777549	137.984984876043
chr14:102430901..102430916,+	ENSG00000197102	earlyPeak	43.7700236989266	5.99218448173899	132.431766666387
chr14:104028974..104029012,-	ENSG00000166170	earlyPeak	9.75655936980313	5.76171495224317	168.534239794505
chr14:105647606..105647657,-	ENSG00000183828	earlyPeak	10.7365283455404	6.432708590601	125.550697696768
chr14:20811362..20811424,+	ENSG00000129484	earlyPeak	0.892525912924358	5.03643470123006	77.8073571895763
chr14:20881587..20881666,-	ENSG00000129566	earlyPeak	7.71161964041134	3.48049400065457	139.978403823555
chr14:21152706..21152783,+	ENSG00000258818	earlyPeak	18.9623652714756	15.5974881045898	148.37265020821
chr14:21852148..21852186,-	ENSG00000092201	earlyPeak	10.9680096541761	6.81512398109863	132.635341662575
chr14:23540760..23540800,-	ENSG00000100813	earlyPeak	25.2512978818368	5.4460197201936	71.8574694821179
chr14:24605361..24605381,+	ENSG00000092010	earlyPeak	26.7996738333917	5.23141168618919	94.348249015819
chr14:24911971..24912015,-	ENSG00000100445	earlyPeak	9.32973476362038	4.34018923364189	215.353227760026
chr14:31889748..31889763,-	ENSG00000129493	earlyPeak	11.0791624308173	5.18394074000632	154.136633127319
chr14:35515643..35515671,+	ENSG00000151327	earlyPeak	14.9848313512033	8.61438085071369	54.5729094858366
chr14:35515684..35515710,+	ENSG00000151327	earlyPeak	21.3434557682727	9.16795378453108	176.484268983492
chr14:35872453..35872485,-	ENSG00000100906	earlyPeak	3.84710589790522	6.10276490562445	94.3158638935457
chr14:37667230..37667304,+	ENSG00000151338	earlyPeak	2.59956235682738	2.2404645856845	140.305343771418
chr14:45603657..45603694,-	ENSG00000100442	earlyPeak	36.9072192111103	17.3423349473366	117.495850782301
chr14:50053081..50053108,-	ENSG00000213741	earlyPeak	317.300427328477	169.889805384685	137.658988256811
chr14:50087312..50087365,-	ENSG00000165502	earlyPeak	318.871642549175	94.9799810848928	89.6286798951243
chr14:52118619..52118673,+	ENSG00000139926	earlyPeak	58.0182005853512	37.0159390290921	198.183816570113
chr14:52327421..52327458,+	ENSG00000186469	earlyPeak	8.48933983736992	7.90729923058779	83.7462548599846
chr14:62203595..62203676,+	ENSG00000100644	earlyPeak	3.90904172460447	5.85719453990422	56.005861976183
chr14:65878565..65878632,+	ENSG00000033170	earlyPeak	13.2462143147086	5.78005715425904	142.372646158048
chr14:66974845..66974893,+	ENSG00000171723	earlyPeak	6.48188537141489	6.09676056605131	153.22038335894
chr14:70233822..70233868,+	ENSG00000100650	earlyPeak	160.67077271304	100.602051994128	137.126373884326
chr14:73393146..73393218,+	ENSG00000119599	earlyPeak	11.9239173392434	5.5432604660782	106.367330172911
chr14:74551096..74551171,-	ENSG00000119711	earlyPeak	6.89691119291316	5.23807044013292	137.193708661562
chr14:75530693..75530761,-	ENSG00000119640	earlyPeak	7.90743052661591	6.25696216871745	44.9828902176154
chr14:75745523..75745537,+	ENSG00000170345	earlyPeak	1.8846551764824	23.5619281629551	54.7856964076496
chr14:76127529..76127647,+	ENSG00000119685	earlyPeak	9.1648635507041	3.33141002403344	135.831049362553
chr14:93582214..93582291,-	ENSG00000100605	earlyPeak	3.55931546987001	5.29119555499904	132.496560161703
chr14:96505665..96505721,+	ENSG00000227051	earlyPeak	6.51599003494329	4.13187580892685	127.007802739648
chr15:102192567..102192597,-	ENSG00000184277	earlyPeak	16.3936589268889	11.3830838615046	163.474458436378
chr15:34517194..34517246,+	ENSG00000128463	earlyPeak	95.5602650959396	11.2331199759975	130.116069690565
chr15:39880241..39880341,+	ENSG00000137801	earlyPeak	18.3390462863155	10.8752020681262	125.492077239201
chr15:39885742..39885808,+	ENSG00000137801	earlyPeak	5.34662170082668	6.53538779366421	49.437419061154
chr15:40212305..40212360,-	ENSG00000166073	earlyPeak	17.1326565581075	5.44948888962882	115.658815559856
chr15:40697988..40698033,+	ENSG00000128928	earlyPeak	27.2914578678517	9.16031354625636	139.907061553561
chr15:41186637..41186686,+	ENSG00000104142	earlyPeak	9.82931874366197	6.07212043377142	106.468561009257
chr15:41625060..41625088,+	ENSG00000137804	earlyPeak	4.10825336137931	2.76942336899605	108.738066354769
chr15:44581090..44581146,+	ENSG00000166734	earlyPeak	16.6283752584221	7.81547218882966	175.256424601023
chr15:44719790..44719848,+	ENSG00000137770	earlyPeak	9.91834582953444	6.71175187463096	113.791480792462
chr15:45315338..45315440,+	ENSG00000140263	earlyPeak	12.7509480597459	3.20956817819082	128.27336448809
chr15:48470481..48470541,-	ENSG00000104177	earlyPeak	5.20713472041178	6.12228030084171	186.318762842809
chr15:49170281..49170365,+	ENSG00000255302	earlyPeak	399.435377477292	47.7862904368755	126.382984208114
chr15:50978965..50979012,-	ENSG00000092439	earlyPeak	5.78799762952907	4.10404506694576	126.502852365946
chr15:51386859..51386938,-	ENSG00000183578	earlyPeak	6.24170915924705	6.36895286641546	44.7707260661031
chr15:52472078..52472188,-	ENSG00000069966	earlyPeak	8.29566037289316	7.16478957723886	113.294811257226
chr15:63336209..63336321,+	ENSG00000140416	earlyPeak	9.12312142988189	3.04653865511969	113.302502102358
chr15:63354769..63354809,+	ENSG00000140416	earlyPeak	15.1608086001645	6.7858686454579	85.1004568837311
chr15:65134105..65134122,+	ENSG00000241839	earlyPeak	14.2141137579692	3.14026902323355	109.983202165726
chr15:66161895..66161913,+	ENSG00000103769	earlyPeak	17.053516947746	7.79205395022254	112.661984525654
chr15:66790047..66790132,-	ENSG00000174446	earlyPeak	12.9784280588245	4.84373498448987	111.192874134886
chr15:68346646..68346665,+	ENSG00000033800	earlyPeak	17.5320949698973	8.65157833142748	155.28644522606
chr15:69452878..69452957,+	ENSG00000138604	earlyPeak	8.43690137058761	2.64582667269347	115.61625013859
chr15:74218973..74218999,+	ENSG00000129038	earlyPeak	5.23532805378968	3.19751212168103	105.402282978441
chr15:78370002..78370069,-	ENSG00000167202	earlyPeak	7.83652137544675	3.83958421801735	137.163915421328
chr15:80445113..80445170,+	ENSG00000103876	earlyPeak	7.3488738724856	3.62265003618954	104.611638769857
chr15:89164560..89164599,+	ENSG00000181026	earlyPeak	23.3583195708785	12.2449248065881	73.6022834344016
chr15:90437195..90437261,-	ENSG00000157823	earlyPeak	30.348486747367	13.2124078340564	165.51456468072
chr15:93443539..93443580,+	ENSG00000173575	earlyPeak	23.2848351226065	9.28143246432472	155.294039332745
chr16:11680767..11680787,-	ENSG00000189067	earlyPeak	7.13638542931469	2.74426845388928	196.73280394291
chr16:128274..128286,+	ENSG00000103152	earlyPeak	7.91074774705336	4.37716357017117	116.01796073765
chr16:14726763..14726819,+	ENSG00000103429	earlyPeak	70.615256953335	13.8843497622878	185.221554342216
chr16:1525016..1525070,-	ENSG00000103249	earlyPeak	14.3088814874956	7.8203586038957	149.521217001408
chr16:19729586..19729643,+	ENSG00000174628	earlyPeak	6.20787183259571	3.11796428044375	107.885042956555
chr16:1993170..1993226,-	ENSG00000198736	earlyPeak	16.8604250309171	7.67331116454952	130.551300377179
chr16:2009598..2009610,+	ENSG00000140990	earlyPeak	9.17863111639571	2.66271536029315	88.0981130878792
chr16:2255447..2255492,+	ENSG00000167965	earlyPeak	31.6704967785757	10.2148501184801	131.17419128888
chr16:23569021..23569062,+	ENSG00000103353	earlyPeak	58.8477510022355	16.3707498577108	132.75004244009
chr16:24550879..24550911,+	ENSG00000122257	earlyPeak	7.76434798786973	4.90458107890339	160.460786529045
chr16:27561209..27561244,-	ENSG00000077235	earlyPeak	35.5334409077981	7.84612628925884	146.948709259836
chr16:29817789..29817838,+	ENSG00000103495	earlyPeak	4.51899139929504	4.50581895155798	147.725673423714
chr16:30075463..30075519,+	ENSG00000149925	earlyPeak	16.2373539753872	6.21379699565169	106.149284626823
chr16:30441293..30441370,-	ENSG00000179958	earlyPeak	22.7108329611433	10.5344736785949	146.960909006105
chr16:4366053..4366076,+	ENSG00000126603	earlyPeak	4.88635915297461	4.51390520498439	161.905464025332
chr16:447209..447225,+	ENSG00000103202	earlyPeak	22.0830941333468	9.31524536985033	75.9842574092754
chr16:447226..447242,+	ENSG00000103202	earlyPeak	15.8099871288307	7.76454537696907	161.623354124492
chr16:4475853..4475887,+	ENSG00000103423	earlyPeak	22.8869191279053	9.04033475869804	76.135287690455
chr16:4526366..4526454,+	ENSG00000103415	earlyPeak	55.4360592851224	13.6699719968706	107.730243640946
chr16:475599..475672,+	ENSG00000090565	earlyPeak	23.0727253034761	13.2506876414835	59.3436989837674
chr16:4897266..4897312,-	ENSG00000140632	earlyPeak	28.7438395884998	5.95945737180246	87.883370591505
chr16:57279182..57279210,+	ENSG00000102931	earlyPeak	10.3743290762149	7.86994464909703	182.31090072799
chr16:67226019..67226127,+	ENSG00000205250	earlyPeak	5.56427453843567	3.5213101743954	117.080806000601
chr16:67571351..67571409,+	ENSG00000039523	earlyPeak	9.22222920266875	3.88669625588411	89.3836281176254
chr16:68298405..68298461,+	ENSG00000103064	earlyPeak	6.40805397895965	3.92082191824159	115.394587597236
chr16:68877419..68877457,+	ENSG00000103047	earlyPeak	4.86679844626924	4.00806758030954	106.781392468063
chr16:75018968..75019054,-	ENSG00000103091	earlyPeak	6.49910202677703	6.54103874423042	71.8387592732004
chr16:81040794..81040865,+	ENSG00000166451	earlyPeak	5.52536979245044	3.68738233549085	127.03301101376
chr16:86600426..86600441,+	ENSG00000176692	earlyPeak	3.1060503192443	4.32643735829369	123.340630809399
chr16:90015139..90015208,+	ENSG00000140995	earlyPeak	36.170023865402	12.0029620643564	107.730450919834
chr17:12921270..12921359,-	ENSG00000006744	earlyPeak	29.0015192874735	4.6962730325587	152.773663669774
chr17:1394940..1394987,-	ENSG00000197879	earlyPeak	9.80842713946591	2.80703297276306	158.859678306142
chr17:1419878..1419912,-	ENSG00000132376	earlyPeak	7.0168905459884	3.43206272371685	118.339147318028
chr17:17184546..17184569,-	ENSG00000141030	earlyPeak	12.662296466448	4.94053964141862	112.931695401354
chr17:19552057..19552099,+	ENSG00000072210	earlyPeak	7.32491231559071	2.06254209482761	140.553779819544
chr17:26646175..26646241,+	ENSG00000109084	earlyPeak	9.10637547619803	4.94345366293585	153.00764900995
chr17:27044878..27044894,-	ENSG00000109113	earlyPeak	10.5631350131265	8.02188462481113	54.5688025295467
chr17:29233221..29233272,-	ENSG00000172171	earlyPeak	7.48574397949482	5.1322118452791	170.664532282901
chr17:30186206..30186223,-	ENSG00000172301	earlyPeak	5.37221797823083	3.11871325423786	97.0807037758767
chr17:31255165..31255228,+	ENSG00000006042	earlyPeak	55.3598548506835	7.17678072353457	120.869914471931
chr17:33760164..33760206,-	ENSG00000172123	earlyPeak	6.43161132764173	4.37908532779023	130.936961490519
chr17:3627057..3627138,-	ENSG00000083457	earlyPeak	23.5965101564022	6.38620101619363	124.671266096836
chr17:36981556..36981603,-	ENSG00000108296	earlyPeak	7.53508509084322	6.91155522877402	40.1604789508099
chr17:38278209..38278250,+	ENSG00000188895	earlyPeak	4.98131449198447	5.38657747881486	108.185672626556
chr17:39968926..39968976,+	ENSG00000261258	earlyPeak	11.4836092703049	7.18970310763789	150.096438338394
chr17:40118773..40118793,+	ENSG00000173786	earlyPeak	8.4982834369141	7.6687813002773	79.5589683447092
chr17:40540377..40540481,-	ENSG00000168610	earlyPeak	27.6503226770593	7.06792547048238	129.9571958718
chr17:41622765..41622821,-	ENSG00000175832	earlyPeak	7.36100030314279	6.85078626088803	76.9340946055544
chr17:42264322..42264376,+	ENSG00000168591	earlyPeak	5.20845935508987	3.7165513009946	149.246453950804
chr17:43138463..43138505,-	ENSG00000172992	earlyPeak	7.20996154873437	3.68287553712272	87.1781835833825
chr17:43138664..43138701,+	ENSG00000136448	earlyPeak	116.597168827954	22.4313831451821	121.597422576596
chr17:43209862..43209896,-	ENSG00000161714	earlyPeak	15.6865632726901	7.48665497304521	149.632288535736
chr17:45727265..45727292,+	ENSG00000108424	earlyPeak	18.6101766081125	4.97172364704291	131.295656284565
chr17:45973586..45973618,+	ENSG00000167182	earlyPeak	6.59071271984805	2.83622612858578	104.082229335187
chr17:48624510..48624571,+	ENSG00000006282	earlyPeak	44.9909871326522	17.8592724179605	143.288523249854
chr17:5322967..5322998,-	ENSG00000108559	earlyPeak	9.41925771105975	3.31758912688176	139.432623506892
chr17:5323465..5323490,+	ENSG00000129197	earlyPeak	7.77260655493771	4.95366412988742	112.320637048698
chr17:5487779..5487837,-	ENSG00000091592	earlyPeak	10.0787620644759	5.8186213402016	63.2535918079575
chr17:56032757..56032785,-	ENSG00000180891	earlyPeak	3.34731671181413	4.55563446465837	99.2266306721353
chr17:57287368..57287413,+	ENSG00000167447	earlyPeak	14.1889000276352	5.30366168533955	157.505543463866
chr17:57697216..57697235,+	ENSG00000141367	earlyPeak	8.4336390171311	3.65288822713129	98.5971582477064
chr17:57918463..57918513,+	ENSG00000062716	earlyPeak	8.52953084143595	10.488348723791	91.8891326198152
chr17:62658379..62658399,-	ENSG00000108854	earlyPeak	6.48248141049251	4.09923895232089	125.889784812499
chr17:655489..655535,-	ENSG00000179409	earlyPeak	3.58835732062881	3.33353930418248	139.250629246317
chr17:66244154..66244268,+	ENSG00000262747	earlyPeak	36.0206097966603	13.4882949910631	81.5399191900188
chr17:66527771..66527846,+	ENSG00000108946	earlyPeak	5.01589528706896	3.153622917138	104.536652819749
chr17:7255461..7255518,+	ENSG00000213859	earlyPeak	11.4392729940394	4.71117907326363	166.763548734394
chr17:73127826..73127883,-	ENSG00000125458	earlyPeak	19.7959752050531	14.6210272482206	175.870167551371
chr17:73389854..73389993,-	ENSG00000177885	earlyPeak	11.8313288695772	7.93899100135373	49.843621310189
chr17:73851380..73851427,-	ENSG00000132471	earlyPeak	92.5855265052577	9.87412301539101	153.165346901507
chr17:74099795..74099875,-	ENSG00000182473	earlyPeak	16.5241522803349	8.89677057044228	167.45638362772
chr17:74449224..74449249,-	ENSG00000175931	earlyPeak	4.95255067816251	3.17503356543551	119.739092433056
chr17:75315654..75315688,+	ENSG00000184640	earlyPeak	4.95232019327094	4.82328564638522	71.4677547690219
chr17:75315994..75316022,+	ENSG00000184640	earlyPeak	8.48900752505231	4.08223622037286	144.423419426518
chr17:78234625..78234683,+	ENSG00000173821	earlyPeak	7.38296645449294	6.10430001410054	64.0020725726814
chr17:78518617..78518685,+	ENSG00000141564	earlyPeak	10.143955210059	4.34449901142849	122.101767427711
chr17:79478315..79478340,-	ENSG00000267807	earlyPeak	2.57590273710192	4.30372303623931	104.660247548368
chr17:79478983..79479046,-	ENSG00000267807	earlyPeak	7.45553350903977	3.08265239180966	126.170978693038
chr17:79479105..79479174,-	ENSG00000267807	earlyPeak	16.9456190615925	5.70716457801554	162.973544397466
chr17:79791135..79791175,-	ENSG00000225663	earlyPeak	61.5436640477304	14.4650493506685	110.242755295417
chr17:79803474..79803506,-	ENSG00000185624	earlyPeak	9.33166815264737	8.54203110178407	73.4731733623602
chr17:79849655..79849674,+	ENSG00000141552	earlyPeak	4.8709067278503	5.19946700054477	49.6380195535018
chr18:12308232..12308252,+	ENSG00000176014	earlyPeak	298.683069422115	82.0323741095704	152.549475722544
chr18:29078131..29078218,+	ENSG00000046604	earlyPeak	7.10380406698892	2.70130366613113	84.8372993212773
chr18:47339911..47339949,-	ENSG00000167315	earlyPeak	17.2891840985286	7.15152959610049	107.378423205821
chr18:51750839..51750885,-	ENSG00000134046	earlyPeak	3.70494278662216	5.12093300372252	157.653574928493
chr18:55253830..55253862,-	ENSG00000066926	earlyPeak	9.53515418149744	4.4797683264646	133.221688136651
chr18:55888794..55888809,+	ENSG00000049759	earlyPeak	4.30339046615997	4.00171694492671	162.87343512738
chr18:57567220..57567235,+	ENSG00000141682	earlyPeak	38.4138266063095	24.9952600748542	101.324016381682
chr18:61089665..61089733,-	ENSG00000119541	earlyPeak	9.46781776706847	6.95277716130048	133.228969351225
chr18:71815743..71815776,+	ENSG00000075336	earlyPeak	12.04889555635	5.73967185478507	88.6605710070229
chr18:77439775..77439861,+	ENSG00000060069	earlyPeak	12.329596033894	3.53206870162353	100.573211047718
chr18:77794446..77794505,+	ENSG00000101546	earlyPeak	12.3093041917294	9.11792921009488	106.434595385125
chr18:812517..812583,-	ENSG00000176105	earlyPeak	4.76200166658253	4.15174381416118	152.872562989086
chr19:1036434..1036457,+	ENSG00000064666	earlyPeak	12.5358228459363	15.4609071895298	40.5940537280982
chr19:12777509..12777574,-	ENSG00000104774	earlyPeak	31.0289251377719	13.9648959797639	201.603142628847
chr19:13050317..13050410,+	ENSG00000179218	earlyPeak	34.4469400660527	14.4712822196749	94.4060051101689
chr19:13056663..13056697,+	ENSG00000179262	earlyPeak	73.7192939906369	9.33736390970973	171.969992753192
chr19:13261090..13261143,-	ENSG00000104915	earlyPeak	7.9831878903571	7.38218984330653	130.171521014943
chr19:14606956..14606978,-	ENSG00000123159	earlyPeak	3.67757390992648	2.88891601038238	139.548053645468
chr19:14640427..14640448,+	ENSG00000099797	earlyPeak	15.8743975856684	8.28264312173469	114.430881501993
chr19:16187271..16187283,+	ENSG00000167460	earlyPeak	12.0039551886342	8.20510954196104	139.979089776095
chr19:1652575..1652621,-	ENSG00000071564	earlyPeak	29.7322958793029	4.90062759304022	129.282221710103
chr19:17326191..17326215,+	ENSG00000053501	earlyPeak	9.62020324834523	2.74086925499178	134.730790241249
chr19:17356697..17356762,-	ENSG00000160113	earlyPeak	10.3361193678561	5.68528651675181	103.954336814872
chr19:18043810..18043835,+	ENSG00000007080	earlyPeak	39.9863074306066	17.4831158887598	102.950861241802
chr19:18392422..18392440,-	ENSG00000130522	earlyPeak	50.9656385513471	21.2954709886385	165.334454408942
chr19:18451439..18451456,+	ENSG00000130517	earlyPeak	11.9817238334235	6.77983656622149	72.8172771897402
chr19:19932513..19932569,-	ENSG00000081665	earlyPeak	12.3070599236494	4.85373679392137	172.661253134317
chr19:2456922..2456983,-	ENSG00000176619	earlyPeak	15.5267678543544	7.24668741223748	191.513929409368
chr19:34972650..34972677,+	ENSG00000142279	earlyPeak	4.44681867559671	3.44484114519292	117.466159145577
chr19:3626755..3626814,-	ENSG00000105298	earlyPeak	8.02478251963636	3.33089276012853	123.890288393316
chr19:36505098..36505132,-	ENSG00000239382	earlyPeak	7.14513254337775	3.87648553353445	76.5898966771371
chr19:3761618..3761648,-	ENSG00000011132	earlyPeak	3.91070391010506	5.21976721355276	165.103502482854
chr19:37808778..37808827,+	ENSG00000181666	earlyPeak	5.83467258870013	3.3444337542657	131.769808169708
chr19:39421377..39421409,-	ENSG00000104835	earlyPeak	3.87805697808322	5.34815288878679	106.774931266596
chr19:39466327..39466392,-	ENSG00000269190	earlyPeak	4.6222889941855	3.18700081769977	129.180664164897
chr19:39897478..39897493,+	ENSG00000128016	earlyPeak	14.1074127717938	29.2468432805175	45.2512056422723
chr19:40971643..40971664,-	ENSG00000090013	earlyPeak	14.900214493377	8.29165529587411	121.611755253162
chr19:40971667..40971722,-	ENSG00000090013	earlyPeak	22.6517081420066	23.981675398984	37.3832986699099
chr19:41257196..41257214,+	ENSG00000077312	earlyPeak	7.39703344186572	3.61528496282453	86.4676022234009
chr19:42746714..42746796,-	ENSG00000105723	earlyPeak	19.8224728310589	4.7384433805776	144.638365803285
chr19:44488330..44488379,+	ENSG00000204920	earlyPeak	3.96875708813446	4.44506912270742	94.7056708563327
chr19:45542295..45542341,+	ENSG00000104859	earlyPeak	9.79676617128185	4.65219425716386	112.498073113349
chr19:45971246..45971265,+	ENSG00000125740	earlyPeak	1.07190176573544	6.93360625383131	118.410448007429
chr19:49375669..49375684,+	ENSG00000087074	earlyPeak	121.128977577095	53.0387582322959	77.4362210272757
chr19:50016446..50016531,+	ENSG00000104870	earlyPeak	9.34802972585014	5.2468326200106	121.300936376846
chr19:50180485..50180501,+	ENSG00000126457	earlyPeak	13.3066865687613	4.58765058155219	112.889856034686
chr19:50270415..50270436,+	ENSG00000196961	earlyPeak	1.97924441684312	4.32270900131219	64.681073356393
chr19:53193731..53193767,-	ENSG00000167766	earlyPeak	3.06435657392765	3.31309756040694	147.396423590698
chr19:55628995..55629013,-	ENSG00000125503	earlyPeak	9.01674150782436	4.71513707483346	75.0161290567694
chr19:56159565..56159643,+	ENSG00000173581	earlyPeak	7.42445016364077	6.38387028351307	64.9770885393622
chr19:58740266..58740297,+	ENSG00000198131	earlyPeak	4.58976041169957	2.9736170792589	88.050523225336
chr19:6739662..6739748,+	ENSG00000125733	earlyPeak	8.5251913041843	4.50941839342292	127.435735365273
chr19:7600584..7600634,+	ENSG00000032444	earlyPeak	6.79521129528567	2.67130816620224	129.529338150523
chr19:7694658..7694709,+	ENSG00000229833	earlyPeak	34.4375067607612	18.9815741267491	41.2388867416445
chr2:10262857..10262873,+	ENSG00000171848	earlyPeak	16.0935000429155	7.8328331603491	85.1086477576602
chr2:112812832..112812859,+	ENSG00000153214	earlyPeak	3.98071553022659	5.78076704755128	154.878922217253
chr2:113342011..113342070,+	ENSG00000125611	earlyPeak	5.30598822173134	4.91030485395777	65.395032378549
chr2:127864720..127864738,-	ENSG00000136717	earlyPeak	3.36231044633816	3.43586737092962	102.676216107231
chr2:131129793..131129812,+	ENSG00000072135	earlyPeak	10.9212148716541	4.95900712048489	106.10038223902
chr2:136289030..136289085,+	ENSG00000048991	earlyPeak	5.38263445705402	3.44966520854135	129.636960786446
chr2:150444300..150444311,-	ENSG00000168288	earlyPeak	3.75690322737198	2.65617475365836	114.786767078714
chr2:173292301..173292332,+	ENSG00000091409	earlyPeak	3.22006601435725	4.06497484058538	107.582594500909
chr2:175113301..175113333,-	ENSG00000138430	earlyPeak	5.75070483193152	10.0045809052205	66.1752400281616
chr2:175547571..175547667,-	ENSG00000115935	earlyPeak	22.7080880552061	10.2283094992571	62.8128019524657
chr2:178977143..178977211,+	ENSG00000155636	earlyPeak	11.3410971494721	7.86849810600111	54.5831499761855
chr2:182322070..182322155,+	ENSG00000115232	earlyPeak	16.7074278475141	8.93593203974956	120.582715381503
chr2:183902750..183902761,-	ENSG00000061676	earlyPeak	4.29189744891437	4.59962777214355	77.4337082287121
chr2:190648699..190648771,-	ENSG00000128699	earlyPeak	7.73982877166087	4.51124534890706	132.155606566311
chr2:191745535..191745555,+	ENSG00000115419	earlyPeak	40.2247953558815	12.219488894536	68.0489734461773
chr2:197036269..197036287,-	ENSG00000081320	earlyPeak	4.45496751405291	3.38660848031421	171.928646006368
chr2:201753752..201753821,-	ENSG00000240344	earlyPeak	8.92183766352182	3.44645144436401	99.362154662443
chr2:203103281..203103327,-	ENSG00000116030	earlyPeak	50.4283593075999	6.84570392635932	154.680982898526
chr2:20424884..20424897,-	ENSG00000115884	earlyPeak	13.1184004570363	7.62712463992314	136.313677769684
chr2:20646824..20646844,+	ENSG00000143878	earlyPeak	26.2043589736503	33.2182591233796	58.3977310932925
chr2:207024306..207024392,+	ENSG00000114942	earlyPeak	57.7403468134356	17.5294678962538	97.1295584187522
chr2:208030647..208030689,-	ENSG00000118263	earlyPeak	4.13423836774785	10.9209341781673	62.1022056767689
chr2:208394817..208394834,+	ENSG00000118260	earlyPeak	2.7826620852837	3.09691400150368	102.533339880222
chr2:209119779..209119816,-	ENSG00000138413	earlyPeak	25.3657006093085	6.55073931512108	155.21751964028
chr2:219524398..219524465,+	ENSG00000074582	earlyPeak	6.1314248713255	6.35021654868322	121.533233864547
chr2:220118631..220118647,-	ENSG00000127824	earlyPeak	8.93316343402528	5.24151502514059	192.972554785904
chr2:227700737..227700838,+	ENSG00000144468	earlyPeak	8.70704769997096	4.18204379036877	131.770946885953
chr2:238600789..238600925,+	ENSG00000124831	earlyPeak	14.8368132699712	5.0706703176045	133.368097105122
chr2:238600933..238600985,+	ENSG00000124831	earlyPeak	5.16115488175351	4.75240047138514	98.5054249369576
chr2:239335396..239335448,+	ENSG00000065802	earlyPeak	4.43757232609905	3.69583333458606	111.832305581908
chr2:242089876..242089913,+	ENSG00000115685	earlyPeak	66.0667557900712	23.6402209282179	72.8077696650452
chr2:242295693..242295715,+	ENSG00000006607	earlyPeak	6.51617728408727	7.05808357358285	48.875455665273
chr2:242498294..242498391,+	ENSG00000176720	earlyPeak	3.93056584068182	5.14729161482293	199.77348786654
chr2:26205340..26205381,-	ENSG00000084731	earlyPeak	7.18440578906586	4.66928254062234	164.046119898409
chr2:26467762..26467817,+	ENSG00000138029	earlyPeak	118.552127226492	24.0087436258134	127.631854789408
chr2:27545939..27545981,-	ENSG00000115204	earlyPeak	42.0035988443299	8.50386899861016	127.391705894093
chr2:27851885..27851930,+	ENSG00000198522	earlyPeak	14.0401729864422	3.16565568014609	123.855510775059
chr2:33359579..33359590,+	ENSG00000049323	earlyPeak	15.3919227742266	10.5471583919526	61.6615703030013
chr2:33359646..33359686,+	ENSG00000049323	earlyPeak	290.579909262621	71.0448928491173	154.88551138303
chr2:3383439..3383504,+	ENSG00000171853	earlyPeak	17.3094578454944	8.50816859771824	164.244595399307
chr2:37311645..37311692,+	ENSG00000152133	earlyPeak	7.55814167074031	5.20409380489234	108.636734436564
chr2:37423618..37423647,+	ENSG00000218739	earlyPeak	26.2907210429759	16.3703333661033	117.074117763733
chr2:37898778..37898793,-	ENSG00000163171	earlyPeak	176.575354920238	38.8578347359012	163.380299496127
chr2:38978492..38978510,-	ENSG00000115875	earlyPeak	67.8329034659185	12.8556641591453	70.7324255277112
chr2:48757278..48757337,+	ENSG00000243244	earlyPeak	4.88996504132821	4.11494089306891	191.334426379122
chr2:54014055..54014123,-	ENSG00000115239	earlyPeak	6.90112476310535	3.80733034158735	80.2235583022047
chr2:54342736..54342786,+	ENSG00000170634	earlyPeak	16.1375310308809	5.24243267742899	146.50894621378
chr2:55209681..55209759,-	ENSG00000115310	earlyPeak	2.44405115576437	2.24777004105471	106.636686028341
chr2:55277626..55277648,-	ENSG00000115310	earlyPeak	64.6359987530746	19.2856744342928	83.556653382663
chr2:65216462..65216567,+	ENSG00000115902	earlyPeak	5.25023384904818	2.8460072776663	149.447578664557
chr2:65659637..65659690,-	ENSG00000198369	earlyPeak	13.3075680019846	6.1275473243314	121.848296855658
chr2:70520810..70520831,-	ENSG00000143977	earlyPeak	9.78571361975661	7.18984758027828	88.143752177088
chr2:71295717..71295732,+	ENSG00000124357	earlyPeak	6.45724607408453	3.48868016587102	136.459687216839
chr2:73441362..73441399,+	ENSG00000135632	earlyPeak	10.4637419158997	4.23265754106376	62.5633254168851
chr2:73964447..73964495,-	ENSG00000144034	earlyPeak	18.8627580430441	6.96397262575831	86.9915167511532
chr2:74607390..74607469,-	ENSG00000204843	earlyPeak	9.09505069887517	4.60764120970619	171.446384230173
chr2:85198369..85198483,+	ENSG00000176407	earlyPeak	7.36469024179563	3.91701460109936	127.242985306098
chr2:86116093..86116172,-	ENSG00000115525	earlyPeak	5.64344222934356	4.53924863844415	93.9774105957947
chr2:96971232..96971255,-	ENSG00000144028	earlyPeak	9.34495281399928	3.89218060040007	178.423106094108
chr20:1373652..1373669,-	ENSG00000088832	earlyPeak	21.1260134508768	5.20767624995205	115.036156564501
chr20:13765664..13765745,+	ENSG00000101247	earlyPeak	7.74397241339723	3.65567677317073	135.391849611952
chr20:18477809..18477857,-	ENSG00000089050	earlyPeak	7.92139904600692	5.43244360783213	151.66907653115
chr20:19955497..19955515,+	ENSG00000132669	earlyPeak	5.72038257597928	4.98438014452931	145.889305683495
chr20:19955765..19955805,+	ENSG00000132669	earlyPeak	8.75616552087605	7.61597771838006	73.2920649742149
chr20:30311291..30311354,-	ENSG00000171552	earlyPeak	6.12997381056004	3.83996300677305	111.954307374407
chr20:31331359..31331433,-	ENSG00000149600	earlyPeak	6.67953088605904	6.28313686999578	110.103353508922
chr20:31989307..31989346,-	ENSG00000101391	earlyPeak	11.224617897442	5.23014236236903	126.281377815431
chr20:32308028..32308121,-	ENSG00000101417	earlyPeak	6.15231756676124	5.89319172320634	94.752160864816
chr20:32581710..32581733,+	ENSG00000125970	earlyPeak	35.2073478099692	15.7739506892628	132.87180366168
chr20:32581874..32581918,+	ENSG00000125970	earlyPeak	15.988591160555	7.55243051822937	82.7593828149229
chr20:35173246..35173275,+	ENSG00000101335	earlyPeak	5.59847163695264	6.66936700322718	96.0175099508221
chr20:42090013..42090018,+	ENSG00000124193	earlyPeak	27.7796889670578	22.7235935850988	80.6410340536672
chr20:44519987..44519999,+	ENSG00000064601	earlyPeak	11.1486903642042	9.16157885687541	141.244102105525
chr20:4680267..4680338,+	ENSG00000171867	earlyPeak	3.00620529141842	2.41693688434376	97.2493988412837
chr20:50721803..50721857,-	ENSG00000020256	earlyPeak	3.76632066401834	4.28020132826116	145.991962594647
chr20:5093713..5093757,-	ENSG00000089063	earlyPeak	26.2161845820809	7.68800830281063	188.140763724969
chr20:5100567..5100581,-	ENSG00000132646	earlyPeak	5.71369832286316	3.31370863156482	150.385570056169
chr20:54967243..54967278,-	ENSG00000087586	earlyPeak	4.06097880797623	3.100592112336	124.832489446993
chr20:56884760..56884799,+	ENSG00000124209	earlyPeak	23.7983275503604	5.57054956353456	76.6204764651864
chr20:56964253..56964332,+	ENSG00000124164	earlyPeak	19.965499037106	5.68139091991515	110.801927938094
chr20:57226284..57226345,+	ENSG00000124222	earlyPeak	10.3917381771277	9.75381060689467	54.1091295227606
chr20:57466679..57466711,+	ENSG00000087460	earlyPeak	11.019717425845	6.32877530204781	137.647184193933
chr20:57466759..57466785,+	ENSG00000087460	earlyPeak	6.69580063958702	2.94142800679991	114.997090994825
chr20:57467204..57467240,+	ENSG00000087460	earlyPeak	3.53857157664371	2.79229894288404	155.415601817258
chr20:57607351..57607418,-	ENSG00000124172	earlyPeak	853.878687892315	223.58364931765	127.107111451485
chr20:5986756..5986777,+	ENSG00000088766	earlyPeak	16.8297149130082	10.2620835384258	146.944786363749
chr21:28217721..28217735,-	ENSG00000154734	earlyPeak	16.5957057373218	23.3966266628467	68.0946176976025
chr21:34915337..34915397,+	ENSG00000159140	earlyPeak	59.9702112031538	18.1798826449758	123.336680482525
chr21:35445827..35445886,+	ENSG00000198743	earlyPeak	37.7389478001956	12.0240074554063	67.35522591613
chr21:35747773..35747847,+	ENSG00000205670	earlyPeak	19.8050020757823	8.17299322707987	130.912632598101
chr21:40720508..40720537,-	ENSG00000205581	earlyPeak	11.9181809110645	3.32933341224592	134.652364230895
chr21:44527613..44527695,-	ENSG00000160201	earlyPeak	91.8468483263738	21.7560580565118	162.571844468355
chr21:45759250..45759299,-	ENSG00000160226	earlyPeak	6.13091760492812	3.55291086744484	192.43846599462
chr21:46221704..46221727,-	ENSG00000184787	earlyPeak	20.6283337976879	9.67805903662107	148.047057824963
chr21:47531929..47531974,+	ENSG00000142173	earlyPeak	5.73525128933983	4.84162360606364	87.9433262259615
chr21:47604318..47604382,-	ENSG00000160284	earlyPeak	24.2506490697134	10.3946237080428	58.9086187175443
chr21:47706140..47706199,-	ENSG00000160294	earlyPeak	14.8327835699797	7.83383793927231	185.664738450191
chr22:19435209..19435247,-	ENSG00000242259	earlyPeak	24.1618522742433	5.29026792305717	109.839013103143
chr22:19842330..19842384,-	ENSG00000215012	earlyPeak	4.92715116188458	4.52700119759382	61.7129418350835
chr22:20119320..20119399,+	ENSG00000099904	earlyPeak	3.60942110876273	3.15095776782651	93.5276931717693
chr22:24129138..24129201,+	ENSG00000099956	earlyPeak	43.6248028302201	9.56109679203066	125.810020369956
chr22:24384240..24384255,-	ENSG00000184674	earlyPeak	5.69884455233502	4.28287270027531	99.8751960969172
chr22:29196547..29196563,-	ENSG00000100219	earlyPeak	18.0675665149201	21.3174298338602	156.177807060676
chr22:29784519..29784576,-	ENSG00000100280	earlyPeak	55.6015317348393	18.8781688173688	71.014419420431
chr22:30279148..30279192,+	ENSG00000100330	earlyPeak	4.10412808759634	3.35627637053113	82.3899362548231
chr22:31742303..31742350,-	ENSG00000100105	earlyPeak	4.72334016412985	4.9454143309027	180.885356656765
chr22:32340513..32340528,+	ENSG00000128245	earlyPeak	39.1539921164725	18.5318860028592	131.889443186749
chr22:36424822..36424881,-	ENSG00000100320	earlyPeak	9.55847965164748	4.36961265863845	129.268950369989
chr22:36925247..36925258,-	ENSG00000100353	earlyPeak	7.02724654704382	5.06925789423199	109.897586639228
chr22:38201228..38201242,+	ENSG00000189060	earlyPeak	10.5085796827732	12.2004194408662	169.214385902585
chr22:39745939..39746012,+	ENSG00000100321	earlyPeak	14.5305619145908	5.63055795354312	154.50607616104
chr22:39916558..39916579,+	ENSG00000128272	earlyPeak	324.413032402944	69.6644935341636	135.84427668881
chr22:40742497..40742511,+	ENSG00000239900	earlyPeak	4.63662937038694	4.18575248055193	75.0859537362817
chr22:41682172..41682230,-	ENSG00000100401	earlyPeak	29.8353056819322	8.72083586457091	121.342317032314
chr22:50356216..50356273,+	ENSG00000198355	earlyPeak	2.79254198250157	5.03046173710354	144.227426171277
chr22:51021212..51021294,-	ENSG00000100288	earlyPeak	6.36898487960627	5.29324463587773	72.770700745201
chr3:107809886..107809910,-	ENSG00000196776	earlyPeak	6.08683679989632	6.33639948412236	183.427020551521
chr3:111578105..111578122,+	ENSG00000144824	earlyPeak	13.2162657982253	7.47205688375124	168.806750496192
chr3:111805212..111805258,+	ENSG00000114529	earlyPeak	7.43956059727493	6.68226839534652	172.73640947978
chr3:113465032..113465051,-	ENSG00000121579	earlyPeak	9.43837192585092	5.88447148136696	165.082391935645
chr3:11888282..11888374,-	ENSG00000144559	earlyPeak	10.4377219104863	3.58113876193996	147.14818439293
chr3:122103002..122103013,+	ENSG00000114023	earlyPeak	4.90980221319082	5.61352557604599	79.6015022486357
chr3:122513887..122513992,+	ENSG00000138463	earlyPeak	8.36840991385464	3.82388116444998	100.273872061326
chr3:122920767..122920814,+	ENSG00000121542	earlyPeak	15.2653149837111	7.40172412155401	49.655169435171
chr3:123339343..123339401,-	ENSG00000065534	earlyPeak	29.1543460806469	9.54794514416139	136.498038003292
chr3:128533128..128533149,+	ENSG00000075785	earlyPeak	3.98847513475208	2.5283507882333	139.063165508616
chr3:128598433..128598511,+	ENSG00000177646	earlyPeak	19.8600363510244	8.63041808313064	86.3494004729603
chr3:129035121..129035136,-	ENSG00000184897	earlyPeak	82.2282525428243	76.1464560892957	150.525704155241
chr3:131221771..131221789,-	ENSG00000114686	earlyPeak	9.1275570324618	4.71262298205457	92.5541452538157
chr3:133969629..133969670,-	ENSG00000163785	earlyPeak	7.03481330942241	3.01932738266195	145.448604587645
chr3:134093275..134093299,-	ENSG00000114019	earlyPeak	20.8966079687416	25.887152075022	63.5053229750468
chr3:136581096..136581116,+	ENSG00000158092	earlyPeak	6.5025596137377	6.51173253704142	42.2504566115981
chr3:137906353..137906402,+	ENSG00000114098	earlyPeak	10.8078682952702	4.94378534542761	93.6150411077098
chr3:14220308..14220363,+	ENSG00000170860	earlyPeak	21.5630711683056	11.5376854276404	120.606171086372
chr3:148709279..148709301,+	ENSG00000163754	earlyPeak	4.06513619240338	3.5643116598222	150.375122908703
chr3:149688655..149688714,-	ENSG00000070087	earlyPeak	151.134312561749	30.0195106044887	150.499358131095
chr3:151986710..151986732,+	ENSG00000152601	earlyPeak	85.9847055324999	28.869179788569	146.68579789861
chr3:151987436..151987471,+	ENSG00000152601	earlyPeak	3.47735545008874	4.80417816052629	109.338265574988
chr3:155588375..155588512,+	ENSG00000163655	earlyPeak	23.6851884985028	6.98377826420196	137.519152943008
chr3:158362299..158362422,+	ENSG00000168827	earlyPeak	29.3251277204019	6.38671025497019	101.247198303301
chr3:160116996..160117020,-	ENSG00000068885	earlyPeak	7.40742558983633	2.12725795354169	111.217426531015
chr3:169940261..169940327,+	ENSG00000163558	earlyPeak	5.74889848698838	6.12123177083114	124.019051997609
chr3:170151409..170151477,+	ENSG00000013297	earlyPeak	1.14236767562523	2.65934017523671	161.887225287652
chr3:179065474..179065530,+	ENSG00000171109	earlyPeak	20.6672440020007	8.06877207004712	115.977413155496
chr3:183892635..183892706,+	ENSG00000161203	earlyPeak	315.060176879493	74.5806791623884	140.336984393165
chr3:183899770..183899792,+	ENSG00000161203	earlyPeak	2.25207343679255	1.91565435908956	119.092530095791
chr3:194406603..194406619,+	ENSG00000185112	earlyPeak	32.9447267203458	21.2255681713072	104.935844810178
chr3:195808952..195808972,-	ENSG00000072274	earlyPeak	49.8946898861416	11.9436552148089	106.327462157135
chr3:196439170..196439273,+	ENSG00000163964	earlyPeak	5.00835168614195	4.77224028093241	175.027320880077
chr3:23847397..23847423,+	ENSG00000170142	earlyPeak	6.14570893138664	3.84004195836157	126.974301086567
chr3:30648232..30648243,+	ENSG00000163513	earlyPeak	10.2878325593066	5.07530428771349	113.056658323406
chr3:3221368..3221391,-	ENSG00000113851	earlyPeak	12.9547889888425	7.53623333817747	46.5774550708414
chr3:32726774..32726863,+	ENSG00000182973	earlyPeak	5.36150404236673	2.86595975140997	115.827959247143
chr3:33318924..33318985,+	ENSG00000153558	earlyPeak	6.03472716323757	6.37575388648536	63.3687494391432
chr3:39195037..39195069,-	ENSG00000144655	earlyPeak	3.75399214874982	5.39493794812943	89.9682701403566
chr3:44803141..44803159,-	ENSG00000163807	earlyPeak	2.73121486777707	3.71165470136682	95.6237907547572
chr3:45017728..45017772,+	ENSG00000075914	earlyPeak	21.6889329179208	8.80496994587471	89.7144663433252
chr3:47324245..47324302,-	ENSG00000088727	earlyPeak	5.58206715314551	3.39782972786274	105.284716128827
chr3:48130289..48130301,-	ENSG00000047849	earlyPeak	5.98010555122611	3.6217536581487	134.456720520491
chr3:49044798..49044841,+	ENSG00000178252	earlyPeak	31.1936984798373	7.2488550419316	90.5048516208985
chr3:49395773..49395819,-	ENSG00000233276	earlyPeak	23.8369841031288	16.3896716569797	81.0904518014393
chr3:50192499..50192534,+	ENSG00000001617	earlyPeak	5.33865102168762	3.77471511831117	127.91631221052
chr3:5021113..5021180,+	ENSG00000134107	earlyPeak	19.073160873723	17.4950180661238	91.9624774390681
chr3:50273625..50273655,+	ENSG00000114353	earlyPeak	487.486860257694	68.4392089250977	158.232262640314
chr3:52001426..52001447,-	ENSG00000090097	earlyPeak	3.56253323246997	4.28654390674319	86.8063877699014
chr3:5229382..5229408,+	ENSG00000134109	earlyPeak	5.17961748647572	5.34182038170548	196.078911118158
chr3:52567747..52567788,-	ENSG00000168268	earlyPeak	4.81795635058334	5.48642474022769	115.667054078645
chr3:52570657..52570676,+	ENSG00000168273	earlyPeak	8.0135431318219	5.84963067216461	94.9696453270754
chr3:57583085..57583121,-	ENSG00000168374	earlyPeak	190.790169270504	59.5473202243132	104.864281702717
chr3:66271410..66271444,+	ENSG00000144741	earlyPeak	10.7742375981102	6.07518720919353	54.8247804860008
chr3:69129501..69129541,-	ENSG00000144744	earlyPeak	26.0846820976525	10.1475668236833	84.5750372944677
chr3:71630980..71631110,-	ENSG00000114861	earlyPeak	4.4706136148656	2.81288925482849	152.302706892853
chr3:97540876..97540923,+	ENSG00000233280	earlyPeak	4.08397787400989	5.81696055970433	73.7313291775803
chr3:98517628..98517642,-	ENSG00000057019	earlyPeak	1.41326596654594	3.30330167168074	110.208712673305
chr4:10117949..10117979,-	ENSG00000071127	earlyPeak	1.33445190041094	2.11363567173452	128.314013870043
chr4:10118001..10118022,-	ENSG00000071127	earlyPeak	3.1710716348958	3.25108100624121	96.5646996126987
chr4:10118443..10118454,-	ENSG00000071127	earlyPeak	10.200587708052	6.35773884329796	108.692859309527
chr4:110624564..110624608,-	ENSG00000138794	earlyPeak	4.50973944887492	5.00809249541274	87.6146570787527
chr4:120133857..120133881,+	ENSG00000145390	earlyPeak	22.3090588218702	6.89725699791506	121.912156985524
chr4:122722466..122722556,+	ENSG00000123737	earlyPeak	12.7055160455487	4.90182000550757	64.1388810917371
chr4:129208888..129208921,-	ENSG00000164040	earlyPeak	4.42797725256902	4.83385336313244	113.844831253619
chr4:152020736..152020788,+	ENSG00000145425	earlyPeak	69.8868534410189	19.0854163536792	103.497138310723
chr4:152682129..152682170,-	ENSG00000059691	earlyPeak	9.64949294254303	5.072005536053	125.368824065002
chr4:153273871..153273949,-	ENSG00000109670	earlyPeak	4.44495416297575	3.78117803344708	131.404323822756
chr4:153701081..153701164,+	ENSG00000164144	earlyPeak	13.8844421147355	6.4342970396697	76.9260882962751
chr4:174255494..174255516,-	ENSG00000164104	earlyPeak	17.5661770628761	8.64765635729196	80.8872723057463
chr4:17513702..17513720,-	ENSG00000151552	earlyPeak	14.3478986183765	7.79328050048847	137.303970136433
chr4:178363581..178363607,-	ENSG00000038002	earlyPeak	7.21202084540256	5.40503005178962	174.957808102764
chr4:37978974..37979050,+	ENSG00000065882	earlyPeak	7.17228608734319	3.02780663662791	142.467910095012
chr4:47465666..47465726,-	ENSG00000169019	earlyPeak	27.4317583856797	9.32102091528286	79.8875640352051
chr4:48343523..48343598,+	ENSG00000109171	earlyPeak	9.05620545457622	3.25115502083013	102.240226998685
chr4:54243798..54243854,+	ENSG00000145216	earlyPeak	31.0595618960207	10.7802502862378	153.167356798726
chr4:66536169..66536189,-	ENSG00000145242	earlyPeak	12.8398988505637	7.25666941046371	81.9122096054784
chr4:75023816..75023890,+	ENSG00000163738	earlyPeak	12.8834704069931	5.20388839355993	87.3415161792492
chr4:76862117..76862186,-	ENSG00000138744	earlyPeak	17.4924612081053	9.51052349483851	166.891330290521
chr4:78783972..78784001,+	ENSG00000169288	earlyPeak	16.5330326504988	11.0343732987369	55.0254731927869
chr4:81118647..81118666,+	ENSG00000152784	earlyPeak	3.82508972436136	6.45965726074341	142.338607169359
chr4:81187809..81187827,+	ENSG00000138675	earlyPeak	42.7866629407664	47.8427286494198	125.051001299672
chr4:89444883..89444945,-	ENSG00000145337	earlyPeak	70.2527005259783	11.1884153810121	123.835252214183
chr5:108745689..108745712,-	ENSG00000198961	earlyPeak	3.1145588608084	4.09892052754666	145.643303186693
chr5:110560072..110560106,+	ENSG00000152495	earlyPeak	6.44339995198573	3.76469088876406	84.4061206356354
chr5:121297650..121297747,+	ENSG00000151304	earlyPeak	9.14884990899305	3.84608544891655	181.681598120838
chr5:122110718..122110800,+	ENSG00000205302	earlyPeak	51.0191644052558	14.9598858474786	103.641164015899
chr5:125759140..125759175,+	ENSG00000155324	earlyPeak	5.17542429314174	4.90070385381915	165.148502806632
chr5:125936606..125936664,+	ENSG00000164902	earlyPeak	32.1127017749986	15.445864340844	78.4818422984229
chr5:126853376..126853407,+	ENSG00000164244	earlyPeak	25.7471057066122	14.8195280244208	199.702419356636
chr5:132112921..132112960,-	ENSG00000164402	earlyPeak	19.2710711205168	5.08770851195738	96.1568739598798
chr5:132362226..132362269,-	ENSG00000155329	earlyPeak	19.0036414492766	4.92234452964245	124.72549738024
chr5:133512634..133512652,-	ENSG00000113558	earlyPeak	579.502334539384	107.305801174328	135.347838884536
chr5:134181625..134181713,+	ENSG00000181904	earlyPeak	41.7990773070988	15.3197590858502	140.843204283332
chr5:137673945..137673961,+	ENSG00000120709	earlyPeak	10.9541569840294	3.21030705718462	102.165617164945
chr5:137801160..137801176,+	ENSG00000120738	earlyPeak	12.3511225833955	103.404382141655	59.7047840097439
chr5:137804484..137804498,+	ENSG00000120738	earlyPeak	0.638922059845582	11.7861492953077	61.8043177208623
chr5:138629349..138629386,+	ENSG00000015479	earlyPeak	10.0712964358213	7.30402270730828	124.802126319606
chr5:139726181..139726197,-	ENSG00000113070	earlyPeak	47.0546534748199	40.6596047629593	143.589990743191
chr5:139944396..139944424,+	ENSG00000176087	earlyPeak	10.5497730479432	8.89495204421598	162.310561727373
chr5:143550127..143550158,-	ENSG00000145817	earlyPeak	48.3877757136511	11.2723220970068	194.899789729448
chr5:146833451..146833484,-	ENSG00000113657	earlyPeak	9.00850879056109	3.57130848269125	124.638765278522
chr5:149865439..149865472,+	ENSG00000070614	earlyPeak	5.81030104201124	4.58244864995281	89.5576269488043
chr5:16936340..16936418,-	ENSG00000145555	earlyPeak	20.3256883644311	10.0208753510167	147.882512626467
chr5:172198190..172198206,-	ENSG00000120129	earlyPeak	94.3318895569739	172.625816972032	89.7314886395436
chr5:176943944..176943976,-	ENSG00000183258	earlyPeak	19.716926090495	7.13378005782735	119.925820676533
chr5:180229833..180229860,-	ENSG00000131446	earlyPeak	6.45577149900208	5.63774338896659	167.611660440953
chr5:180665196..180665216,-	ENSG00000204628	earlyPeak	1.88064721726948	2.64259476279487	89.7452364299285
chr5:32174369..32174458,-	ENSG00000113384	earlyPeak	29.6334755961367	5.70213825657535	91.8558475906109
chr5:32444769..32444826,-	ENSG00000056097	earlyPeak	15.1255390529102	2.32051642420568	139.79576129726
chr5:34656450..34656523,+	ENSG00000039560	earlyPeak	22.8982436774735	14.6430833734583	167.747645992372
chr5:37379413..37379443,+	ENSG00000082068	earlyPeak	9.41019452956018	3.6095943319817	155.280073869091
chr5:57755903..57755919,-	ENSG00000145632	earlyPeak	124.304537640927	62.6325541773836	140.649936663732
chr5:66124590..66124644,+	ENSG00000069020	earlyPeak	11.1960169380738	4.52819879504167	137.867529403199
chr5:68530697..68530737,+	ENSG00000134058	earlyPeak	21.3887784329678	8.82173130393984	111.724499932679
chr5:73936309..73936444,-	ENSG00000171617	earlyPeak	9.05793837876583	4.8538354111539	143.47150197727
chr5:78531917..78531974,+	ENSG00000152409	earlyPeak	4.94915338936125	2.46696387145672	76.0984578767142
chr5:7869247..7869312,+	ENSG00000124275	earlyPeak	10.4620468156555	8.65961494774309	65.8025399381735
chr5:83680603..83680617,-	ENSG00000164176	earlyPeak	24.8437739660204	19.2018032288063	94.8037060011928
chr6:116575226..116575278,-	ENSG00000187189	earlyPeak	11.7990859100875	2.81894827426375	135.851287400668
chr6:117923610..117923691,-	ENSG00000047932	earlyPeak	18.1255290082038	9.18545846996818	180.453216620917
chr6:132270563..132270604,-	ENSG00000118523	earlyPeak	3.13351767781972	6.51254224178427	64.4993469666524
chr6:134495992..134496010,-	ENSG00000118515	earlyPeak	147.667321703333	145.0620409173	70.5973373505187
chr6:134496842..134496884,-	ENSG00000118515	earlyPeak	11.4537458606542	4.64279875113564	78.4883118468632
chr6:135375921..135375969,-	ENSG00000112339	earlyPeak	28.1304624261443	8.860021110519	142.13304880687
chr6:139695775..139695795,-	ENSG00000164442	earlyPeak	75.2217598243167	97.7486483529045	68.6109814124498
chr6:15246261..15246312,+	ENSG00000008083	earlyPeak	13.8951009231306	10.2168851867451	181.166812943777
chr6:155054797..155054839,+	ENSG00000213079	earlyPeak	2.42902953557644	4.3020470071433	211.717964345714
chr6:163835734..163835758,+	ENSG00000112531	earlyPeak	9.38835950204135	4.97390470724259	169.284802345448
chr6:16761678..16761715,-	ENSG00000124788	earlyPeak	24.5655410593563	9.32951863411055	81.7979306355735
chr6:18155632..18155700,+	ENSG00000165097	earlyPeak	3.18021620879473	2.78982075281516	144.683465735921
chr6:21597765..21597779,+	ENSG00000124766	earlyPeak	26.6641155727379	16.7514432681886	97.1675264533284
chr6:26027503..26027522,-	ENSG00000124529	earlyPeak	116.982236437505	33.098957268579	162.589813879158
chr6:26124147..26124168,-	ENSG00000180596	earlyPeak	115.580355804592	26.853810208692	122.839009669137
chr6:26216881..26216895,-	ENSG00000187990	earlyPeak	4.58828207152079	3.75082921707827	93.3360670397255
chr6:26250853..26250874,-	ENSG00000256316	earlyPeak	60.0870825785184	57.4356191185034	65.6621148603557
chr6:26273152..26273175,+	ENSG00000168242	earlyPeak	34.2727416506012	12.2542331362395	125.036482716928
chr6:27835357..27835375,-	ENSG00000184357	earlyPeak	54.786628666226	30.0770678820153	113.007573166698
chr6:27861190..27861217,+	ENSG00000196331	earlyPeak	24.151912622114	14.152906222001	114.639129382805
chr6:30585009..30585028,-	ENSG00000204569	earlyPeak	15.9913158259058	6.72267043560411	154.089161929226
chr6:30594622..30594665,+	ENSG00000137343	earlyPeak	14.3714929651269	6.76301980166843	63.0069530161838
chr6:33176265..33176299,+	ENSG00000204227	earlyPeak	31.2847294766572	7.53122265412396	117.463972756852
chr6:42713792..42713847,-	ENSG00000124659	earlyPeak	11.8417674825126	5.3703233370555	150.559129145762
chr6:42858534..42858595,-	ENSG00000221821	earlyPeak	19.8533967225213	8.98210799491389	132.725851831578
chr6:43445297..43445336,+	ENSG00000137221	earlyPeak	12.1828112218708	3.46062994453028	99.6310637681427
chr6:56911476..56911507,+	ENSG00000168116	earlyPeak	6.00489960299216	3.25743364888453	62.0871993287768
chr6:63921360..63921386,+	ENSG00000198225	earlyPeak	16.5524557598368	7.95227272221674	135.506866972914
chr6:74171495..74171518,+	ENSG00000135297	earlyPeak	5.11857588968849	2.67104434615478	103.858090281005
chr7:100771662..100771705,+	ENSG00000106366	earlyPeak	5.55368447672126	8.87832386582067	83.9714596937383
chr7:100771827..100771882,+	ENSG00000106366	earlyPeak	20.330255944237	6.76095431874701	116.725380521284
chr7:100860628..100860719,-	ENSG00000106397	earlyPeak	18.0488249672944	6.39471544995492	160.680131895054
chr7:1015156..1015193,-	ENSG00000240230	earlyPeak	16.9308051407624	10.7152341126672	56.3127304314675
chr7:107531580..107531647,+	ENSG00000091140	earlyPeak	29.1510357104721	17.7883817670437	179.405793588391
chr7:108210048..108210169,-	ENSG00000177683	earlyPeak	11.927474151206	7.71703167071594	163.523014051281
chr7:10979750..10979820,-	ENSG00000189043	earlyPeak	429.019945680778	164.528391339787	115.684410277138
chr7:112758599..112758619,-	ENSG00000214194	earlyPeak	6.20412824777774	6.00591870113208	118.041736603313
chr7:116660246..116660336,+	ENSG00000004866	earlyPeak	6.05998545591621	4.66001916877036	105.369301719016
chr7:117824159..117824202,+	ENSG00000128534	earlyPeak	24.8826768347213	10.9162133357026	42.741253041509
chr7:123389104..123389161,-	ENSG00000106299	earlyPeak	4.57125200383062	6.07781813410412	64.7733810577268
chr7:128045984..128046026,-	ENSG00000106348	earlyPeak	7.50418639213568	4.54098142039325	119.36731228048
chr7:129710358..129710434,+	ENSG00000128607	earlyPeak	10.3203125365962	7.2285157038748	36.7394382109185
chr7:130080818..130080908,-	ENSG00000106477	earlyPeak	6.35608710185475	4.86125938365888	40.3414115205536
chr7:134001663..134001760,-	ENSG00000205060	earlyPeak	4.4186051675673	4.97924130627522	147.258143813695
chr7:135242652..135242689,+	ENSG00000155561	earlyPeak	14.3262327802457	4.42844579377273	127.748626103518
chr7:140396465..140396531,+	ENSG00000090266	earlyPeak	88.8554830530527	39.4179942386897	140.271069509837
chr7:143079960..143079978,+	ENSG00000159840	earlyPeak	5.51993835142385	3.98834974072804	106.410484013321
chr7:148892653..148892729,+	ENSG00000170265	earlyPeak	12.3809729531064	5.99633971259075	140.248146995741
chr7:150777874..150777918,-	ENSG00000164896	earlyPeak	23.3959833695353	11.9388013517828	79.5959300683752
chr7:150777920..150777941,-	ENSG00000164896	earlyPeak	2.56252814933652	5.09799607844699	78.848152203185
chr7:18548924..18548947,+	ENSG00000048052	earlyPeak	5.79651978527641	4.10299041026302	165.215032984951
chr7:18548958..18549006,+	ENSG00000048052	earlyPeak	25.0879515910222	21.9419595444409	204.074122301168
chr7:19157248..19157268,-	ENSG00000122691	earlyPeak	7.8835827132452	8.09274472558469	156.599919865788
chr7:22862406..22862445,-	ENSG00000196683	earlyPeak	58.9122614418916	9.23460778327021	106.035085593313
chr7:24797032..24797090,-	ENSG00000105928	earlyPeak	13.9436142106828	3.76332042456806	75.0125276321168
chr7:26241325..26241392,+	ENSG00000122565	earlyPeak	137.860589354532	29.1207510110814	106.355044800052
chr7:28220198..28220269,-	ENSG00000153814	earlyPeak	6.36020383875008	4.23722812523292	105.446718729035
chr7:28725740..28725778,+	ENSG00000146592	earlyPeak	9.14603153212697	11.3381106107327	130.842652622065
chr7:30029367..30029474,-	ENSG00000136193	earlyPeak	18.1390906491285	7.313716964736	165.588616760244
chr7:33148975..33149050,-	ENSG00000164610	earlyPeak	8.7106398079766	2.4510437368689	79.8104054104436
chr7:34082286..34082306,+	ENSG00000164619	earlyPeak	3.4775371112717	3.27618449757922	120.355415937001
chr7:39663146..39663225,+	ENSG00000006451	earlyPeak	58.7710508050037	18.6949112027448	172.998622859432
chr7:40174565..40174621,+	ENSG00000175600	earlyPeak	5.96794220729227	3.85053448297807	148.137224992152
chr7:43909498..43909537,-	ENSG00000062582	earlyPeak	2.39253640883947	5.95013914690207	181.425144730494
chr7:44646177..44646201,+	ENSG00000105953	earlyPeak	5.29379287010729	3.51863729277359	117.998921592608
chr7:44646218..44646232,+	ENSG00000105953	earlyPeak	5.45232104678226	5.16053915860645	139.497373056239
chr7:47621674..47621719,-	ENSG00000136205	earlyPeak	32.9770159537588	11.4436709953173	149.335774242334
chr7:4815238..4815327,+	ENSG00000242802	earlyPeak	17.3357461477431	15.2357691169235	200.267639750292
chr7:5567947..5567983,-	ENSG00000075624	earlyPeak	7.22411298236871	5.35255568668697	184.042260359949
chr7:5567987..5568010,-	ENSG00000075624	earlyPeak	12.8676713154942	5.30203241977546	157.274205758405
chr7:5569401..5569420,-	ENSG00000267807	earlyPeak	4.68109563116603	2.74962574355576	120.273234789263
chr7:56119096..56119152,-	ENSG00000146733	earlyPeak	4.84435835198362	4.32100669586793	98.1274980858531
chr7:6629621..6629668,+	ENSG00000146576	earlyPeak	6.84536617698182	2.85842035217887	129.891571727577
chr7:72722783..72722837,-	ENSG00000130305	earlyPeak	2.60539011589494	3.55190734029578	82.1031574161696
chr7:77325738..77325789,+	ENSG00000187257	earlyPeak	4.06246314953649	4.71584787496653	88.8964963655048
chr7:94054463..94054512,+	ENSG00000164692	earlyPeak	1.68666864123866	3.0102091786071	100.369805748496
chr7:96746988..96747028,+	ENSG00000196636	earlyPeak	11.9071079483811	4.61844795007674	89.5866821295594
chr7:99006267..99006293,+	ENSG00000106245	earlyPeak	6.69510825714628	5.20269223920968	163.31480919793
chr7:99698956..99699038,-	ENSG00000166508	earlyPeak	6.20765845532768	3.35944736454874	119.078825151829
chr8:101964265..101964297,-	ENSG00000164924	earlyPeak	42.608648898173	16.2718893981689	187.311392676165
chr8:101965575..101965628,-	ENSG00000164924	earlyPeak	4.46915999800968	3.80234766753811	138.987923989733
chr8:103876383..103876399,-	ENSG00000155096	earlyPeak	117.224018932059	30.015375292005	139.231008493092
chr8:110346270..110346365,-	ENSG00000120526	earlyPeak	15.5640072997709	9.17000925318813	177.23704266869
chr8:11665952..11665983,+	ENSG00000079459	earlyPeak	6.54222148193307	3.42446151504595	170.657347895574
chr8:11710864..11710931,-	ENSG00000164733	earlyPeak	4.02340869812601	5.82885685538055	126.452595739274
chr8:119124045..119124097,-	ENSG00000182197	earlyPeak	93.9632308227765	21.7510402826233	154.345695876788
chr8:125487084..125487163,+	ENSG00000170881	earlyPeak	4.84794813172014	4.64831472305888	150.696257748182
chr8:125487288..125487347,+	ENSG00000170881	earlyPeak	2.51152532226427	1.84776624697436	161.678894437524
chr8:125551291..125551334,-	ENSG00000147687	earlyPeak	19.8873136371476	5.831958434785	131.176526338956
chr8:126103969..126104048,-	ENSG00000164961	earlyPeak	15.557435331286	6.02116640847225	111.432150802932
chr8:144099914..144099953,+	ENSG00000160932	earlyPeak	74.6218591002528	15.257252353556	137.421301416282
chr8:144329092..144329140,+	ENSG00000181638	earlyPeak	3.2875984247501	3.26697170611203	141.954016588484
chr8:144923112..144923168,-	ENSG00000185189	earlyPeak	5.10323307912662	5.18247448400958	143.432711320895
chr8:145064302..145064316,+	ENSG00000178719	earlyPeak	15.8815930120985	6.66454223514116	169.563951405191
chr8:145582231..145582288,+	ENSG00000185803	earlyPeak	22.6310273157974	4.07356127646443	53.1962123117473
chr8:145754428..145754502,-	ENSG00000213563	earlyPeak	16.2232183471005	4.61880387059722	172.910848874823
chr8:146017737..146017748,-	ENSG00000161016	earlyPeak	9.03984896956781	8.20660270723109	71.6905147401764
chr8:146277833..146277878,+	ENSG00000182307	earlyPeak	20.1605028093555	6.92539989021108	146.734697860078
chr8:28559094..28559146,+	ENSG00000012232	earlyPeak	13.5483023121064	3.37245477505056	118.788880362667
chr8:29208183..29208208,-	ENSG00000120875	earlyPeak	2.3781756041487	2.87098316148934	174.474409448375
chr8:29940475..29940486,-	ENSG00000133872	earlyPeak	3.15495501511222	3.53143672132263	155.483410167527
chr8:29940606..29940618,-	ENSG00000133872	earlyPeak	6.76204889041956	3.21840291247781	89.2791986530789
chr8:29940628..29940639,-	ENSG00000133872	earlyPeak	8.86145529345204	3.20115897242046	136.827779349564
chr8:30585217..30585254,-	ENSG00000104687	earlyPeak	3.64044571747766	3.68247212111089	152.095142558411
chr8:42396712..42396802,+	ENSG00000176209	earlyPeak	14.1254705294229	6.28311602170632	181.509103464155
chr8:48173514..48173554,+	ENSG00000164808	earlyPeak	8.19137361822362	6.30099036726458	154.424603602661
chr8:56987061..56987067,-	ENSG00000008988	earlyPeak	619.981360133401	217.73639806382	101.894845024718
chr8:64081156..64081212,+	ENSG00000185728	earlyPeak	31.8943734035129	9.56135271636677	83.5394413745384
chr8:68256003..68256034,-	ENSG00000066777	earlyPeak	3.8115312354404	4.18888286862911	100.43676057058
chr8:72756063..72756125,-	ENSG00000178860	earlyPeak	5.31346835994376	10.3770221593646	170.719604874807
chr8:72756267..72756296,-	ENSG00000178860	earlyPeak	2.84462703981207	9.66864231936474	176.061201045242
chr8:72756637..72756664,-	ENSG00000178860	earlyPeak	1.94881614944455	4.93790743425679	137.18706046765
chr8:74903580..74903661,+	ENSG00000154589	earlyPeak	36.7330223745648	36.1980589959272	129.968812007145
chr8:74903696..74903725,+	ENSG00000154589	earlyPeak	2.79961020322456	3.20490871403138	175.083810696649
chr8:79428539..79428606,+	ENSG00000171033	earlyPeak	11.0860008721325	9.3522310166555	124.030017674403
chr8:82192762..82192779,+	ENSG00000164687	earlyPeak	71.6112405874074	35.4272243937317	128.945401356995
chr8:94929168..94929235,+	ENSG00000164951	earlyPeak	14.4861508550584	7.03005486716814	51.456632409591
chr8:96037205..96037253,+	ENSG00000156170	earlyPeak	6.64321804666615	4.28353618571642	113.571450259213
chr8:96037255..96037318,+	ENSG00000156170	earlyPeak	3.86375120912959	7.25785296001516	129.300468244622
chr8:97247759..97247780,-	ENSG00000156467	earlyPeak	258.691159421733	77.058799180328	184.292253956731
chr8:97657531..97657606,+	ENSG00000104324	earlyPeak	14.0314660615623	4.00605653456825	88.7888548056408
chr8:99057611..99057625,-	ENSG00000156482	earlyPeak	4.42622857018981	4.89472149987029	102.494899387419
chr8:99057735..99057742,-	ENSG00000156482	earlyPeak	8.04404683771326	6.36554883391479	62.2318264950225
chr8:99837856..99837955,-	ENSG00000104375	earlyPeak	6.11439349589639	6.38652704847473	63.2588967087585
chr9:100396056..100396086,+	ENSG00000136937	earlyPeak	8.0075803860929	3.93716711566249	105.805662933641
chr9:110045537..110045572,+	ENSG00000119318	earlyPeak	131.644210317892	39.1311910725256	125.09319498574
chr9:112810962..112810985,+	ENSG00000241978	earlyPeak	62.6781881220912	11.7591657480505	124.95259556165
chr9:113018779..113018796,-	ENSG00000136810	earlyPeak	486.062734658453	245.951174968688	119.812463877931
chr9:114361919..114361935,-	ENSG00000106853	earlyPeak	46.2568252995275	10.9566951105875	126.134808681655
chr9:115095883..115095932,-	ENSG00000119314	earlyPeak	24.9034377941258	4.32311460887793	139.8324649172
chr9:115513003..115513137,+	ENSG00000148158	earlyPeak	4.83915409006787	3.66367368889034	120.924447846446
chr9:116356572..116356583,+	ENSG00000138835	earlyPeak	2.86904067100987	3.54427370108972	163.905764265155
chr9:130477912..130477961,-	ENSG00000187024	earlyPeak	7.67204906613891	4.22241030727013	81.5208899042068
chr9:130953817..130953876,-	ENSG00000148337	earlyPeak	40.8832872458985	12.2124721964478	97.8785244369082
chr9:131038214..131038250,-	ENSG00000167110	earlyPeak	31.8349324539604	11.3592625998262	101.335837584417
chr9:131266963..131267036,+	ENSG00000119392	earlyPeak	9.1775195826775	3.38778861712831	159.869616329292
chr9:131790550..131790634,-	ENSG00000148341	earlyPeak	12.9304256582227	8.74774012085197	101.00627059919
chr9:132597529..132597575,-	ENSG00000136819	earlyPeak	34.699486106455	15.308481066473	121.507664827182
chr9:134000965..134001043,+	ENSG00000126883	earlyPeak	9.62128975987648	5.62533812936336	137.65043056737
chr9:137001185..137001233,+	ENSG00000196363	earlyPeak	16.4695328573817	10.9880764367547	171.078178850358
chr9:137218281..137218340,+	ENSG00000186350	earlyPeak	11.6869196282244	4.51800141133372	106.739047329391
chr9:139305051..139305080,-	ENSG00000165689	earlyPeak	5.38407875553174	4.81575777641445	106.668662560887
chr9:140317605..140317663,-	ENSG00000187609	earlyPeak	6.82789825700623	2.3611952262401	86.9916564843669
chr9:20622478..20622525,-	ENSG00000171843	earlyPeak	3.5273645941551	3.18799726723318	87.392546010764
chr9:21974820..21974906,-	ENSG00000147889	earlyPeak	23.5706181974341	7.89496573449241	119.247893379707
chr9:22009297..22009324,-	ENSG00000147883	earlyPeak	4.47452775530234	7.10175190071415	131.694308977656
chr9:26947129..26947212,-	ENSG00000137055	earlyPeak	16.8111910362931	11.0242490051346	62.4467638799536
chr9:36190893..36190904,+	ENSG00000122705	earlyPeak	11.0746022341632	4.40699901362739	79.4366112017455
chr9:37120561..37120615,+	ENSG00000147905	earlyPeak	14.8499263667103	6.3856460255274	118.744749192528
chr9:37592532..37592558,-	ENSG00000175768	earlyPeak	8.63603866055764	9.86800450884012	30.8879794193002
chr9:38392691..38392779,+	ENSG00000137124	earlyPeak	19.9807911152002	7.90343064533564	118.493735373245
chr9:4792904..4792964,+	ENSG00000120158	earlyPeak	6.65670238187303	3.76582080134669	133.661583214504
chr9:75766763..75766789,+	ENSG00000135046	earlyPeak	446.993961461099	259.464177622732	99.3393230788102
chr9:77703115..77703160,-	ENSG00000106733	earlyPeak	5.14989127052216	4.69072212704442	116.236653544254
chr9:86322831..86322906,-	ENSG00000135018	earlyPeak	27.8685341377952	6.69055093235661	116.192723075144
chr9:91003271..91003386,+	ENSG00000106723	earlyPeak	10.9347154624126	7.19415769273907	118.382695989475
chr9:95527079..95527148,-	ENSG00000185963	earlyPeak	4.82009215120799	3.7097561439333	140.028131014801
chrX:102862837..102862912,+	ENSG00000196507	earlyPeak	18.7474739550029	11.8322788836117	133.635751335985
chrX:119603164..119603182,-	ENSG00000005893	earlyPeak	27.7158061823761	9.23255078929252	130.004806358577
chrX:119763791..119763830,-	ENSG00000171155	earlyPeak	5.46311677851464	5.33546460952919	120.777739229744
chrX:133594215..133594247,+	ENSG00000165704	earlyPeak	7.908412206913	5.30448619579825	104.471623227335
chrX:133594277..133594322,+	ENSG00000165704	earlyPeak	9.20225025956419	4.78404726604103	139.664071273031
chrX:134125010..134125050,+	ENSG00000184785	earlyPeak	3.26817440830385	3.91211928742661	155.634125969574
chrX:135229631..135229676,+	ENSG00000022267	earlyPeak	4.95246120034254	2.38483806961611	121.32289021479
chrX:135579363..135579416,+	ENSG00000102241	earlyPeak	19.2531214852525	4.69305594651869	148.528129147018
chrX:140271215..140271238,-	ENSG00000182195	earlyPeak	8.13793469853081	3.75000067390279	124.325238925596
chrX:152760428..152760447,+	ENSG00000182492	earlyPeak	667.403608283173	127.119608546861	164.752361322496
chrX:152774081..152774113,+	ENSG00000182492	earlyPeak	3.70001277671832	7.16115915726516	34.6023234607292
chrX:152989798..152989897,-	ENSG00000185825	earlyPeak	57.1478001947095	18.8049760222043	167.62131727954
chrX:153237261..153237295,-	ENSG00000172534	earlyPeak	12.1112646584781	6.06863075066537	128.557916995287
chrX:153626659..153626692,+	ENSG00000147403	earlyPeak	31.3495147994136	5.21015994012355	139.360836985922
chrX:19689008..19689051,-	ENSG00000147010	earlyPeak	17.669224564883	6.33168329819506	133.662714086294
chrX:21958814..21958864,+	ENSG00000102172	earlyPeak	107.583856898466	47.3204144459301	128.336000018716
chrX:47444613..47444688,+	ENSG00000102265	earlyPeak	9.28724700094102	6.63598252434874	101.159090419579
chrX:48382111..48382129,+	ENSG00000147155	earlyPeak	21.5612219138438	15.8279544536874	73.8726668429609
chrX:48456135..48456210,+	ENSG00000101940	earlyPeak	6.91861074196123	2.79055076727328	157.993943983664
chrX:48755202..48755223,+	ENSG00000102103	earlyPeak	31.8941953282333	12.3203156726424	123.695028152444
chrX:54466829..54466859,+	ENSG00000158526	earlyPeak	23.5080682130099	9.3935126865963	116.612474813741
chrX:55744166..55744222,+	ENSG00000083750	earlyPeak	16.9915212681649	6.96907173465927	86.410358656405
chrX:65858865..65858902,-	ENSG00000131080	earlyPeak	6.11132693670954	3.98522290355375	127.253680841211
chrX:70503529..70503549,+	ENSG00000147140	earlyPeak	6.65622280805389	4.38923022097963	163.219493208612
chrX:77166172..77166261,+	ENSG00000165240	earlyPeak	6.11106522862327	4.66923703028851	118.064330357526
chr1:10270620..10270637,+	ENSG00000054523	latePeak	7.62260354628999	6.62519625546034	263.003623015343
chr1:110453462..110453478,+	ENSG00000184371	latePeak	5.4101772647849	9.06084314592761	275.185284706117
chr1:115300579..115300590,-	ENSG00000009307	latePeak	21.0160100758966	13.4687396541658	296.351591150233
chr1:1167594..1167668,+	ENSG00000176022	latePeak	5.70193663103376	3.67930811329619	283.341090501578
chr1:145610869..145610942,-	ENSG00000186141	latePeak	10.5218474651766	7.11454738471281	266.698458316005
chr1:150780808..150780829,-	ENSG00000143387	latePeak	3.8445522030044	4.72642028566161	319.125564552486
chr1:151032922..151032951,+	ENSG00000213190	latePeak	5.07328800127592	4.39695534932294	299.220522104289
chr1:155108742..155108777,+	ENSG00000169241	latePeak	3.66920447800605	3.15706312825591	291.470923028989
chr1:155211022..155211062,-	ENSG00000177628	latePeak	54.9747862212922	11.474736955277	279.718668384741
chr1:155294264..155294332,+	ENSG00000160753	latePeak	7.43830385053988	6.44859943037896	284.068389708444
chr1:155658865..155658889,+	ENSG00000132676	latePeak	78.5222643472465	15.2742657353886	298.222507926313
chr1:156307992..156308013,-	ENSG00000163468	latePeak	3.49364830410204	2.8947717546221	279.822124332527
chr1:161168834..161168851,-	ENSG00000158859	latePeak	3.2086729549323	6.56309891213523	272.034791428854
chr1:16678914..16678989,-	ENSG00000037637	latePeak	8.63126517212476	2.5555831720552	284.114280794485
chr1:174128639..174128692,+	ENSG00000152061	latePeak	2.70543580247959	5.38286368277518	305.236800535284
chr1:179262905..179262986,+	ENSG00000057252	latePeak	18.6592696263034	8.56764342266448	302.444427346975
chr1:179851410..179851439,+	ENSG00000143337	latePeak	18.0524331935066	15.49714702484	322.380779365239
chr1:179923875..179923954,+	ENSG00000135837	latePeak	4.93213932826392	5.69606547201014	308.93566846378
chr1:180123993..180124029,+	ENSG00000116260	latePeak	384.698302714407	27.5453223454267	306.022337657287
chr1:182992682..182992705,+	ENSG00000135862	latePeak	14.3736029505739	5.86412942769219	291.168945878484
chr1:183774240..183774270,+	ENSG00000143344	latePeak	4.50652651495228	6.35670709418472	303.082067250883
chr1:186649543..186649563,-	ENSG00000073756	latePeak	80.925557175161	625.801744224786	290.936237128114
chr1:205719295..205719353,-	ENSG00000069275	latePeak	30.7650197825843	19.2733168718563	298.206706051743
chr1:20959943..20959992,+	ENSG00000158828	latePeak	33.6986593463987	8.56427262494182	308.655176358252
chr1:21616690..21616719,-	ENSG00000117298	latePeak	8.4663598954477	6.10539255000031	287.2276269007
chr1:225615723..225615802,-	ENSG00000143815	latePeak	9.29866408406282	6.32224258691052	292.857364540852
chr1:226374373..226374464,-	ENSG00000182827	latePeak	69.7041929774079	15.466715149165	293.843014115355
chr1:228270392..228270437,+	ENSG00000143761	latePeak	410.591472099243	91.7023164970966	304.923181111712
chr1:228285572..228285607,+	ENSG00000143761	latePeak	3.56494494062573	3.05347873282361	288.047163639022
chr1:231114568..231114628,-	ENSG00000143643	latePeak	3.96560758448564	2.67350325951577	297.641640032842
chr1:231473578..231473619,-	ENSG00000116903	latePeak	4.81721738879623	5.21223254509638	284.238951633914
chr1:25664791..25664833,+	ENSG00000183726	latePeak	181.763689946772	25.724013611251	278.821283409195
chr1:25757376..25757409,+	ENSG00000204178	latePeak	8.55371701495842	3.03160224560389	287.150387201005
chr1:25757432..25757481,+	ENSG00000204178	latePeak	3.9561845111615	2.75212682565519	285.880587698152
chr1:27114016..27114072,+	ENSG00000060642	latePeak	3.60235274754766	3.66736742629113	291.666975204473
chr1:32264166..32264245,-	ENSG00000134668	latePeak	35.6113319203717	14.6146491458467	281.195262959929
chr1:32666188..32666274,+	ENSG00000160050	latePeak	7.63478206219821	5.15392084601381	286.316009187585
chr1:36690011..36690092,+	ENSG00000054118	latePeak	31.199640160057	12.3666210309716	299.462983256317
chr1:36916011..36916057,-	ENSG00000116885	latePeak	3.64888712912912	3.32388881030464	309.444215366294
chr1:37940170..37940190,+	ENSG00000163874	latePeak	44.3026521701605	66.6763042076561	280.281432434214
chr1:40420808..40420836,+	ENSG00000168389	latePeak	4.12926397731768	9.89566749900211	266.999102138052
chr1:44115814..44115849,+	ENSG00000066135	latePeak	6.71892755749038	4.53896873910003	293.264516652925
chr1:52870263..52870294,+	ENSG00000134748	latePeak	14.0509465205316	3.74176948726389	300.115745659008
chr1:53192114..53192150,+	ENSG00000162378	latePeak	6.71979822987864	5.39837806524853	286.977496881257
chr1:53480568..53480591,+	ENSG00000116171	latePeak	8.56893694342966	5.43406000437237	282.229385672666
chr1:57045207..57045226,-	ENSG00000162407	latePeak	0.668574559935642	3.24814967760939	302.238903865124
chr1:65886326..65886406,+	ENSG00000116678	latePeak	45.6315108447662	15.492657953969	297.999448045027
chr1:6662919..6662936,-	ENSG00000162413	latePeak	9.29185034479378	9.53152049946691	284.365123767894
chr1:74663913..74663984,+	ENSG00000116783	latePeak	5.31182853207663	3.75135897336183	296.860476924789
chr1:78444778..78444800,-	ENSG00000162613	latePeak	12.1681315411146	1.4388874378534	300.274695390132
chr1:87380002..87380098,-	ENSG00000183291	latePeak	10.0154333447621	6.14866333164666	292.564636824492
chr1:89530883..89530906,-	ENSG00000117228	latePeak	5.07171972093898	27.7599487912564	325.341675387136
chr1:89591749..89591816,-	ENSG00000162645	latePeak	34.6517688642209	36.136702346235	304.713979252133
chr10:102045933..102045962,-	ENSG00000196072	latePeak	3.69744582900043	2.06240463342145	292.07324229231
chr10:103113840..103113933,+	ENSG00000166167	latePeak	6.61710293030807	2.92089525710921	299.199935684642
chr10:1034365..1034411,+	ENSG00000107937	latePeak	34.4349583442281	14.309336544756	300.852999984579
chr10:104154246..104154347,+	ENSG00000077150	latePeak	8.56107985127046	11.0237293908757	293.304343904454
chr10:104155480..104155534,+	ENSG00000077150	latePeak	9.88723564244783	10.3578005638183	323.6002619445
chr10:104192322..104192379,-	ENSG00000107874	latePeak	23.3801536775087	10.1789586753525	301.017693490916
chr10:105437909..105437989,-	ENSG00000107957	latePeak	9.32032058514161	10.5805616150796	312.558136144412
chr10:112327425..112327516,+	ENSG00000108055	latePeak	7.8154528567653	6.00207874139866	293.159809744175
chr10:115439661..115439681,+	ENSG00000165806	latePeak	4.92425160970094	16.102868579366	308.883273625297
chr10:120863587..120863631,+	ENSG00000119979	latePeak	13.1696445188677	5.24112774410487	290.784541808815
chr10:121410884..121410902,+	ENSG00000151929	latePeak	24.8994294963601	7.94081335254477	296.244593642174
chr10:124768300..124768334,-	ENSG00000095574	latePeak	5.68943257466306	2.20895484595591	293.672074432423
chr10:126107482..126107501,-	ENSG00000065154	latePeak	275.456551467504	48.3322853881887	295.596668951751
chr10:14050159..14050191,-	ENSG00000151474	latePeak	2.17400625575524	3.25252378738129	293.761737065369
chr10:14050463..14050515,-	ENSG00000151474	latePeak	10.1543704798649	12.7345385714901	326.415290394723
chr10:14646391..14646408,-	ENSG00000065809	latePeak	2.99998817871876	4.56167725311804	297.017430990213
chr10:16859361..16859436,-	ENSG00000148484	latePeak	174.27386162602	20.9082776277246	283.929643117602
chr10:27443294..27443320,-	ENSG00000136758	latePeak	38.8346154800818	10.805985055199	302.662896558581
chr10:30723105..30723122,+	ENSG00000107968	latePeak	4.63453922340682	10.8989616134463	285.345369481096
chr10:35379241..35379285,-	ENSG00000108094	latePeak	12.1114838434075	8.19785599247963	297.926109886581
chr10:51565188..51565236,+	ENSG00000138293	latePeak	91.0437827498317	14.0231904794433	303.7472707542
chr10:51565239..51565263,+	ENSG00000138293	latePeak	28.0676618775591	20.299569016854	297.159790987165
chr10:64564589..64564715,+	ENSG00000181915	latePeak	6.46993838764456	4.42716711829122	282.673902848566
chr10:69644404..69644425,+	ENSG00000096717	latePeak	3.65783658402016	5.05338164331752	282.398595548384
chr10:70480963..70481010,+	ENSG00000060339	latePeak	23.7741033367576	23.229645486975	309.512620829286
chr10:70715914..70715943,+	ENSG00000165732	latePeak	47.3417890049567	13.8486475370276	288.856954693169
chr10:70715944..70715955,+	ENSG00000165732	latePeak	4.18018030407566	3.42781756996163	291.381407580504
chr10:73579502..73579547,-	ENSG00000197746	latePeak	4.20583393864977	3.22983479134873	288.39888409631
chr10:73611030..73611041,-	ENSG00000197746	latePeak	24.6262279128955	10.316794947775	294.322853029916
chr10:74856613..74856631,-	ENSG00000122884	latePeak	70.6542401515857	15.137180739972	290.524181270632
chr10:75532028..75532089,+	ENSG00000196968	latePeak	6.44105260891974	2.42273843104018	279.180947352698
chr10:89577910..89578010,-	ENSG00000138138	latePeak	25.1834755859336	12.811269259421	287.218416177093
chr10:91174314..91174403,+	ENSG00000152778	latePeak	1.67212669001019	14.4400381891865	302.335180878067
chr11:102188181..102188222,+	ENSG00000023445	latePeak	1.18564046307044	7.4725889153268	309.527311896173
chr11:102217936..102218035,+	ENSG00000110330	latePeak	50.6011656098996	14.5767969304921	295.622719592411
chr11:102668879..102668898,-	ENSG00000196611	latePeak	3077.29211003	607.733597168881	291.363527615913
chr11:10476851..10476862,+	ENSG00000133805	latePeak	4.99717701150826	9.18525829128975	312.34922163437
chr11:10477895..10477919,+	ENSG00000133805	latePeak	5.40088992018502	7.11414430026583	313.917921330068
chr11:10772812..10772832,+	ENSG00000198730	latePeak	2.2157991041221	4.11140135979849	311.983537783272
chr11:114310237..114310271,+	ENSG00000076043	latePeak	18.669710769008	3.10467630793553	291.944109516965
chr11:118443098..118443146,+	ENSG00000095139	latePeak	115.336986216533	12.5171029083631	297.899771473931
chr11:131781290..131781355,+	ENSG00000182667	latePeak	16.6394434283139	6.66937067668344	287.118211756728
chr11:14521349..14521365,-	ENSG00000129083	latePeak	61.693131424104	15.4949557843705	304.927935970823
chr11:18610246..18610272,-	ENSG00000151116	latePeak	2.83908718422384	2.17107510380574	303.335567078277
chr11:27528301..27528336,-	ENSG00000148943	latePeak	13.8774700690546	4.80918073153359	287.192709331164
chr11:32605338..32605349,+	ENSG00000149100	latePeak	8.44680847017052	9.43737165364428	278.086411290554
chr11:33183007..33183046,-	ENSG00000176102	latePeak	21.6075270372601	4.29628935007189	298.269318608453
chr11:34938158..34938204,+	ENSG00000110435	latePeak	12.4828795179918	5.72570212959985	291.236461622073
chr11:35160709..35160726,+	ENSG00000026508	latePeak	858.195242143113	195.610534642774	306.770965389199
chr11:4116054..4116105,+	ENSG00000167325	latePeak	10.000771642718	5.21611444752443	293.647613373692
chr11:43702302..43702318,+	ENSG00000149084	latePeak	7.19070959366328	3.07676139968116	295.948264685025
chr11:43964177..43964193,+	ENSG00000187479	latePeak	4.7191694709979	42.3270279575855	304.861614035133
chr11:46867791..46867848,-	ENSG00000175216	latePeak	12.8585886230148	11.1318290248973	296.982569128121
chr11:47574673..47574700,-	ENSG00000149187	latePeak	10.7251878401111	3.64120394959774	298.007319551845
chr11:47587129..47587179,+	ENSG00000110536	latePeak	28.3911094972196	8.83382391563798	301.512534113017
chr11:504867..504925,-	ENSG00000023191	latePeak	3.95442851896009	3.96064442247795	273.343928293779
chr11:57194919..57194936,-	ENSG00000134802	latePeak	2.13850068202641	4.71671082587971	301.690216741004
chr11:57425209..57425251,+	ENSG00000172409	latePeak	4.35798111420349	2.87868010445053	297.759162159677
chr11:576457..576493,+	ENSG00000070047	latePeak	9.28787930022997	7.63131830941716	313.091910332093
chr11:63753883..63753929,+	ENSG00000167770	latePeak	104.703125743253	12.7417154666183	289.131957388295
chr11:64014165..64014186,-	ENSG00000173457	latePeak	7.4473504734647	1.75618699484031	290.067904735853
chr11:64646086..64646101,-	ENSG00000110047	latePeak	24.6530196945562	27.4008691759179	285.33341920809
chr11:65082349..65082378,+	ENSG00000149798	latePeak	58.9224051818548	35.3690138999712	313.000119876405
chr11:66406149..66406184,+	ENSG00000173933	latePeak	59.4623354596417	10.0237536503281	300.731696943275
chr11:74022658..74022704,-	ENSG00000149380	latePeak	5.39067725768688	3.68640719240661	284.092348566535
chr11:74109422..74109512,-	ENSG00000165434	latePeak	6.82023167621209	8.93824523246926	323.681452061949
chr11:76494393..76494407,+	ENSG00000182704	latePeak	3.20874534755218	3.0039396226616	297.748639580033
chr11:82782861..82782949,-	ENSG00000137502	latePeak	3.35949874000874	4.62758791119592	294.126101649758
chr11:85780015..85780042,-	ENSG00000073921	latePeak	7.11807284621355	7.5138244976323	277.593265209394
chr11:8892907..8892925,-	ENSG00000166444	latePeak	16.3960216236791	18.930316687971	287.25124525946
chr11:8932828..8932841,+	ENSG00000166452	latePeak	6.55517550146322	5.80221189432344	279.930344088932
chr11:96076334..96076419,-	ENSG00000184384	latePeak	15.5302147306546	3.16493365097676	298.786916371524
chr11:96123022..96123090,-	ENSG00000149231	latePeak	4.34503474870191	5.71214420419264	312.388980198808
chr12:102271520..102271550,+	ENSG00000136048	latePeak	4.36441592141278	7.22493677575521	288.779278993529
chr12:10365466..10365547,+	ENSG00000139112	latePeak	58.9642326472725	23.2282846320272	301.587258918252
chr12:109915098..109915131,-	ENSG00000110906	latePeak	36.3334497077428	5.42415305850369	293.582877638183
chr12:112856690..112856731,+	ENSG00000179295	latePeak	3.4877438479484	3.86718859868208	295.438605132573
chr12:117628253..117628308,-	ENSG00000135108	latePeak	23.2255752611319	6.64482016872724	296.952638252576
chr12:122710556..122710607,-	ENSG00000184047	latePeak	49.1941297155246	8.43272165640613	283.450912801678
chr12:123465469..123465480,+	ENSG00000182196	latePeak	4.91243246287887	1.23815947186642	304.912800325561
chr12:21654780..21654806,+	ENSG00000111711	latePeak	9.19317093438424	9.41825492531273	302.201690337826
chr12:26111591..26111662,+	ENSG00000123094	latePeak	15.3236781649951	3.9279900366941	304.864020976775
chr12:32908809..32908840,-	ENSG00000139131	latePeak	16.8035635965337	6.30411460944183	297.331074144297
chr12:46384334..46384366,-	ENSG00000139218	latePeak	12.9802659187822	8.5521732340366	302.006920737312
chr12:46766521..46766537,-	ENSG00000134294	latePeak	6.70357804561979	3.15595733237702	305.416513963903
chr12:47473707..47473757,-	ENSG00000139211	latePeak	6.44603313033577	9.12885682185894	304.536982188416
chr12:51632600..51632620,+	ENSG00000183283	latePeak	130.451524271718	51.2974416392265	296.157818724056
chr12:56709786..56709846,-	ENSG00000144785	latePeak	41.1501176293133	12.7096027645266	268.64597835641
chr12:64845864..64845949,+	ENSG00000183735	latePeak	14.6557453592849	7.86896740309932	297.988628315265
chr12:6716537..6716557,-	ENSG00000111642	latePeak	38.0349245656569	10.7605516710003	293.748451011563
chr12:67663376..67663430,+	ENSG00000111530	latePeak	8.95028246418783	1.76605837821565	303.588412110712
chr12:6833260..6833322,+	ENSG00000111652	latePeak	23.0298022130525	4.69293475285266	297.93599626066
chr12:69004630..69004694,+	ENSG00000127314	latePeak	42.4574923074064	14.3759613499156	300.065891060116
chr12:69139918..69139974,+	ENSG00000175782	latePeak	4.96138391745443	4.37223117894072	281.5437187097
chr12:76953542..76953561,-	ENSG00000091039	latePeak	6.30495182958338	5.90653780035975	301.739146334221
chr12:78334061..78334110,+	ENSG00000067798	latePeak	9.09600554944725	9.36370327346156	285.390576077233
chr12:78334115..78334165,+	ENSG00000067798	latePeak	4.53889480878178	4.4704589961268	281.281354492137
chr12:95397442..95397491,-	ENSG00000184752	latePeak	95.1694489483828	9.08398522258357	291.301269331532
chr12:96588279..96588299,+	ENSG00000111145	latePeak	4.101214685293	3.55443550513949	292.910798953752
chr13:100153737..100153785,+	ENSG00000125304	latePeak	39.1721422903053	17.7587429529733	285.738284599971
chr13:113951607..113951618,+	ENSG00000185896	latePeak	9.21228773512222	4.07284792244936	308.076001273618
chr13:114566984..114567018,-	ENSG00000183087	latePeak	181.064056436886	49.596884607628	285.830531527538
chr13:26795934..26795995,-	ENSG00000127870	latePeak	4.83317574822166	4.25001203116283	282.571713122306
chr13:26796392..26796463,-	ENSG00000127870	latePeak	8.72282098511267	4.55062519626891	288.264825297138
chr13:38923959..38924034,+	ENSG00000120686	latePeak	123.072086370894	21.7729306710306	295.803487677095
chr13:44453688..44453795,+	ENSG00000179630	latePeak	8.95639431174161	9.67825120083468	301.763066014568
chr13:45010939..45011033,-	ENSG00000102804	latePeak	79.7699999742613	80.0688134117405	301.980815014326
chr13:46039037..46039126,+	ENSG00000136152	latePeak	10.4052733725272	6.44200417374432	284.663138931817
chr13:48611829..48611904,+	ENSG00000136159	latePeak	17.577074873807	5.20425941869288	284.669673783939
chr13:48807307..48807333,+	ENSG00000136156	latePeak	112.821086610628	40.7149327086694	278.356282065668
chr13:48987241..48987260,-	ENSG00000139679	latePeak	2.86737616714169	3.18079192830979	294.453113968478
chr13:73356009..73356074,-	ENSG00000083520	latePeak	21.6308699033839	11.3088672464857	301.443087123541
chr13:73633131..73633149,+	ENSG00000102554	latePeak	14.0960910481296	6.62354383134203	297.473603399584
chr13:79233259..79233309,-	ENSG00000152193	latePeak	4.07974577105175	4.6693289397648	288.738619727644
chr14:100842613..100842685,-	ENSG00000140105	latePeak	39.437795943874	17.461250733834	294.870854689222
chr14:103243813..103243954,+	ENSG00000131323	latePeak	8.99194042856067	9.97166156404635	272.935752074014
chr14:21945335..21945419,+	ENSG00000092203	latePeak	18.6814881029279	5.3062283643273	294.558464733185
chr14:23341353..23341379,+	ENSG00000197324	latePeak	14.239661371724	2.29739901940637	295.301053066867
chr14:35008861..35008951,-	ENSG00000129518	latePeak	33.1591656410543	6.97231686862993	286.704425505471
chr14:35872926..35872951,-	ENSG00000100906	latePeak	1.98297608863927	2.85048047704729	296.120841990213
chr14:35872962..35873025,-	ENSG00000100906	latePeak	4.92261986072209	7.3834250955668	290.151269714703
chr14:35873947..35873965,-	ENSG00000100906	latePeak	99.5252528327542	107.281179697186	267.721074687858
chr14:45431091..45431175,-	ENSG00000179454	latePeak	6.0854320641284	3.85943502801201	280.899817634851
chr14:50087468..50087543,+	ENSG00000168282	latePeak	23.056460938443	4.86703365200571	300.858724063882
chr14:50234827..50234882,+	ENSG00000165516	latePeak	17.1245139860372	11.8490642583746	299.577891522918
chr14:50319482..50319564,-	ENSG00000165525	latePeak	8.45858792503826	5.87690958662143	311.384070868348
chr14:50999233..50999297,-	ENSG00000012983	latePeak	16.9475599637755	3.74235640295542	280.587619509977
chr14:51135005..51135032,-	ENSG00000151748	latePeak	19.7795186761379	11.3703233405048	291.132117690438
chr14:51706923..51707006,+	ENSG00000139921	latePeak	43.1642277127441	11.1827783507058	300.131334733633
chr14:57735725..57735836,+	ENSG00000053770	latePeak	9.30883338312954	1.35216716158195	305.43834375669
chr14:59655369..59655458,+	ENSG00000100592	latePeak	5.47152275667365	4.7265255349156	281.790474557233
chr14:64855014..64855091,+	ENSG00000100714	latePeak	15.9141983708501	2.3051827019168	292.485692074588
chr14:69864973..69864987,-	ENSG00000100632	latePeak	9.54207459301552	4.34587869026016	284.8317389067
chr14:69926280..69926303,+	ENSG00000029364	latePeak	4.92573970154713	6.73550359287989	314.959937267878
chr14:70078381..70078440,+	ENSG00000100647	latePeak	10.690240422443	10.5834652008183	304.666845397897
chr14:73603140..73603255,+	ENSG00000080815	latePeak	15.9801057415425	7.5298331674651	285.425400260584
chr14:74111671..74111730,+	ENSG00000119661	latePeak	7.40252803652062	5.98735207290113	269.252325411639
chr14:75593708..75593769,-	ENSG00000119638	latePeak	24.0576078211718	4.41572549699533	298.032737166402
chr14:89290965..89291047,+	ENSG00000165533	latePeak	25.8241660156962	7.06870808427051	299.075597207328
chr14:92413764..92413794,-	ENSG00000140092	latePeak	8.7089909855543	5.00632409871908	284.062205085775
chr14:93673353..93673446,-	ENSG00000170270	latePeak	8.82039579384213	2.92480846961062	288.046446228985
chr14:94547541..94547562,-	ENSG00000089737	latePeak	61.5560146055637	14.9403746307341	287.402855811205
chr14:94942555..94942566,-	ENSG00000170054	latePeak	5.3741580163723	2.92252937512589	291.403353214874
chr14:96671168..96671188,+	ENSG00000168398	latePeak	6.91662583355666	10.809985177275	301.391217135308
chr15:25684110..25684212,-	ENSG00000114062	latePeak	23.5903080760682	5.03807228644192	272.58904973276
chr15:33023745..33023757,+	ENSG00000166923	latePeak	5.81878281106049	6.2282478402869	287.752250888276
chr15:33023840..33023851,+	ENSG00000166923	latePeak	1.69657661674219	5.6382671681212	270.911044385916
chr15:34394040..34394088,-	ENSG00000134153	latePeak	83.4812917606118	16.1475357114972	287.247733464372
chr15:39884760..39884827,+	ENSG00000137801	latePeak	4.9195570732243	3.67887948865757	306.595838574922
chr15:45927215..45927279,+	ENSG00000137767	latePeak	38.2127764728456	22.854836000368	326.285790670512
chr15:49447771..49447822,-	ENSG00000166200	latePeak	53.2453899793127	13.8445144045413	291.315894778158
chr15:52312113..52312157,+	ENSG00000069956	latePeak	2.62120296321737	4.2820637510944	278.791841329062
chr15:55700459..55700520,-	ENSG00000260916	latePeak	16.2983093267228	7.23064685989117	292.062096421507
chr15:56209327..56209344,-	ENSG00000069869	latePeak	5.34314635756203	6.54532365097306	305.79927399798
chr15:59981486..59981549,-	ENSG00000140299	latePeak	43.0742282815189	19.2642294459043	320.191552402394
chr15:68570062..68570147,+	ENSG00000169018	latePeak	7.28867038896578	3.43586834118811	259.12075075397
chr15:70390213..70390263,-	ENSG00000140332	latePeak	11.8231624606265	9.88033825939863	263.758515044155
chr15:73344791..73344900,+	ENSG00000067141	latePeak	3.84347700716763	2.40473161029464	295.283174741805
chr15:74287035..74287117,+	ENSG00000140464	latePeak	88.2086067701203	42.4937523819064	276.184255441817
chr15:74287118..74287142,+	ENSG00000140464	latePeak	9.27460362717285	7.19252794122984	303.099723564174
chr15:77363375..77363406,-	ENSG00000140391	latePeak	51.1309462022752	13.4851491733196	302.817318221141
chr15:79165318..79165363,+	ENSG00000185787	latePeak	20.0667613075855	9.73150164188826	281.9335869885
chr15:80263506..80263553,-	ENSG00000140379	latePeak	6.22325954653169	42.370131983908	293.355467033947
chr15:83735952..83736015,-	ENSG00000064726	latePeak	20.4059832463202	2.67747173649306	300.258705560031
chr16:12009753..12009793,-	ENSG00000103342	latePeak	19.0761050392805	7.26460887335683	293.628757545922
chr16:1401925..1401969,+	ENSG00000090581	latePeak	56.8641903818833	6.79804502039503	283.744262156027
chr16:1464688..1464728,-	ENSG00000059145	latePeak	2.96888852068943	3.42947900813826	297.367204115483
chr16:16043454..16043502,+	ENSG00000103222	latePeak	7.39363035121989	8.17673105436201	289.27914110926
chr16:1877204..1877235,+	ENSG00000180185	latePeak	30.9270431988326	9.37434944055084	285.940929526218
chr16:18801619..18801630,-	ENSG00000134419	latePeak	9.42489667438962	5.88197605936919	285.861494661638
chr16:23652773..23652842,+	ENSG00000166847	latePeak	27.0327220341379	8.77003135890907	295.858396142894
chr16:3115386..3115412,+	ENSG00000008517	latePeak	39.4688781004683	44.2215969545117	318.699125310899
chr16:31191456..31191463,+	ENSG00000089280	latePeak	108.100995679856	18.6483007592694	288.769979991971
chr16:31885093..31885165,+	ENSG00000185947	latePeak	12.148870270511	14.3039873704928	312.619084795999
chr16:3333443..3333545,+	ENSG00000006194	latePeak	5.57611599580137	4.01875056475341	267.253098758145
chr16:3451184..3451264,+	ENSG00000103343	latePeak	3.19931384610844	5.84443861334786	279.109861785535
chr16:47494951..47495020,-	ENSG00000129636	latePeak	17.1567169168969	8.19722200146001	280.778774783685
chr16:50059125..50059180,+	ENSG00000205423	latePeak	7.72060692887016	4.95496784956239	303.266269949797
chr16:50775971..50776014,+	ENSG00000083799	latePeak	6.78357612810179	4.46674202523208	284.746747724253
chr16:55513074..55513088,+	ENSG00000087245	latePeak	70.6530077494753	16.0304208073623	297.834166150615
chr16:57279052..57279099,+	ENSG00000102931	latePeak	13.9736636249924	13.8807306340756	315.135038127263
chr16:58231964..58232078,-	ENSG00000070770	latePeak	39.2186920238343	5.73708193284167	289.287570808681
chr16:71392619..71392635,+	ENSG00000172137	latePeak	26.0974278192407	13.432619718374	294.786745327948
chr16:74330748..74330759,+	ENSG00000103035	latePeak	2.98535692082747	2.94911400298294	291.368469786256
chr16:75590114..75590175,-	ENSG00000205084	latePeak	9.77702779968227	5.32988041626452	305.421973673402
chr16:75681700..75681764,+	ENSG00000166848	latePeak	28.9370965721836	23.1113741145436	295.882609699007
chr16:81129951..81130034,-	ENSG00000140905	latePeak	4.80830183895285	2.74151659463587	301.496876688359
chr16:82660594..82660607,+	ENSG00000140945	latePeak	9.49313699884257	7.977111714696	304.004073731582
chr16:83986837..83986852,+	ENSG00000140961	latePeak	7.06318182642936	10.1645226144537	295.171085685581
chr16:84150492..84150558,-	ENSG00000140943	latePeak	16.3867361230136	10.6749240987389	269.801033324548
chr16:84853580..84853597,+	ENSG00000103196	latePeak	4.61751640226443	8.54472938921261	325.654084278362
chr16:8891670..8891734,+	ENSG00000140650	latePeak	31.620527882962	5.16612425189419	295.397011267065
chr17:15164070..15164148,-	ENSG00000109099	latePeak	10.1678364374918	3.29677839239249	295.741659405557
chr17:15554940..15555021,-	ENSG00000251537	latePeak	23.1993863946457	13.6760125103995	295.163643166172
chr17:18087117..18087163,+	ENSG00000091542	latePeak	12.5129326275615	7.94053263556354	301.143592277079
chr17:21188043..21188069,+	ENSG00000034152	latePeak	4.41137348185799	6.26717727010614	302.352300417323
chr17:2240775..2240812,+	ENSG00000141258	latePeak	12.1226898315529	3.26301960934711	293.522857101997
chr17:26662732..26662844,+	ENSG00000109079	latePeak	66.4231313534918	17.7000625689566	305.729752749982
chr17:26989201..26989248,+	ENSG00000109111	latePeak	21.5195990652061	8.69253089612724	299.799770115394
chr17:27621125..27621143,-	ENSG00000108256	latePeak	27.8926137495935	13.2509732095775	301.64509106016
chr17:30677160..30677200,+	ENSG00000010244	latePeak	101.465112825317	47.8376024203001	291.60971155923
chr17:32582293..32582312,+	ENSG00000108691	latePeak	2112.94691945088	6004.08783382435	307.090640212668
chr17:32597232..32597250,+	ENSG00000108688	latePeak	6.46736555835832	18.1586574909809	306.519677196622
chr17:36003454..36003482,-	ENSG00000141141	latePeak	22.5426784173604	7.07050136690442	312.135209927921
chr17:38171895..38171901,+	ENSG00000108342	latePeak	1.4814395306794	5.85894312469783	318.081538726309
chr17:38296753..38296803,+	ENSG00000108349	latePeak	22.9911365368461	8.47149706193986	287.047128929925
chr17:38574125..38574168,-	ENSG00000131747	latePeak	4.0888881574239	4.7307324839828	309.488456468228
chr17:39845134..39845142,+	ENSG00000173812	latePeak	973.769192619391	192.662831507606	294.77791013959
chr17:40118805..40118822,+	ENSG00000260283	latePeak	39.9800715916756	9.09809583270133	297.418532204322
chr17:4046482..4046517,+	ENSG00000167740	latePeak	10.7831184124421	3.8011255640855	285.998400554204
chr17:41158760..41158822,+	ENSG00000068079	latePeak	3.25569404540464	5.88253050237607	310.976463894016
chr17:46185111..46185159,+	ENSG00000002919	latePeak	6.10074066798881	3.27103800369292	276.987542919697
chr17:47866034..47866060,+	ENSG00000136504	latePeak	17.6020485542054	5.90483340882413	287.21079748155
chr17:48264102..48264133,-	ENSG00000108821	latePeak	6.27792153445611	8.23611718662483	299.687615290404
chr17:48277133..48277317,-	ENSG00000108821	latePeak	4.70607630664219	8.2782041229824	308.096016915346
chr17:57784997..57785081,+	ENSG00000062716	latePeak	51.1738368920233	11.9710472628147	307.432643316747
chr17:61904766..61904827,+	ENSG00000087191	latePeak	121.117753236239	6.01607131588656	296.117819657052
chr17:6554877..6554940,-	ENSG00000108590	latePeak	16.0573402876927	14.5957979302893	266.934030280186
chr17:66508537..66508650,+	ENSG00000108946	latePeak	117.699386827753	22.9930272026819	299.828494369855
chr17:67057061..67057094,-	ENSG00000154258	latePeak	3.20718012075929	4.94671285089273	312.879049309744
chr17:75316336..75316406,+	ENSG00000184640	latePeak	12.4245661021929	2.64033501087382	285.994451047537
chr17:76356148..76356165,-	ENSG00000184557	latePeak	19.8396843592059	26.0115749496789	300.501453897702
chr17:79935464..79935524,+	ENSG00000169696	latePeak	8.73408616409412	5.38460811739841	294.866838283956
chr17:8286500..8286518,-	ENSG00000161970	latePeak	182.336065257631	66.0196693924326	298.570281421364
chr18:10526047..10526100,+	ENSG00000134265	latePeak	7.76645236771371	5.35001534279291	304.011515045233
chr18:11851403..11851428,+	ENSG00000255112	latePeak	30.2808288464945	6.67348811398201	304.950784703054
chr18:12657988..12658128,-	ENSG00000134278	latePeak	8.71551819049422	4.24552955522457	295.978670532507
chr18:12884150..12884250,-	ENSG00000175354	latePeak	17.6826134298684	5.7476322753717	288.768269237896
chr18:19180606..19180673,-	ENSG00000141446	latePeak	3.20117549325971	2.25043701106595	306.936115297817
chr18:21594704..21594773,+	ENSG00000168234	latePeak	8.0183116511061	3.738189167177	285.189492900955
chr18:25756974..25757018,-	ENSG00000170558	latePeak	35.5739915123355	8.66051164262802	286.222972440482
chr18:2655849..2655941,+	ENSG00000101596	latePeak	5.33558065530707	4.12211001631645	292.463502539811
[truncated: 343 more rows]
