# Supplementary material for: Transcriptional Dynamics Reveal Critical Roles for Non-coding RNAs in the Immediate-Early Response
Source: PLoS Comput Biol. 2015 Apr 17;11(4):e1004217. doi: 10.1371/journal.pcbi.1004217 (PMC4401570; doi:10.1371/journal.pcbi.1004217)
Supplement: S1 File — (GZ) [file pcbi.1004217.s018.gz › SupplementaryFiles/MCF7_EGF1_ncRNA.tsv]

cluster_id	ensembl_gene_id	kinetic_signature	p1	p2	t
chr12:112279694..112279705,-	ENSG00000234608	decay	0.642170336579532	1.24011918855705	27.597924770475
chr12:39836915..39836954,-	ENSG00000252974	decay	4.90639843234702	2.86400305826258	38.6686593285334
chr16:2205352..2205359,-	ENSG00000206630	decay	22.5420576011417	11.5911124316299	33.8532533855082
chr16:30751907..30751918,+	ENSG00000260899	decay	0.0288824163731165	1.11856339259501	47.7729981954323
chr16:30751953..30751988,+	ENSG00000260899	decay	11.8746778789136	7.1663289850914	47.6513053037296
chr19:10764509..10764559,-	ENSG00000267100	decay	16.8114767862198	12.1918817138668	22.3375160466379
chr19:17516494..17516517,+	ENSG00000269640	decay	1.12438439646584	0.942937260937195	44.847734916698
chr19:36822556..36822592,-	ENSG00000232677	decay	0.00142102693290327	0.376563547519127	25.2361001171646
chr2:206950095..206950111,+	ENSG00000227946	decay	0.186109039812397	1.13891794706628	31.9701564988723
chr2:232320768..232320794,-	ENSG00000206885	decay	0.000742569425830091	0.14170573178092	26.076515530252
chr20:19738300..19738326,+	ENSG00000233895	decay	1.35233535662044	0.99126158162466	59.7219041813797
chr20:19738686..19738725,+	ENSG00000233895	decay	0.855833353477442	0.964956491922909	61.2453235507899
chr3:142139202..142139209,-	ENSG00000202125	decay	0.362103862161224	1.9714092282333	30.6811721383166
chr3:64431108..64431124,-	ENSG00000243993	decay	0.0119461964714035	1.03013970820506	22.3571557272845
chr5:116790634..116790667,+	ENSG00000248663	decay	4.75086820318925	2.04478894781849	34.8431851808376
chr5:116790756..116790798,+	ENSG00000248663	decay	20.8214976417925	12.5829140600514	34.7975109263716
chr5:9546376..9546467,+	ENSG00000250786	decay	1.15110921239384	1.68293113187068	37.839496420054
chr6:150647895..150647900,-	ENSG00000201628	decay	30.1625963214261	28.7029543999864	49.7584925190137
chr6:33864685..33864698,-	ENSG00000249346	decay	2.96465547079454	4.87132843308457	54.7610927933102
chr7:152161239..152161256,+	ENSG00000261455	decay	0.859123477184776	2.83296071029237	26.0817070347601
chr8:67025559..67025574,+	ENSG00000253190	decay	0.0309090676942244	1.68466701787138	16.6473170386632
chr8:69765344..69765352,-	ENSG00000254337	decay	1.08971562727149	1.04117993328074	36.1130920439388
chr1:109642840..109642861,+	ENSG00000238881	dip	164.624986163362	217.174940467205	148.611495276864
chr1:147735749..147735753,+	ENSG00000199879	dip	19.1157452244818	15.9144559798371	139.825605256258
chr1:198906528..198906573,-	ENSG00000229989	dip	1.59099160654008	1.52459181771104	78.1555233960091
chr1:22352040..22352056,+	ENSG00000218510	dip	0.235248751181869	1.30149085082466	338.693447418011
chr1:45241534..45241546,+	ENSG00000264294	dip	1.69850879035559	0.940653149323335	180.313910932575
chr11:62432889..62432899,+	ENSG00000206597	dip	1.08532627162405	3.04868769344363	107.510805659466
chr11:62620503..62620506,-	ENSG00000207487	dip	0.80006947807118	0.821852493904285	194.112020693341
chr12:122241812..122241864,-	ENSG00000212694	dip	2.69101060481991	3.39581718326646	166.66545481849
chr12:19877370..19877371,+	ENSG00000200885	dip	6.22637748134563	4.18961450973314	167.392436923649
chr12:28472393..28472394,-	ENSG00000252237	dip	93.1080658004273	92.5651827251075	139.612948834381
chr14:20811454..20811465,-	ENSG00000252678	dip	1.86437323344943	7.44847491235462	105.37578405194
chr14:20811496..20811529,-	ENSG00000252678	dip	44.8512328831759	60.8978564749025	99.0526122904883
chr14:75761099..75761114,+	ENSG00000259687	dip	0.240629766140225	2.00219564722279	152.297043228021
chr14:75761130..75761157,+	ENSG00000259687	dip	0.659637926526052	2.43954895590019	225.796926144319
chr15:45459704..45459750,-	ENSG00000259539	dip	1.07251636408089	1.4328182183679	186.451381527117
chr16:21312184..21312213,+	ENSG00000189149	dip	0.887034534728221	2.32470997925547	217.405269958451
chr16:70563100..70563105,+	ENSG00000221514	dip	2.9460841802942	1.59460463115489	195.795570675542
chr17:16342813..16342828,+	ENSG00000202042	dip	0.223338335548074	0.708002790588925	179.652940562401
chr17:56709188..56709203,-	ENSG00000212195	dip	174.011794069172	182.249571734518	105.531346128608
chr18:47340320..47340479,+	ENSG00000251992	dip	62.3130593973734	85.5313574128715	122.767746717493
chr18:5238055..5238144,+	ENSG00000263753	dip	1.01821497816138	1.32224453968636	205.118639060301
chr19:28284793..28284853,-	ENSG00000261824	dip	2.70123426479687	1.25254109814195	165.139020608241
chr19:5567996..5568012,-	ENSG00000223573	dip	1.41377722122959	1.81287605592711	329.335681129448
chr2:1629176..1629196,-	ENSG00000203635	dip	1.66019386074664	2.22027809164073	184.443010166736
chr20:32580881..32580913,-	ENSG00000228265	dip	2.90582045899349	5.22851552322359	234.841679217868
chr20:42839615..42839654,+	ENSG00000223891	dip	0.17132174845232	0.951353910360084	288.087688868988
chr21:9825800..9825842,+	ENSG00000264462	dip	0.585184680525642	1.91419124818081	88.4733725964784
chr22:43011247..43011253,+	ENSG00000199382	dip	23.8007947102476	20.9185053743806	130.832560162384
chr3:64431146..64431202,-	ENSG00000243993	dip	0.469251035260194	0.674091353939438	185.47271105654
chr5:180650116..180650124,-	ENSG00000264732	dip	0.545636700883069	1.81111052505822	120.884282575779
chr6:147524911..147524928,+	ENSG00000225135	dip	0.399603942224625	0.370806144339224	167.897640314152
chr6:31590502..31590532,+	ENSG00000266847	dip	1.74121753489844	2.96326739116597	177.156634845935
chr6:8435847..8435886,+	ENSG00000230939	dip	5.53479454576151	4.43947192259961	116.385230383828
chr7:152161260..152161304,+	ENSG00000261455	dip	4.03670286980329	3.90181561136876	263.420451569701
chr7:39773160..39773232,+	ENSG00000188185	dip	5.15870472549911	3.6837278931303	172.595753475852
chr7:65958561..65958578,-	ENSG00000223473	dip	0.672613764166113	0.912472278774973	147.906465802137
chr9:3526461..3526499,+	ENSG00000232104	dip	3.65155399821866	5.1701033712123	139.311065294478
chr1:144944671..144944674,+	ENSG00000222788	earlyPeak	0.320343809911327	19.3689796454681	39.7060449072581
chr1:146989697..146989701,-	ENSG00000234610	earlyPeak	0.00234461923848589	0.601048955368189	96.9661738429443
chr1:173991666..173991692,+	ENSG00000224977	earlyPeak	0.00155367820074947	1.56966195706594	23.940625043139
chr1:59250863..59250879,+	ENSG00000234807	earlyPeak	0.00618476923037652	1.28622766180538	28.0838389928749
chr1:68297901..68297914,+	ENSG00000232284	earlyPeak	0.000633187097064369	1.34171993373421	11.9100899942055
chr1:68297969..68298004,+	ENSG00000232284	earlyPeak	0.00416228247887803	0.815925762681871	54.0472712660906
chr10:134232503..134232535,+	ENSG00000231705	earlyPeak	0.0362195432011402	0.800699077936379	116.930709153731
chr10:16518003..16518005,+	ENSG00000223156	earlyPeak	0.00354046192959987	2.32340050733511	35.6701032262513
chr10:35930219..35930229,-	ENSG00000264780	earlyPeak	0.0499692105636054	0.711833671780007	143.408777987285
chr11:10823145..10823156,-	ENSG00000238622	earlyPeak	0.85681835584962	3.62594538207036	174.237867168765
chr11:10823282..10823289,-	ENSG00000238622	earlyPeak	0.00924641038515438	1.52424702888421	29.9371588586424
chr11:65190317..65190319,+	ENSG00000245532	earlyPeak	0.000200226873334015	1.57382705664917	7.21863594051342
chr11:65265103..65265116,+	ENSG00000251562	earlyPeak	0.81518086000678	1.69772508142628	56.5940653162092
chr11:75115104..75115106,+	ENSG00000207445	earlyPeak	5.20088487665866	6.46749666440634	160.25069625902
chr11:75115200..75115223,+	ENSG00000207445	earlyPeak	0.0016431389650642	1.14140391045405	20.6825023413635
chr11:82783097..82783155,+	ENSG00000246067	earlyPeak	13.1257158895496	3.57887735343896	169.711703715917
chr11:93464262..93464268,-	ENSG00000206799	earlyPeak	0.465914451999546	1.61389122212597	66.5994312499559
chr12:13068454..13068484,+	ENSG00000207817	earlyPeak	1.26473064715684	2.09434209441544	141.223213753106
chr12:48099858..48099877,+	ENSG00000257433	earlyPeak	0.776025459232051	1.94497561086436	63.40349625611
chr12:6690851..6690855,-	ENSG00000251898	earlyPeak	0.00155106742875657	1.23557126398642	29.2274932168688
chr13:21612803..21612806,-	ENSG00000201821	earlyPeak	0.0121662205263461	2.51455123736419	59.3840362784876
chr13:50623115..50623120,-	ENSG00000208006	earlyPeak	0.00237428376537599	0.639613707145243	41.9889015811699
chr13:92712093..92712096,+	ENSG00000252508	earlyPeak	0.00263143647571791	1.38028494984292	51.7429742248494
chr14:69658127..69658148,-	ENSG00000258957	earlyPeak	0.00105030581275729	1.60512309185058	15.8619578043244
chr15:101390060..101390073,+	ENSG00000232386	earlyPeak	0.0781251769900332	0.800084715455138	129.09068939124
chr15:66795245..66795274,-	ENSG00000199673	earlyPeak	0.087816585328315	0.930546881620316	200.872539251758
chr15:66795851..66795876,-	ENSG00000200623	earlyPeak	0.793921826248689	2.43585496148839	74.7340172579536
chr16:2014941..2014964,+	ENSG00000255198	earlyPeak	5.99678426515525	5.15622995800487	145.93688862184
chr16:30751991..30752007,+	ENSG00000260899	earlyPeak	0.00737651555394823	0.877512869007825	67.6574071676178
chr17:19015945..19015970,-	ENSG00000199663	earlyPeak	3.18658709261077	6.40697805914026	93.9067884143214
chr17:41177220..41177282,+	ENSG00000267267	earlyPeak	0.00647015154347832	0.722914173494047	43.8238405569005
chr17:62496848..62496900,-	ENSG00000265387	earlyPeak	1.23651234240156	2.01253286063959	127.658145870396
chr18:20513307..20513369,+	ENSG00000264817	earlyPeak	2.28867609611291	2.17946114386624	167.722694181068
chr18:47017713..47017717,-	ENSG00000206602	earlyPeak	0.0503193335954744	1.79231037572179	27.3449377518698
chr19:10341949..10341965,-	ENSG00000175898	earlyPeak	0.00319776054979682	1.02802016084445	36.5393408969763
chr19:11750543..11750565,+	ENSG00000197332	earlyPeak	0.000990922694145257	1.57036544793182	19.2251423096376
chr19:12817328..12817332,-	ENSG00000209702	earlyPeak	0.996090396872374	2.74196466962691	58.7991261665677
chr19:36236282..36236289,-	ENSG00000264166	earlyPeak	0.00301580424733918	1.91263936084594	31.7129796258291
chr19:3983007..3983020,-	ENSG00000206775	earlyPeak	1.07488579399455	1.54727272978975	154.743097952758
chr19:49844028..49844043,-	ENSG00000197813	earlyPeak	0.00176050493682331	1.95533332728849	30.737196061124
chr19:50435911..50435950,+	ENSG00000265438	earlyPeak	0.0106478574619424	1.42432927543965	49.4178777264027
chr2:171627269..171627285,-	ENSG00000234350	earlyPeak	0.0102927374243108	0.926762118027431	35.389765333998
chr2:176032614..176032669,-	ENSG00000215973	earlyPeak	0.00163996585237953	2.3722408897729	52.9762140679493
chr2:178121224..178121228,-	ENSG00000265396	earlyPeak	0.434517574416194	1.29957006276377	111.977837058227
chr2:206949919..206949939,+	ENSG00000227946	earlyPeak	0.00222688054225285	0.540471431807391	74.0882273403275
chr2:206950015..206950061,+	ENSG00000227946	earlyPeak	5.10974596452343	3.45689214527043	93.4627843403001
chr2:232320746..232320766,-	ENSG00000206885	earlyPeak	0.000807791412135124	1.09087404315759	9.7009726111802
chr2:232321454..232321480,-	ENSG00000207280	earlyPeak	0.01479684822491	0.943605442144562	156.744120877294
chr2:232325265..232325286,-	ENSG00000202400	earlyPeak	0.0397674068150711	0.806288145677819	106.762225881858
chr2:95873257..95873295,+	ENSG00000233757	earlyPeak	0.0241372524284227	1.06674822082336	41.1099906699618
chr20:19738853..19738884,+	ENSG00000233895	earlyPeak	1.62878180503193	1.97352264055032	81.2588921759685
chr20:2636739..2636753,+	ENSG00000212498	earlyPeak	0.0525722384184135	1.2387298863393	182.424375026656
chr20:2637584..2637589,+	ENSG00000207262	earlyPeak	0.00045426637901796	1.39355361255635	6.87980872291268
chr20:39652846..39652849,+	ENSG00000222612	earlyPeak	0.0627333730486963	1.01676693288579	62.3471590783637
chr20:55182731..55182736,+	ENSG00000252536	earlyPeak	0.06239105516908	1.83735603916915	86.5339678061692
chr20:62669224..62669244,+	ENSG00000196421	earlyPeak	0.000541429820462203	0.89302202638716	21.4893001829143
chr21:17791855..17791869,+	ENSG00000215386	earlyPeak	0.000631927375137941	1.36013602720161	10.6320402611743
chr21:17791874..17791892,+	ENSG00000215386	earlyPeak	0.41779693614008	0.778623066134303	139.646299616478
chr21:32931512..32931523,+	ENSG00000237594	earlyPeak	0.00322203755301937	2.26095458502042	14.3687506083627
chr21:38338737..38338770,+	ENSG00000224790	earlyPeak	1.10496404892282	0.948414400526391	137.959036216244
chr22:42665742..42665794,+	ENSG00000182057	earlyPeak	2.3884563791815	2.23247651269055	89.9949335660056
chr3:186504461..186504471,+	ENSG00000221420	earlyPeak	0.0399970016139181	0.630084746255395	50.5727986515651
chr3:64431072..64431102,-	ENSG00000243993	earlyPeak	0.92011057625182	0.936184050828517	109.922880408232
chr4:11370223..11370243,+	ENSG00000207716	earlyPeak	0.0647321569314836	7.36638428650213	85.2350469643564
chr4:39640787..39640834,+	ENSG00000255458	earlyPeak	6.91621240177643	8.33472465452408	43.3340912478811
chr4:99851114..99851147,-	ENSG00000238449	earlyPeak	0.00214315475487176	0.678880451172277	64.01619986545
chr5:111496593..111496604,+	ENSG00000224032	earlyPeak	0.679312553697029	1.08009812519756	116.378756038603
chr5:149865741..149865756,-	ENSG00000254333	earlyPeak	0.0237376067900324	1.82305206074911	24.5883665550103
chr5:167987905..167987909,-	ENSG00000199035	earlyPeak	0.000750135134056165	1.32941224096451	15.0845863533251
chr6:147525130..147525146,+	ENSG00000225135	earlyPeak	0.169351601095797	0.765747211759369	112.023407216457
chr6:26521948..26521981,+	ENSG00000228223	earlyPeak	0.070891928048367	1.52289365313516	73.8796472244085
chr6:44041203..44041230,+	ENSG00000231881	earlyPeak	0.000741566441455107	3.20025416616962	7.5994550990521
chr7:45026177..45026188,-	ENSG00000232956	earlyPeak	0.0470146208107708	0.572888403387191	137.399789897743
chr7:45026285..45026296,-	ENSG00000232956	earlyPeak	0.0562128335077151	1.17832294162934	82.843042368033
chr8:69765397..69765409,-	ENSG00000254337	earlyPeak	2.76034925626904	2.71853383920843	102.238696039841
chr9:107754034..107754066,-	ENSG00000230013	earlyPeak	0.0066707001925364	1.125050077916	15.9574355885425
chr9:3526503..3526519,+	ENSG00000232104	earlyPeak	1.16287935034037	4.31177754143961	39.6000251100496
chr9:37079888..37079916,+	ENSG00000233137	earlyPeak	4.40893647402571	4.28532021449371	121.125474268964
chr9:93195787..93195800,-	ENSG00000231107	earlyPeak	0.772844303777314	0.78105015544794	88.017489002117
chr9:96941198..96941203,+	ENSG00000199133	earlyPeak	0.0151308766973114	2.19710291065069	39.9026118126926
chr9:97848367..97848370,+	ENSG00000207617	earlyPeak	0.000229928380079227	0.863658232438049	31.9429883566412
chrX:7065835..7065908,+	ENSG00000264268	earlyPeak	0.362377733521883	0.872013331691713	156.612628057624
chrX:73511864..73511904,-	ENSG00000230590	earlyPeak	0.00286158647293622	1.06215407379307	46.579818303675
chr1:116821226..116821230,+	ENSG00000221040	latePeak	0.179818351751957	1.09635081706485	354.563057171442
chr1:145382457..145382463,-	ENSG00000233396	latePeak	0.899837216523949	1.02097059644115	343.232416391017
chr1:150209313..150209318,+	ENSG00000222222	latePeak	2.6169101806377	4.40061030800489	382.697543017421
chr1:153970625..153970627,-	ENSG00000252669	latePeak	5.77512014270069	11.4103269202594	378.419493845446
chr1:16840782..16840784,-	ENSG00000206652	latePeak	0.865903133976502	0.950157809092179	377.874389607697
chr1:173834038..173834043,-	ENSG00000201692	latePeak	0.378183540405468	0.917629701299843	296.594703371153
chr1:26232930..26232945,-	ENSG00000264021	latePeak	2.51125178337354	1.82864267274871	322.046181609659
chr1:28835067..28835078,+	ENSG00000200087	latePeak	3.16247093369098	3.59838370677827	316.25238793031
chr1:45285665..45285671,-	ENSG00000202444	latePeak	138.266458966684	284.209114896867	316.463901647385
chr1:48913605..48913611,+	ENSG00000223175	latePeak	4.1850086933068	7.23322943657585	349.164575878778
chr1:762885..762905,-	ENSG00000225880	latePeak	0.960332881376244	1.58389563706478	305.189250172164
chr1:94312269..94312347,+	ENSG00000211575	latePeak	1.70143927403449	1.84283302430862	390.048918106601
chr10:111629613..111629617,+	ENSG00000223279	latePeak	42.4478720444867	75.2290210346897	322.62948464951
chr10:77161133..77161176,-	ENSG00000270087	latePeak	0.479023209016115	0.887887536280813	392.695017048666
chr10:91461133..91461151,-	ENSG00000235100	latePeak	0.0607408175791794	0.614579568277022	347.558650831473
chr11:105695356..105695358,+	ENSG00000222663	latePeak	10.9951914105395	12.5386947888329	358.737265239921
chr11:10823311..10823327,-	ENSG00000238622	latePeak	5.60116287729893	5.92044567037762	332.563647347471
chr11:122930121..122930134,-	ENSG00000202252	latePeak	0.658794491960118	1.4169016940233	378.693976122887
chr11:62622159..62622173,-	ENSG00000207437	latePeak	0.31665966826406	1.23443118663783	368.996171701913
chr11:64915056..64915059,+	ENSG00000222477	latePeak	0.112458252737793	0.943485341656349	367.561621205906
chr11:65266507..65266522,+	ENSG00000251562	latePeak	497.105228888292	193.190612983556	358.693807034975
chr11:65266850..65266861,+	ENSG00000251562	latePeak	6.61523345820866	8.22533325490933	383.819120961162
chr11:65403830..65403834,+	ENSG00000266041	latePeak	0.10285741644169	1.08457282365651	365.46954626487
chr11:66382558..66382565,-	ENSG00000199325	latePeak	0.729788968108235	1.9692225574719	337.405195142326
chr11:9450312..9450317,+	ENSG00000201998	latePeak	0.421701830099816	1.37430701614306	366.202944129388
chr12:120729704..120729708,-	ENSG00000202538	latePeak	234.338864940866	342.887271492944	345.900630667434
chr12:122241041..122241062,-	ENSG00000212694	latePeak	0.0965034935215699	1.00004117783562	351.389003683766
chr12:127650961..127650963,-	ENSG00000239776	latePeak	0.167759258244446	0.912374701056357	349.253323975297
chr12:132515768..132515773,+	ENSG00000208892	latePeak	0.950394983104859	2.63314077983496	344.845767650196
chr12:30052835..30052838,+	ENSG00000253052	latePeak	1.39788090949087	3.26395686347074	326.215417205705
chr12:98811813..98811817,-	ENSG00000201296	latePeak	4.70220020833711	12.9698720164452	309.433715038903
chr14:104033742..104033743,+	ENSG00000201184	latePeak	9.44507466912214	10.6090413109068	371.39301205665
chr14:61073782..61073783,+	ENSG00000253014	latePeak	0.436857917095912	1.18909926142594	353.408891508565
chr14:68212188..68212190,-	ENSG00000252792	latePeak	1.88129969447443	4.93752103808286	339.659462695834
chr14:88979840..88979844,+	ENSG00000222990	latePeak	0.169484541356524	1.14268624465694	340.519408322028
chr15:65588387..65588391,+	ENSG00000199568	latePeak	7.18437668191194	26.1823777504971	323.711671504084
chr16:1031520..1031620,-	ENSG00000260807	latePeak	0.778896016939244	0.734518310302755	346.208007070589
chr16:33965418..33965444,+	ENSG00000200434	latePeak	11.1104834733006	22.9215253609575	383.285739401058
chr16:68363429..68363434,-	ENSG00000222177	latePeak	0.452452147062434	4.6746492535505	355.469385376392
chr16:68569416..68569420,+	ENSG00000201164	latePeak	5.57089549075711	22.9175730309	334.089075912927
chr17:41464780..41464786,-	ENSG00000222944	latePeak	0.213674344097457	0.667449163297001	371.189348616971
chr17:57918183..57918199,+	ENSG00000199004	latePeak	2.04625398988057	2.45667152797219	331.532085893881
chr17:57918299..57918329,+	ENSG00000199004	latePeak	0.728557452693945	2.39245923399015	371.380987066478
chr17:57918343..57918368,+	ENSG00000199004	latePeak	0.329887582224901	0.882369428622546	337.706253694801
chr17:62223320..62223340,+	ENSG00000199753	latePeak	173.48580292557	47.4636762936931	358.953767453479
chr18:37380230..37380283,-	ENSG00000267374	latePeak	1.37379694464988	1.72352915561668	343.244328032454
chr18:72264807..72264841,-	ENSG00000264247	latePeak	0.598759019750651	1.07405889413617	332.109925364272
chr19:11750566..11750627,+	ENSG00000197332	latePeak	2.79087794671071	2.16674429319153	355.701644962473
chr19:3982959..3983004,-	ENSG00000206775	latePeak	2.87026183568432	6.63217583136186	284.299732500564
chr19:49993222..49993226,+	ENSG00000201675	latePeak	0.991751890598712	1.21868361025143	340.454730991116
chr19:50435853..50435875,+	ENSG00000265438	latePeak	0.0227003350572881	0.622365366353044	327.666908673679
chr19:805017..805039,+	ENSG00000265767	latePeak	1.50457262054977	3.12781552174707	364.828571581237
chr2:110970068..110970079,-	ENSG00000175701	latePeak	0.0812107678410812	1.14730986899656	390.561129854359
chr2:122288448..122288467,+	ENSG00000208506	latePeak	65.2367367047984	155.490859785362	365.759963553398
chr2:175352114..175352137,+	ENSG00000226853	latePeak	3.09950329436516	2.56180741128875	360.434000907625
chr2:177502254..177502360,-	ENSG00000163364	latePeak	0.658797504496572	0.725818035683885	349.395753198522
chr2:232325221..232325253,-	ENSG00000202400	latePeak	0.105182363142886	1.52587825940034	283.802034754629
chr2:88316053..88316067,-	ENSG00000222724	latePeak	9.21215673569437	30.5428536802451	411.143486366095
chr2:98281192..98281195,-	ENSG00000201806	latePeak	1.43906020645487	2.3937614287835	388.212640232392
chr21:9825965..9825990,+	ENSG00000264462	latePeak	2.44028177176185	5.976174968242	373.776754090896
chr21:9826038..9826058,+	ENSG00000264063	latePeak	0.0762195437138582	1.23222117200091	363.036084071324
chr3:177545563..177545579,+	ENSG00000231574	latePeak	0.643076397480415	0.960493078049252	385.224935618384
chr3:186505086..186505092,+	ENSG00000200320	latePeak	0.235670794862207	1.18226904390694	355.436207316603
chr3:196474187..196474199,-	ENSG00000202181	latePeak	4.19514971547409	5.74614658510285	372.359862765966
chr3:30346024..30346025,-	ENSG00000199927	latePeak	0.876256271080931	9.20917758779659	388.392538035592
chr4:147501199..147501202,+	ENSG00000207182	latePeak	10.0323406660731	12.7518705054268	371.029110378303
chr5:138611866..138611871,+	ENSG00000252213	latePeak	0.1045427930828	0.578199184519873	387.32516162957
chr5:178311712..178311719,+	ENSG00000206624	latePeak	7.43471586184594	10.0545505066047	328.197911057833
chr5:18746294..18746324,-	ENSG00000248693	latePeak	0.223869169923774	0.504959531153168	363.227110993027
chr5:90566542..90566546,+	ENSG00000199643	latePeak	1.1088136597847	6.55675349653388	358.600258886929
chr5:9546306..9546329,+	ENSG00000250786	latePeak	0.132788952020697	0.553655495018603	350.85517281077
chr6:121775264..121775269,-	ENSG00000199458	latePeak	0.3317052051919	1.38560213977034	375.614013356613
chr6:131964103..131964108,-	ENSG00000252560	latePeak	2.88799245640355	11.8811493280342	385.768974240057
chr6:86461298..86461301,+	ENSG00000222686	latePeak	3.77142816553406	9.87541194638471	375.56025122495
chr6:86702874..86702878,-	ENSG00000202103	latePeak	0.624229162107362	2.49322218261772	376.999150329403
chr7:111928676..111928679,+	ENSG00000202406	latePeak	0.445428492458545	1.08997964331261	328.795121184484
chr7:94727537..94727541,+	ENSG00000201607	latePeak	0.617279424630313	2.01419567129136	354.343422316975
chr8:129022857..129022859,-	ENSG00000222501	latePeak	22.1675870489277	41.2347364950141	355.021425839643
chr8:20472433..20472439,-	ENSG00000251944	latePeak	0.423234632960748	2.96621229461275	389.434158195961
chr8:59727111..59727114,-	ENSG00000201231	latePeak	3.31352352933775	8.10246212375286	354.86428481721
chr9:127649825..127649830,-	ENSG00000199313	latePeak	257.533241433573	309.191934957873	340.033374536312
chr9:130210912..130210915,-	ENSG00000201302	latePeak	12.9690557508937	34.8872071877468	382.458854255003
chr9:132253078..132253126,+	ENSG00000204054	latePeak	1.66262342621157	1.68973942152569	326.092310101483
chr9:98189055..98189066,-	ENSG00000237857	latePeak	0.525597029795863	1.33964842205289	315.218490802175
chrX:133894375..133894379,-	ENSG00000199920	latePeak	0.868848064630932	1.34599770735821	312.980788094225
chrX:16893387..16893402,-	ENSG00000222736	latePeak	0.405884014330885	1.65830490925734	367.540896905935
chrX:68912796..68912797,+	ENSG00000212434	latePeak	0.0775811342796809	1.43188030898195	321.556051709078
chrX:73164149..73164166,+	ENSG00000225470	latePeak	2.87940400351732	1.81564541604449	318.94395548851
chrX:91053090..91053096,+	ENSG00000222440	latePeak	0.599786088768077	1.05092494516289	385.734181075459
