# Supplementary material for: Transcriptional Dynamics Reveal Critical Roles for Non-coding RNAs in the Immediate-Early Response
Source: PLoS Comput Biol. 2015 Apr 17;11(4):e1004217. doi: 10.1371/journal.pcbi.1004217 (PMC4401570; doi:10.1371/journal.pcbi.1004217)
Supplement: S1 File — (GZ) [file pcbi.1004217.s018.gz › SupplementaryFiles/MCF7_EGF1_protein_coding.tsv]

cluster_id	ensembl_gene_id	kinetic_signature	p1	p2	t
chr1:10459111..10459138,+	ENSG00000142657	decay	131.138483532159	22.0553895546249	73.7163380028162
chr1:108742834..108742856,-	ENSG00000085491	decay	5.13255157729282	4.86628246069744	89.8136642666667
chr1:1167346..1167392,-	ENSG00000078808	decay	59.819118708641	11.2430811237073	55.5405731000107
chr1:1260011..1260064,-	ENSG00000127054	decay	52.4080131166447	7.74927392074667	37.7460893556697
chr1:1260247..1260270,+	ENSG00000224051	decay	3.33689792590671	2.41005413224845	45.8811997707644
chr1:150039787..150039873,+	ENSG00000136631	decay	15.0036376309468	2.65433202949147	70.5314799911208
chr1:150254587..150254600,-	ENSG00000117362	decay	5.91465660611283	1.61953053860473	46.4844629613793
chr1:150979271..150979329,-	ENSG00000143409	decay	9.36874467162204	6.68598657003773	67.9575455743209
chr1:153599975..153599988,-	ENSG00000189171	decay	102.401994974015	40.7791353903699	73.9201815827229
chr1:153950116..153950158,-	ENSG00000143543	decay	135.565885055853	37.5486850109541	42.7378825766451
chr1:153950166..153950184,-	ENSG00000143543	decay	11.8159149875381	7.12008407507598	19.1936325207654
chr1:155100366..155100377,+	ENSG00000169242	decay	6.54379480822004	4.04240485570863	44.2252661653004
chr1:1551145..1551186,-	ENSG00000197530	decay	6.0565726961714	3.29378344163659	29.9408749154494
chr1:155214401..155214431,-	ENSG00000177628	decay	15.5663253830294	8.37417724554978	25.3636396403699
chr1:155214436..155214471,-	ENSG00000177628	decay	17.4591350383953	7.1116573291038	33.1213621596379
chr1:155948318..155948346,-	ENSG00000116584	decay	5.83543214752154	2.66494838968612	58.9652314928095
chr1:156265438..156265485,-	ENSG00000198715	decay	37.5623882549114	14.7176333869247	48.3878969892184
chr1:159895266..159895275,-	ENSG00000158710	decay	18.9480151756148	14.0279451336586	20.9262753873528
chr1:160313165..160313183,+	ENSG00000162736	decay	28.6887513277324	9.18311163181835	30.1130485849399
chr1:174992544..174992576,-	ENSG00000120333	decay	46.1377202924907	6.02701238081697	62.6479535102602
chr1:17866172..17866262,+	ENSG00000074964	decay	6.29927427187769	3.55407119579471	39.7600401766681
chr1:181003102..181003149,+	ENSG00000153029	decay	6.82044160586104	4.92691331379748	43.80593841261
chr1:185703513..185703544,+	ENSG00000143341	decay	9.72371539242084	5.63021338233695	46.8522733059689
chr1:19229014..19229056,-	ENSG00000159423	decay	18.8262780980399	9.08981216106196	26.107108496997
chr1:201857992..201858055,+	ENSG00000198892	decay	4.99153762362353	5.14787732790247	20.552272553956
chr1:202858227..202858283,-	ENSG00000183155	decay	83.8537154058157	10.7545226092682	25.6527005207017
chr1:202976493..202976530,+	ENSG00000163444	decay	32.6540113056345	14.4884889720174	30.1766908145542
chr1:20987851..20987888,-	ENSG00000244038	decay	92.3989764182728	22.8698125859739	63.9123914197278
chr1:211752484..211752512,-	ENSG00000170385	decay	2.28998367455944	5.35183066674058	99.9029254388907
chr1:225997791..225997802,+	ENSG00000143819	decay	6.36002823281896	5.12989111659798	31.5564596009575
chr1:228353495..228353516,+	ENSG00000181873	decay	8.01916985117813	4.03147736326879	60.9195497676541
chr1:229406847..229406935,+	ENSG00000168118	decay	32.3619571827703	8.87184852714508	81.201746221595
chr1:23857698..23857733,-	ENSG00000007968	decay	7.72983013795387	5.88003279223085	29.8909979855512
chr1:24018278..24018303,+	ENSG00000142676	decay	186.542300787942	211.08973124762	69.8451343786931
chr1:242011485..242011542,+	ENSG00000174371	decay	12.1395715319623	3.64478841033239	49.7294277601861
chr1:245133673..245133720,+	ENSG00000203666	decay	6.81684930861805	3.2229017834721	53.6621739037587
chr1:249200417..249200491,+	ENSG00000185220	decay	8.61791773411998	7.21288588384787	40.5369492619581
chr1:32860020..32860050,-	ENSG00000160058	decay	15.6361209646923	7.44340333181466	39.9488453733961
chr1:3541543..3541658,+	ENSG00000158109	decay	13.0909738047313	7.77792614110644	23.6965287814616
chr1:36107099..36107169,-	ENSG00000126067	decay	216.739494179933	32.2927904431181	54.0105555204562
chr1:36929936..36929999,-	ENSG00000116898	decay	50.0796146154198	11.5019618054058	33.3409645695653
chr1:40204538..40204571,+	ENSG00000084072	decay	24.8143372668202	7.17362346977483	52.6739894400253
chr1:43282782..43282812,+	ENSG00000164010	decay	3.71251217550254	3.89151080811744	70.2817581590793
chr1:43824639..43824659,+	ENSG00000117399	decay	24.8009863457515	11.7924803719697	27.9718987958637
chr1:43833628..43833703,-	ENSG00000066322	decay	55.1405436071366	11.4952018868394	65.9363318410792
chr1:44444865..44444930,+	ENSG00000117411	decay	15.1635426929612	4.60322985976371	33.837749197023
chr1:44679113..44679152,+	ENSG00000178028	decay	4.85165732342377	4.13972960977791	50.7497613083773
chr1:45205498..45205554,+	ENSG00000142945	decay	20.9403705624098	5.01787807468738	55.3874093566429
chr1:47133988..47134051,-	ENSG00000123472	decay	8.97201286934194	7.66701895597401	27.9437929618085
chr1:53387386..53387453,-	ENSG00000121310	decay	7.82921263387147	2.44596092788513	42.4549284109245
chr1:6761855..6761892,-	ENSG00000007923	decay	16.7223997111306	7.01006763007519	52.9695073057743
chr10:103880075..103880177,-	ENSG00000198728	decay	25.3606958004267	14.3894524870891	58.4923102290246
chr10:104474416..104474430,+	ENSG00000156398	decay	4.54500056432951	4.12557389523817	35.9919001616776
chr10:118032697..118032725,-	ENSG00000151892	decay	76.0836190869546	19.7924391269662	24.4249965197397
chr10:11865347..11865411,+	ENSG00000148426	decay	8.11998098927259	3.50150978269879	32.3845465831944
chr10:124913880..124913927,+	ENSG00000154473	decay	83.068381396252	21.3101903959057	26.621330335449
chr10:51827705..51827720,+	ENSG00000099290	decay	14.0904764652013	3.45248098544924	45.0285271441554
chr10:5541525..5541539,-	ENSG00000178372	decay	5.53588126893343	8.65599194407414	68.334086097709
chr10:6244887..6244904,+	ENSG00000170525	decay	20.6882924724171	13.408076437764	87.132231997711
chr10:73610996..73611015,-	ENSG00000197746	decay	214.355579259734	29.0872102672653	48.6838226760203
chr10:81965307..81965351,-	ENSG00000122359	decay	27.2449445836236	6.17058840698715	66.6236261743222
chr10:99094236..99094266,-	ENSG00000181274	decay	3.99028704881219	4.86259341793498	21.1459685074164
chr10:99185993..99186014,+	ENSG00000171314	decay	13.3065853894745	7.92288628699063	37.8412674875867
chr10:99473455..99473561,+	ENSG00000155254	decay	4.90683768468713	5.77621559581058	30.6645360290008
chr11:107879607..107879702,+	ENSG00000166266	decay	6.27743303486364	2.46851043478336	55.5412306151685
chr11:118272301..118272312,+	ENSG00000167283	decay	36.0371796660205	11.3140502527005	43.4508514751088
chr11:118272314..118272327,+	ENSG00000167283	decay	299.272716053403	95.6438322484747	47.8360202209988
chr11:120107344..120107351,+	ENSG00000137709	decay	2.62074440178962	3.46079531323735	32.2885725730627
chr11:124492749..124492795,+	ENSG00000154144	decay	7.02478166658756	4.74562185253672	36.1158611479981
chr11:124981483..124981532,-	ENSG00000150433	decay	4.27913902575817	6.00642933622284	32.8807132227484
chr11:18343800..18343869,+	ENSG00000110768	decay	5.59498297612346	6.34818554011791	89.2909734503839
chr11:18548426..18548500,-	ENSG00000074319	decay	41.7274393927237	9.48769846070743	60.0293840328751
chr11:207342..207414,-	ENSG00000177951	decay	14.717247412291	7.8676022852552	36.1135080684929
chr11:417308..417379,-	ENSG00000185187	decay	15.9306567118391	4.44414430475989	46.1505669010545
chr11:46403194..46403242,+	ENSG00000110492	decay	26.588207240661	10.9522484370505	48.4905898455967
chr11:46403248..46403270,+	ENSG00000110492	decay	10.7585909906906	5.32238443571805	25.3975662308786
chr11:46639071..46639140,+	ENSG00000175224	decay	25.9418044104498	7.22444531807272	46.4077056190498
chr11:47198402..47198448,-	ENSG00000149182	decay	32.241958194861	25.3098525420732	22.2140669730242
chr11:47236489..47236567,+	ENSG00000134574	decay	28.2795626609226	10.2313805755025	25.8261823946813
chr11:47236584..47236679,+	ENSG00000134574	decay	48.6959784607452	18.0247828254093	38.5189459987111
chr11:47587098..47587122,+	ENSG00000110536	decay	8.34907749478657	3.64782634519381	42.4433102827094
chr11:47600512..47600545,-	ENSG00000123444	decay	7.32228529239486	6.84388359709926	29.7766889929829
chr11:60691924..60691966,+	ENSG00000006118	decay	46.7303385123698	17.2284026224212	32.0495324157367
chr11:62341318..62341402,-	ENSG00000254772	decay	33.8688885621875	15.2468202546212	43.2251365769658
chr11:62446527..62446572,-	ENSG00000162191	decay	142.582322828607	32.8313114134243	29.9786893189188
chr11:64851666..64851728,+	ENSG00000162300	decay	36.9528132228189	20.03863822717	44.6676412256298
chr11:64879336..64879353,+	ENSG00000149809	decay	96.7506284824839	41.9351723347509	21.7381481662585
chr11:64885031..64885057,-	ENSG00000174276	decay	5.79069571190754	3.65100431156656	64.0503280629708
chr11:65488260..65488301,-	ENSG00000172922	decay	48.5560389567424	15.2853592829841	26.5212988633079
chr11:65769946..65769992,+	ENSG00000175334	decay	217.423627223164	102.899844473872	33.8369806585453
chr11:6624970..6625034,+	ENSG00000166333	decay	8.47433715405907	5.21221969351692	51.2258624071831
chr11:66610885..66610931,+	ENSG00000173653	decay	31.3077038550254	8.92847821706581	44.1286823924708
chr11:71751797..71751866,-	ENSG00000137497	decay	5.33071708424676	3.01732974418145	56.5498819113601
chr11:71823796..71823826,-	ENSG00000110200	decay	4.18429436689216	3.06645752913512	62.1224121193928
chr11:77348821..77348860,-	ENSG00000074201	decay	70.8152558578062	5.38392712589986	52.8261069964166
chr11:82904746..82904832,+	ENSG00000137494	decay	6.93907861673761	3.38214566430064	57.9800133449278
chr12:110318263..110318320,-	ENSG00000139433	decay	8.62973085913226	1.18146324337241	43.6243319577084
chr12:118406777..118406811,-	ENSG00000171435	decay	2.94174393398811	4.6012259072406	41.8566456706441
chr12:120105725..120105841,+	ENSG00000111725	decay	24.2054741036445	7.10890000031428	62.1997970341925
chr12:120638905..120638915,-	ENSG00000089157	decay	425.722837090994	340.685971389061	24.6870902652241
chr12:121163602..121163682,+	ENSG00000122971	decay	7.84147606437676	4.8286485432048	47.9871995007962
chr12:122231574..122231600,-	ENSG00000139725	decay	8.00360491583348	4.46068737795343	71.5813448839502
chr12:123011476..123011527,-	ENSG00000111011	decay	30.4497570614392	5.32164532073008	51.1333159040059
chr12:123011821..123011835,+	ENSG00000184445	decay	3.18818604240173	4.1692030648229	32.8950576534991
chr12:124069070..124069106,+	ENSG00000086598	decay	86.3280885610367	22.3819255012424	71.1172554620232
chr12:132379210..132379234,+	ENSG00000177169	decay	14.9019683800295	12.9819734194054	77.6427503418239
chr12:133562959..133563013,+	ENSG00000198393	decay	7.74740288747322	3.30788737496759	62.4484922072294
chr12:2113583..2113658,-	ENSG00000151065	decay	4.14134628763659	2.56963843670286	35.6123268132449
chr12:31945225..31945237,-	ENSG00000188375	decay	3.70360628216668	3.13048327621553	68.8474295343347
chr12:49075982..49076001,-	ENSG00000139620	decay	5.25847970683113	2.46689087062908	44.2266664340296
chr12:49245936..49245955,-	ENSG00000174243	decay	16.035258695288	3.41037384996445	64.9872800079053
chr12:53298841..53298867,-	ENSG00000170421	decay	169.732550737626	57.2286082411075	45.5940425236354
chr12:53343831..53343861,+	ENSG00000111057	decay	4.31956333922032	8.08452897783365	89.6294197611015
chr12:54069856..54069899,-	ENSG00000135390	decay	316.330877265917	141.414357854207	21.321071287026
chr12:54718904..54718936,+	ENSG00000111481	decay	161.826348637161	32.2038463326223	47.4507869202225
chr12:56122781..56122804,-	ENSG00000135404	decay	309.705484200664	38.8319863191144	37.7040754286033
chr12:56552128..56552162,+	ENSG00000092841	decay	489.051432655941	51.4790019015633	44.7668257113716
chr12:56709649..56709670,-	ENSG00000257727	decay	9.73495754919663	5.37180488406248	61.0040221706626
chr12:56843161..56843225,-	ENSG00000111602	decay	30.8620630790808	5.89980288936318	51.441772517475
chr12:58087901..58087947,+	ENSG00000135506	decay	51.4710275212691	9.86299621298589	54.9148565916704
chr12:65153175..65153229,-	ENSG00000135677	decay	61.7404625508797	15.6701837392738	32.3026051096848
chr12:6772268..6772297,-	ENSG00000111653	decay	7.28030168043985	7.18615370625117	49.7602865689881
chr12:6833260..6833322,+	ENSG00000111652	decay	7.79593051895862	3.07392539693255	50.3479582420146
chr12:7055767..7055804,+	ENSG00000111679	decay	6.06768829920477	5.85676626874357	83.1175213032207
chr12:80084333..80084380,-	ENSG00000177425	decay	4.08877902989559	3.74908288853579	66.4579195165271
chr12:89919765..89919849,-	ENSG00000139323	decay	6.36917573157937	1.72102769062808	56.3073002841847
chr13:114018400..114018452,-	ENSG00000139835	decay	14.7653968970809	2.42534489308555	67.1360726311791
chr13:48807334..48807354,+	ENSG00000136156	decay	83.1378017907499	35.7107639325739	76.8646834696393
chr13:50571160..50571229,+	ENSG00000204977	decay	13.3768096613566	2.31771284960469	40.93288266434
chr13:99853098..99853121,+	ENSG00000134882	decay	6.75491816622288	2.18323918553239	61.3408524287673
chr14:100437793..100437811,+	ENSG00000196405	decay	18.675061181732	10.4544450136192	21.6493944500397
chr14:100437825..100437840,+	ENSG00000196405	decay	34.3053690487601	10.6785978551381	57.0701032210658
chr14:102771462..102771515,-	ENSG00000080823	decay	9.3746147382602	4.51461038094869	36.7028906323406
chr14:102976048..102976088,-	ENSG00000156381	decay	5.79369257025416	2.05460648333451	68.1425279964976
chr14:105219457..105219498,+	ENSG00000184990	decay	31.1054072544811	7.86381850960611	47.8697443339693
chr14:105219501..105219550,+	ENSG00000184990	decay	50.6362497830995	11.7489205503771	28.847421308196
chr14:20801427..20801456,-	ENSG00000100814	decay	14.9395398182477	11.5491990252874	70.2169621312119
chr14:21945335..21945419,+	ENSG00000092203	decay	31.6799452995889	9.60885715930473	36.113080758888
chr14:23563952..23563976,+	ENSG00000179933	decay	4.69482877555951	1.62085149405501	53.3058171176856
chr14:24605389..24605446,+	ENSG00000092010	decay	373.279743853062	52.6808224828656	51.373168444625
chr14:24701819..24701869,+	ENSG00000100938	decay	16.2557392011168	3.83797712097828	50.8949010216061
chr14:24740709..24740825,-	ENSG00000100949	decay	22.4228224586315	9.16381800772218	46.2743218949459
chr14:24911971..24912015,-	ENSG00000100445	decay	16.0002097516848	9.26387289655397	36.7458399600925
chr14:50359737..50359748,+	ENSG00000165527	decay	6.16666993043073	3.60416034798643	32.389117647703
chr14:55493763..55493824,-	ENSG00000198554	decay	10.2886304272213	2.45915668368484	70.5307375015326
chr14:58666824..58666902,+	ENSG00000131966	decay	33.3203996402934	9.52241535043394	35.2901255672003
chr14:60632081..60632143,-	ENSG00000100612	decay	14.644933282379	6.82826886992654	41.9429049401355
chr14:67826486..67826530,-	ENSG00000100554	decay	23.0123095629594	7.71444639423967	76.6819248531379
chr14:69864973..69864987,-	ENSG00000100632	decay	30.6418593912226	12.5110522797532	35.2744325467931
chr14:74035970..74036005,+	ENSG00000119673	decay	7.36595058077868	6.79810061480499	83.5290866208577
chr14:74959995..74960020,-	ENSG00000119655	decay	119.187678953705	27.6180367814584	70.2400782081351
chr14:74960446..74960479,+	ENSG00000165898	decay	33.057351157213	16.410684806798	20.3963697496968
chr14:75389925..75389969,-	ENSG00000198208	decay	4.35520318458959	3.61348278986293	46.2294287858921
chr14:94856963..94856979,-	ENSG00000197249	decay	4.39314174188556	3.97289840318782	54.0350106128002
chr15:34517194..34517246,+	ENSG00000128463	decay	66.0425284095205	29.5881811110766	15.9347973163083
chr15:41624754..41624796,-	ENSG00000104147	decay	9.38823479287081	2.88743769132651	54.019816482812
chr15:41625060..41625088,+	ENSG00000137804	decay	44.7899316268032	13.7475539651671	36.1461277892967
chr15:44084503..44084563,+	ENSG00000140264	decay	395.415220944556	100.310743566663	26.8569202780416
chr15:45927215..45927279,+	ENSG00000137767	decay	10.9381099405884	1.60546580796821	49.7272736650402
chr15:59397366..59397381,+	ENSG00000157456	decay	7.05459961455948	2.59921417564741	54.9402690545027
chr15:73076030..73076121,-	ENSG00000159322	decay	19.3184771636066	5.8862898753956	41.7639518734139
chr15:75182370..75182408,+	ENSG00000178802	decay	24.4626724963534	13.5895739667968	30.1207156177818
chr15:75628395..75628414,+	ENSG00000140365	decay	8.73361974167618	9.74853319941432	49.4210090057056
chr15:77713222..77713271,+	ENSG00000140382	decay	7.86105587992358	2.29926934630283	53.4924166417313
chr15:99791649..99791715,+	ENSG00000168904	decay	16.791426744696	4.05641176053614	53.5840725029532
chr16:10674496..10674527,-	ENSG00000213853	decay	4.49671875397062	2.08537656642021	55.2372081581599
chr16:1359138..1359193,+	ENSG00000103275	decay	12.3422541988607	4.0636519054135	37.7965977431932
chr16:1401799..1401896,-	ENSG00000007520	decay	17.5569447163006	8.4177264473812	34.1165615159469
chr16:1832527..1832582,-	ENSG00000162032	decay	11.4357572800922	7.78740293109875	30.6040685283654
chr16:1876787..1876850,-	ENSG00000063854	decay	27.4295614320048	8.54830457071701	74.2876392564146
chr16:1993170..1993226,-	ENSG00000198736	decay	27.7949146762479	7.65661565205079	75.5519708939661
chr16:2009500..2009584,+	ENSG00000140990	decay	179.11604739537	55.9439172737429	40.4477809195141
chr16:2034183..2034223,+	ENSG00000127554	decay	22.998467033073	9.32906609409459	36.0452910706782
chr16:2039950..2040017,+	ENSG00000127561	decay	3.77311112038569	4.06305494148167	31.5096873466233
chr16:2097970..2097997,+	ENSG00000103197	decay	8.89742445795451	3.15465294285084	50.8290326077037
chr16:2205755..2205819,+	ENSG00000131653	decay	81.4037153638235	9.85767502476491	46.4379405315952
chr16:28503357..28503409,-	ENSG00000188603	decay	32.1441801279506	27.1697868950676	30.1586511636554
chr16:28565230..28565257,+	ENSG00000176476	decay	30.1827428093205	17.6170247446228	27.9907616221514
chr16:28875133..28875195,+	ENSG00000178188	decay	5.98663839495374	5.07188555809365	34.4069141432061
chr16:29816131..29816181,+	ENSG00000079616	decay	10.1943496047096	12.0414663845319	63.6114305772371
chr16:29828168..29828228,+	ENSG00000185928	decay	8.14824766624547	6.36575942823018	22.9825393116419
chr16:30007387..30007420,-	ENSG00000149929	decay	6.82083668181924	3.52850253859302	25.7629479193455
chr16:30007524..30007588,+	ENSG00000169592	decay	60.1261681282282	17.1533536117237	24.7640233298031
chr16:3030407..3030489,-	ENSG00000127564	decay	65.6051670150521	25.1954627782145	27.5722498623644
chr16:30583017..30583064,-	ENSG00000229809	decay	9.36828184334799	7.34180534035493	19.3068922227463
chr16:3074002..3074071,+	ENSG00000131652	decay	26.6529551478019	12.413597059723	23.9345413884017
chr16:31147002..31147017,-	ENSG00000052344	decay	25.2443437518462	12.2959217921429	46.6736105441962
chr16:31147020..31147058,-	ENSG00000052344	decay	123.991340927813	60.5441565823027	33.4205922941805
chr16:447209..447225,+	ENSG00000103202	decay	10.7383914146452	5.26374294387921	57.1374786965486
chr16:447255..447266,+	ENSG00000103202	decay	6.50987278999564	3.75010295687667	37.6433814950862
chr16:48419308..48419336,-	ENSG00000196470	decay	5.14803750805229	3.72186171209552	38.8927090262366
chr16:4852616..4852679,-	ENSG00000067836	decay	18.4071888112072	7.71037631310812	39.014377250837
chr16:56459354..56459471,-	ENSG00000159461	decay	36.9984958339955	13.3245313973364	30.6119965908706
chr16:56485228..56485251,-	ENSG00000167005	decay	131.948156981709	31.9200383819803	35.7449911958714
chr16:57279052..57279099,+	ENSG00000102931	decay	9.29884754483713	3.99144303901075	56.4573201275836
chr16:57318566..57318595,-	ENSG00000102934	decay	11.4817210353469	8.69419593208492	43.6334512638683
chr16:57496545..57496616,+	ENSG00000102978	decay	59.4653831587092	9.99717680966754	43.0383671801207
chr16:67906939..67907042,+	ENSG00000038358	decay	24.1671740374761	7.29531092206476	26.4069556462968
chr16:68344830..68344859,-	ENSG00000103061	decay	19.1139715444809	7.01417896205907	28.23704067063
chr16:69760453..69760476,-	ENSG00000181019	decay	478.445616206812	62.4485137543358	45.6872141009418
chr16:70835034..70835081,-	ENSG00000103043	decay	48.0068267697182	8.34419296626505	51.348311306961
chr16:72042636..72042660,+	ENSG00000102967	decay	7.42246322292567	2.21267068823896	29.6561992553083
chr16:77224792..77224887,+	ENSG00000103111	decay	10.6588445768603	6.22847167519835	74.4548378986606
chr16:77756399..77756444,+	ENSG00000140876	decay	8.31000966459452	2.48390975352378	43.7707335973043
chr16:81478435..81478448,+	ENSG00000153815	decay	2.16778963920178	2.42787167627625	32.1647510604403
chr16:84150410..84150456,-	ENSG00000140943	decay	38.1948346426778	5.85857114795492	58.5565131826893
chr16:85045131..85045147,-	ENSG00000153786	decay	17.6789605746674	3.78953434327507	46.25810564576
chr16:85722530..85722615,-	ENSG00000131153	decay	67.8932246393501	13.5222576213013	40.7421551880488
chr16:85784634..85784714,-	ENSG00000154102	decay	33.8602934652828	11.724017605549	62.0149849454793
chr17:1627974..1628063,+	ENSG00000167716	decay	10.0226377219481	7.83726590064246	45.7589076008654
chr17:16557128..16557174,-	ENSG00000197566	decay	3.16725912045547	1.82419512030606	60.3992042017701
chr17:17380294..17380351,+	ENSG00000141026	decay	23.0786373934076	6.66624647109275	63.0008189357805
chr17:18163872..18163985,+	ENSG00000177427	decay	10.6517804487471	4.65360553039721	41.5711238295252
chr17:26220366..26220398,-	ENSG00000232859	decay	7.40083986924883	6.45094015300528	67.0650258418009
chr17:26972126..26972201,-	ENSG00000007202	decay	66.3030081674349	13.0308021465279	26.3060962215032
chr17:27230035..27230105,-	ENSG00000167536	decay	4.06758488145119	3.23334814340819	36.7521498003898
chr17:29815013..29815078,+	ENSG00000131242	decay	4.80241106744242	3.7233990487739	49.8867929653553
chr17:3571887..3571918,-	ENSG00000213977	decay	9.88816312908298	2.8569799129285	50.821844696544
chr17:40118805..40118822,+	ENSG00000260283	decay	9.8805276281262	4.27050826628933	29.842329329253
chr17:41150793..41150814,+	ENSG00000131469	decay	1.838858060265	1.72846982081855	53.41787760325
chr17:41158760..41158822,+	ENSG00000068079	decay	11.1275019277979	6.12656929883273	29.4436296439621
chr17:42264322..42264376,+	ENSG00000168591	decay	8.27328168503586	4.44224953288937	56.2965321861597
chr17:4269768..4269835,-	ENSG00000132388	decay	13.4888315062588	7.59595439994539	30.8358234170411
chr17:45899126..45899178,-	ENSG00000006025	decay	19.8996793135424	11.1913255497494	51.6124866796121
chr17:45908875..45908913,-	ENSG00000159111	decay	146.06353275453	51.9491118837952	51.5026518351084
chr17:45973586..45973618,+	ENSG00000167182	decay	20.8005129499073	9.34378836532587	72.6687477144861
chr17:46035187..46035260,-	ENSG00000167183	decay	136.493651204205	153.491231371083	33.8105196430359
chr17:46048471..46048494,+	ENSG00000108465	decay	18.610954292048	12.5942830779719	55.4715256913992
chr17:46048497..46048514,+	ENSG00000108465	decay	2.96779665059784	2.40965158708799	67.3126713556556
chr17:46970134..46970170,+	ENSG00000159199	decay	20.4547881242015	8.58823382740969	30.5510808716601
chr17:4843206..4843271,-	ENSG00000108528	decay	34.9795612373077	16.3542403619917	22.6289565093197
chr17:48503603..48503622,+	ENSG00000167107	decay	9.66352726222885	4.99425610938685	23.4925077952157
chr17:48556207..48556229,+	ENSG00000136444	decay	16.083177388218	8.58343946347531	45.8890020353393
chr17:5185552..5185587,+	ENSG00000029725	decay	20.0614635808563	4.05860986102801	68.6300666964088
chr17:55162631..55162650,+	ENSG00000121057	decay	21.6780470000864	9.10193527518567	50.5421375098231
chr17:57184049..57184060,-	ENSG00000108395	decay	6.73949952209347	5.11372379511786	59.4543651592732
chr17:58156274..58156306,-	ENSG00000068097	decay	138.260919129206	58.2381881967363	36.8673607199015
chr17:61523622..61523734,-	ENSG00000008283	decay	47.4814526868224	26.0262660821676	38.9154338383979
chr17:61905058..61905099,+	ENSG00000087191	decay	6.7168902307376	3.67605027008706	76.185575406748
chr17:61919923..61919934,-	ENSG00000108604	decay	2.48711535017133	4.15016288139719	35.3496892428131
chr17:66287543..66287626,-	ENSG00000108932	decay	6.49345825596855	2.64699129353851	56.5765956960638
chr17:6915646..6915673,-	ENSG00000215067	decay	4.69363036201215	2.90728223029635	43.0907823557757
chr17:72744759..72744776,+	ENSG00000109062	decay	92.574880661035	36.3118173856982	30.3957571459407
chr17:74722912..74722956,+	ENSG00000181038	decay	33.1098947305818	10.8609737912946	62.2109968147338
chr17:76164646..76164685,+	ENSG00000108639	decay	123.724719095329	10.7981425679348	43.1064545938515
chr17:76183432..76183451,+	ENSG00000183077	decay	25.5984018461118	9.79942815843154	70.7910862028384
chr17:77813257..77813290,-	ENSG00000141582	decay	6.12863654720642	3.56699972617132	52.6133380606856
chr17:78075361..78075403,+	ENSG00000171298	decay	32.2841846157702	18.870640744381	40.4047285733208
chr17:79869243..79869335,-	ENSG00000185813	decay	29.4488288380193	5.22763363289202	54.3369582008305
chr17:80376216..80376245,+	ENSG00000169660	decay	9.04630303928421	6.31075194824934	55.3975367947727
chr17:80376262..80376279,+	ENSG00000169660	decay	2.89110734750122	3.16641578663413	20.2305376399924
chr17:80416609..80416624,+	ENSG00000141562	decay	21.5535136028584	10.506083864291	22.6822266678392
chr17:8066256..8066301,-	ENSG00000220205	decay	46.8537032543925	26.1977709501338	70.5664473188716
chr17:80693427..80693513,+	ENSG00000167363	decay	19.3779064326039	6.02723691404318	62.7175030436104
chr17:8113886..8113906,-	ENSG00000178999	decay	45.1276325039456	17.3208469859173	29.9391047934391
chr18:20715441..20715457,+	ENSG00000134508	decay	9.83493542340353	6.4174416687005	52.9548519022587
chr18:61089665..61089733,-	ENSG00000119541	decay	4.22075044809427	3.54670508704297	74.0022964594428
chr18:74207294..74207296,+	ENSG00000220032	decay	0.0508787888119116	6.89969640897215	18.9101495450531
chr19:1021113..1021149,-	ENSG00000182087	decay	29.9061435649419	13.8692092337877	30.2209740545977
chr19:10736183..10736247,+	ENSG00000129353	decay	79.3923650209897	35.0109037133786	21.196547528102
chr19:12146483..12146546,-	ENSG00000197647	decay	7.93642527611911	3.14167062493063	33.7567556677123
chr19:12845467..12845506,-	ENSG00000123144	decay	243.45721418107	67.8418483507347	39.2247710469807
chr19:12912657..12912669,-	ENSG00000167815	decay	23.7262679029639	9.25181570230749	21.1687413546228
chr19:13001965..13002001,+	ENSG00000105607	decay	8.05368745617596	5.84508750737163	52.3220137572329
chr19:13261035..13261082,-	ENSG00000104915	decay	4.25611454272844	3.57167595816876	49.5306493717268
chr19:14064187..14064204,-	ENSG00000132000	decay	8.85725063109577	3.02371514490926	34.0313098121338
chr19:1407517..1407601,+	ENSG00000071626	decay	29.8023809685588	8.7927140124638	42.0761240873929
chr19:1438383..1438409,+	ENSG00000115268	decay	87.9839229062784	51.2120586517983	31.2626764471006
chr19:1479170..1479223,-	ENSG00000119559	decay	12.5616824822738	8.22469444105449	43.8948341529946
chr19:15490613..15490632,-	ENSG00000105127	decay	5.21830198391832	3.26209629817638	65.8265400153776
chr19:17622415..17622481,+	ENSG00000130313	decay	67.3528710786009	22.4821254959354	31.8532953520976
chr19:19144386..19144457,+	ENSG00000105676	decay	19.9550769405939	6.86037822576456	53.113717684957
chr19:19303047..19303079,+	ENSG00000064490	decay	3.28344250454346	5.56476222931341	21.8551189793338
chr19:19431626..19431665,+	ENSG00000129933	decay	32.5225885723497	15.1865145038459	36.7817813898203
chr19:2269520..2269526,+	ENSG00000104904	decay	344.457479817138	52.9928538746894	32.499615783401
chr19:291365..291427,-	ENSG00000141934	decay	13.0996406266149	2.57614547190206	62.0620588993743
chr19:33685215..33685270,+	ENSG00000130881	decay	13.4158511873333	4.32452198955825	60.2782422802495
chr19:36001386..36001429,-	ENSG00000161249	decay	7.43143771550851	3.7726711290315	40.7101386148211
chr19:36236292..36236344,-	ENSG00000161265	decay	7.13822698283232	4.31785783352572	67.1415626057655
chr19:3721719..3721744,+	ENSG00000105289	decay	3.60425162366629	2.95047731395639	49.9100935337282
chr19:38893751..38893799,+	ENSG00000130244	decay	13.581288077359	7.56462500924162	51.6476421466134
chr19:39971505..39971518,+	ENSG00000105197	decay	5.08198605716191	3.96738797704497	29.8440789885497
chr19:41222775..41222807,-	ENSG00000123815	decay	4.71550703996135	5.56636946130643	19.032626318587
chr19:41903234..41903303,-	ENSG00000077348	decay	35.0978404996264	5.56750270835637	56.7682197729176
chr19:41945804..41945837,-	ENSG00000105341	decay	17.6045095365755	7.78180566090654	29.462276947746
chr19:42806505..42806542,-	ENSG00000079462	decay	15.2536977310645	6.20279563040542	30.5405914025719
chr19:45542295..45542341,+	ENSG00000104859	decay	21.3435318745718	10.2159331792441	83.5150118347188
chr19:46088027..46088067,-	ENSG00000125741	decay	18.9165848651938	8.48958156772232	44.8423148892449
chr19:48673552..48673578,-	ENSG00000105486	decay	19.6662599444181	5.75245032219061	46.9969395531409
chr19:49955018..49955046,-	ENSG00000104872	decay	8.35009721401609	6.9577254899312	23.0992759920287
chr19:49999681..49999705,+	ENSG00000142534	decay	421.959463215602	104.216093400031	54.0496585195196
chr19:50180485..50180501,+	ENSG00000126457	decay	7.6636157137754	7.5933433435321	32.6424175570328
chr19:50370509..50370537,-	ENSG00000039650	decay	7.68143611470412	3.3728459510345	34.2111466471353
chr19:50887585..50887619,+	ENSG00000062822	decay	16.0929777729443	10.2720953787381	28.9973925673092
chr19:51307844..51307859,-	ENSG00000167747	decay	51.082342964157	45.4008979345694	29.7643395292791
chr19:54619125..54619158,+	ENSG00000105618	decay	19.734906014924	9.18873437719114	77.4317659801044
chr19:54704990..54705024,+	ENSG00000170889	decay	3.52883805669136	2.25524262405444	53.5287327336749
chr19:56152361..56152434,+	ENSG00000213015	decay	27.331033457012	12.2863025995156	24.2081088523852
chr19:57946684..57946723,+	ENSG00000186230	decay	17.9211626374454	11.7563755545505	44.8128158049127
chr19:59066327..59066389,-	ENSG00000130724	decay	19.7718346745319	8.58388747954801	20.6386834428828
chr19:751104..751121,+	ENSG00000099812	decay	20.9562918624842	8.51087450898947	43.7479581463799
chr19:7895074..7895119,+	ENSG00000142459	decay	5.77966571607839	4.19688517822262	27.9033813028986
chr19:8386371..8386384,+	ENSG00000233927	decay	2.99342238069874	2.16185486026773	51.0541832017404
chr19:893172..893194,-	ENSG00000175221	decay	20.8137982928472	11.9969762128102	27.8596871452304
chr2:101179403..101179470,+	ENSG00000115539	decay	17.821319329316	14.7204219812102	79.0324640802014
chr2:101618729..101618761,+	ENSG00000071082	decay	209.433615870545	57.3856761070779	34.9942337492348
chr2:11679991..11680018,+	ENSG00000196208	decay	15.0470303724945	12.5323364333477	84.055948390438
chr2:11680059..11680066,+	ENSG00000196208	decay	1.77201865126256	1.47327090139236	67.2471781645742
chr2:120980939..120980983,-	ENSG00000226479	decay	23.789222323385	16.4926614684125	98.8388485371724
chr2:130939827..130939847,+	ENSG00000152082	decay	114.143244804777	27.573302950478	36.3316526420536
chr2:131099693..131099757,-	ENSG00000136710	decay	18.2295387227149	9.35046152294327	64.7449840630539
chr2:131100423..131100504,+	ENSG00000136718	decay	76.090915519686	14.5281168026327	49.0977956246614
chr2:132249955..132249979,-	ENSG00000173272	decay	87.8479350216383	17.7890579349908	39.2915635193152
chr2:14772812..14772853,+	ENSG00000162981	decay	8.98459702432345	7.76672676238173	21.5528906653493
chr2:148602058..148602150,+	ENSG00000121989	decay	5.34549892903788	2.00278120785612	45.6272863581886
chr2:149895207..149895230,+	ENSG00000150556	decay	6.98903817328032	1.78606735141834	46.3300864474727
chr2:20424816..20424834,-	ENSG00000115884	decay	13.9397153252155	3.61124867825698	48.184775097481
chr2:20424844..20424863,-	ENSG00000115884	decay	21.18592059542	6.87412118822285	36.5063602572997
chr2:20424884..20424897,-	ENSG00000115884	decay	22.775857388744	3.37703055112418	47.6991979553541
chr2:216878305..216878363,-	ENSG00000118242	decay	12.8564610565489	4.43009110584682	36.5679792661443
chr2:217363559..217363573,+	ENSG00000197756	decay	1719.86471889133	667.943228380843	36.0560049945022
chr2:219081854..219081931,+	ENSG00000163466	decay	119.396397577363	14.6886407745967	51.5445921179333
chr2:219134822..219134898,-	ENSG00000127837	decay	82.6625542989288	15.8883066941383	60.8758107734909
chr2:220042988..220043011,+	ENSG00000144567	decay	35.2172315420593	21.206156912214	26.9848066786509
chr2:220071490..220071537,+	ENSG00000158552	decay	10.9056392464878	4.61681259087479	27.6310099201812
chr2:233498261..233498337,+	ENSG00000115468	decay	46.6922580093818	16.6984762017971	25.8973529736537
chr2:242088963..242089044,+	ENSG00000115685	decay	7.07763422256056	2.34625975750379	44.3320318737545
chr2:25016207..25016236,-	ENSG00000184924	decay	48.5004205695252	17.5592755284297	20.1532040683176
chr2:27294500..27294542,-	ENSG00000228474	decay	460.493848442829	101.595306092709	82.5755332942312
chr2:27545939..27545981,-	ENSG00000115204	decay	26.4807985893701	14.2482056059735	27.8570605070475
chr2:47596330..47596380,+	ENSG00000119888	decay	4.27734613380945	3.00327324295646	75.3686818465973
chr2:74757050..74757143,+	ENSG00000115317	decay	9.52424232044597	4.69321104944323	24.558413831278
chr2:85839146..85839198,-	ENSG00000168887	decay	49.9979426938603	22.878571909211	30.3691473628137
chr20:23618615..23618627,-	ENSG00000101439	decay	56.475458876727	37.8653717970418	44.5262759142415
chr20:30310656..30310685,-	ENSG00000171552	decay	8.48107351509366	7.5199621960768	39.1221090118569
chr20:32581853..32581870,+	ENSG00000125970	decay	6.08034392165194	3.94574320378988	36.4038190716084
chr20:35724388..35724415,-	ENSG00000080839	decay	3.63473537070798	2.83231231444721	60.958026743255
chr20:3801162..3801209,+	ENSG00000125843	decay	41.0676127195618	21.4608676082268	30.0761908086899
chr20:3870024..3870072,+	ENSG00000125779	decay	17.1169497105191	9.51440930269777	37.1902646598321
chr20:42295745..42295765,+	ENSG00000101057	decay	171.837960575928	23.8272054521525	45.6926612478518
chr20:43344001..43344020,+	ENSG00000064205	decay	39.3364785953361	11.1421853200342	44.2370413664523
chr20:44035200..44035288,+	ENSG00000244274	decay	12.276673972516	2.48266892348809	63.3401188842097
chr20:44441304..44441319,+	ENSG00000175063	decay	61.0670922167409	22.0363939446441	42.0034153474065
chr20:44519948..44519986,+	ENSG00000064601	decay	74.9489631437509	26.0877258995302	35.8978006383468
chr20:44519987..44519999,+	ENSG00000064601	decay	3.7581063670634	4.54378184053824	37.1532646623891
chr20:44993012..44993085,-	ENSG00000080189	decay	20.2884386129914	14.8460652614381	46.2251727668567
chr20:47538312..47538323,+	ENSG00000124198	decay	6.52037274970635	3.6557575950986	42.3608445157789
chr20:48532019..48532044,-	ENSG00000158480	decay	23.1614486072215	5.97698719781959	58.9834929920849
chr20:49411543..49411635,+	ENSG00000124243	decay	1227.62319406881	274.404341704219	70.351591143941
chr20:52210338..52210352,-	ENSG00000171940	decay	1.9997293215273	3.37452617089604	64.7490221875352
chr20:55204351..55204377,+	ENSG00000087510	decay	126.373157264617	81.2846887894996	85.6824947460198
chr20:57267914..57267956,+	ENSG00000215440	decay	37.6922834598579	9.83239532338111	53.1181777043111
chr20:60640871..60640901,-	ENSG00000130699	decay	4.57717430911197	4.13774508324307	25.4795629725435
chr20:60982330..60982375,-	ENSG00000149679	decay	16.598447395599	3.4979701080647	41.3982713411793
chr20:62371105..62371177,+	ENSG00000125520	decay	30.0318830353649	18.0636636995469	33.3980767222952
chr20:62612449..62612460,+	ENSG00000101161	decay	7.04213794683179	1.62050521271158	47.5211036424293
chr21:40720974..40720994,-	ENSG00000205581	decay	6.87331579635498	5.64837042103263	42.6869402162074
chr21:43934633..43934657,+	ENSG00000160190	decay	4.01075592642164	3.77840969565751	40.4148897962987
chr21:44299212..44299278,+	ENSG00000160194	decay	6.11736488950113	5.24001810333621	54.7502564058403
chr21:45138941..45139084,+	ENSG00000160209	decay	200.531572750326	22.5058193788637	54.2024636752869
chr21:47648665..47648736,-	ENSG00000160285	decay	107.761923210698	36.7582894798756	54.4766638853149
chr22:19166241..19166257,-	ENSG00000100075	decay	123.45850865883	58.3982004984851	19.9614139356546
chr22:20307537..20307590,-	ENSG00000128185	decay	26.1931685438186	12.2523186694122	22.6367079626536
chr22:22307199..22307242,-	ENSG00000100034	decay	8.26630150715273	2.68450965419884	50.8508435772291
chr22:29977073..29977108,-	ENSG00000184117	decay	26.5681551476428	5.78776932373044	46.9900328950406
chr22:35796108..35796172,+	ENSG00000100297	decay	51.5314987565805	11.3315481041099	32.8448864833018
chr22:38201228..38201242,+	ENSG00000189060	decay	99.9530036699291	39.8974341154232	54.971589679319
chr22:39715622..39715634,-	ENSG00000100316	decay	126.874760638765	146.279470466253	34.8421683149824
chr22:41777927..41777971,+	ENSG00000167074	decay	12.7582515642558	8.72193498417679	35.3501253099953
chr22:42343117..42343181,-	ENSG00000100162	decay	20.9753424192285	7.82902043187782	68.1213451404148
chr22:46067899..46067939,+	ENSG00000130638	decay	9.2398389315569	4.83725679920189	47.3133006745303
chr22:46663895..46663937,+	ENSG00000075234	decay	8.27078743183915	2.06277150994453	34.6870170760243
chr3:129035121..129035136,-	ENSG00000184897	decay	847.8365026325	352.411675718423	42.4022823031779
chr3:13461724..13461800,-	ENSG00000132182	decay	15.7629861189584	7.69883095711542	26.9238690904521
chr3:136581096..136581116,+	ENSG00000158092	decay	11.5202401158765	3.73022561138699	47.0155495295847
chr3:150480884..150480982,-	ENSG00000181788	decay	49.4451922771053	11.0947579845415	35.2812873904871
chr3:182698319..182698341,-	ENSG00000043093	decay	5.38530520477859	5.44441300438413	77.7343920947668
chr3:183735660..183735727,-	ENSG00000114770	decay	26.9366651020005	6.44511381764255	63.2399269233701
chr3:183967296..183967359,-	ENSG00000214160	decay	5.03255656307781	4.55505759108066	37.2627998311124
chr3:186524234..186524303,-	ENSG00000163918	decay	17.4597461523231	4.40803142632631	67.4133493821492
chr3:186857267..186857293,-	ENSG00000163923	decay	19.7113654918097	5.38323601967301	50.3652607373378
chr3:196295385..196295407,-	ENSG00000185798	decay	3.31087400167786	3.16153597246251	64.3942060014716
chr3:197677047..197677074,+	ENSG00000182899	decay	306.932675717294	72.2321509391135	52.5868721559074
chr3:20227671..20227711,-	ENSG00000129810	decay	10.0403518062059	4.00748602015397	22.5487664673733
chr3:39448201..39448222,+	ENSG00000168028	decay	70.1626170254585	31.1335876883627	58.7299222404414
chr3:40498817..40498838,+	ENSG00000188846	decay	827.213521411727	370.836296950135	39.5313379188044
chr3:48488133..48488161,+	ENSG00000164053	decay	2.43531310556809	2.23721357942956	30.3749722271566
chr3:48754613..48754664,-	ENSG00000068745	decay	31.0315524585742	19.4206978156011	81.248158010719
chr3:49158218..49158263,-	ENSG00000172046	decay	8.68777401452407	4.84029128111991	24.9774906373522
chr3:49507674..49507758,+	ENSG00000173402	decay	55.5623842523089	12.4990770742621	42.746534129158
chr3:51705222..51705281,+	ENSG00000164081	decay	39.586297963776	17.5685299267736	39.1406718565126
chr3:52017454..52017572,+	ENSG00000243989	decay	8.66684322391234	4.95995367368293	18.3627241836402
chr3:52029900..52029941,-	ENSG00000162244	decay	230.500292738733	98.6213446776271	21.2445847728854
chr3:67705006..67705046,-	ENSG00000172340	decay	16.0169046922261	6.17954185550473	61.6353541616362
chr3:88198838..88198925,+	ENSG00000179021	decay	8.71251391251049	2.66302946043509	25.701454929884
chr3:9791621..9791696,+	ENSG00000114026	decay	10.5936737396503	3.34784530140058	72.0510878502937
chr4:122744998..122745093,-	ENSG00000145386	decay	52.3789549729748	7.56340458877206	59.0738803849485
chr4:128886584..128886654,+	ENSG00000164074	decay	7.8925189126617	4.98346400557244	28.3205212145397
chr4:129730839..129730904,+	ENSG00000077684	decay	4.11831430770715	2.33873795846945	64.5532042328996
chr4:1873100..1873152,+	ENSG00000109685	decay	7.92534585330303	6.82880316537031	25.2784080859403
chr4:25235625..25235692,+	ENSG00000038210	decay	12.1261902825745	5.07431386370556	63.6390187401926
chr4:48833312..48833371,+	ENSG00000109180	decay	6.90494691100048	4.0683974603749	69.7357400244697
chr4:6271596..6271625,+	ENSG00000109501	decay	25.7694189460538	17.6362396533694	63.5105486290553
chr4:926048..926066,-	ENSG00000178950	decay	3.71880067941371	3.58129586303918	49.3116253063827
chr5:100238956..100238994,-	ENSG00000113532	decay	7.69675329635846	4.21546033126267	49.116108929938
chr5:125759064..125759131,+	ENSG00000155324	decay	7.03899992971724	4.03417190094699	50.7690863228983
chr5:133707133..133707168,+	ENSG00000119048	decay	8.03001480467972	6.81763450708161	23.7017053200594
chr5:147763539..147763586,+	ENSG00000145868	decay	8.51677324283448	1.30521757620614	54.8692765989868
chr5:154092396..154092409,+	ENSG00000155506	decay	4.25551008442975	4.63418745830332	68.3105871941599
chr5:176943944..176943976,-	ENSG00000183258	decay	49.9933907552955	12.5624361521191	33.2694833245896
chr5:176981546..176981574,-	ENSG00000146067	decay	10.8701989233634	2.93856255977138	41.4441813380693
chr5:177580933..177580947,-	ENSG00000145912	decay	17.5345293185286	6.38184938059138	55.5439904089009
chr5:180650271..180650319,+	ENSG00000146063	decay	12.9066011316935	5.80506946940364	52.2550277958428
chr5:180650729..180650755,+	ENSG00000146063	decay	7.19249559780322	4.86648080866153	36.4186940358183
chr5:2752216..2752257,+	ENSG00000186493	decay	8.44180532988412	4.63991469995815	41.1590613271006
chr5:41925325..41925416,+	ENSG00000151876	decay	7.47706261131374	3.70112065533216	37.6190485480283
chr5:43603259..43603356,+	ENSG00000112992	decay	8.46557375271303	2.44305448879015	49.2310176450254
chr5:70883178..70883203,+	ENSG00000131844	decay	5.74140867774466	5.88860558100705	33.9218006693869
chr5:7869108..7869173,-	ENSG00000124279	decay	13.9218085247531	2.57854871481742	46.0121581503904
chr5:98109322..98109350,+	ENSG00000174136	decay	3.26850620571489	3.19479137144197	45.1339485773893
chr6:10723392..10723434,+	ENSG00000111843	decay	25.4680309311688	8.94612127507719	86.0090553044058
chr6:108582190..108582256,-	ENSG00000112335	decay	100.446698305234	12.432239963299	46.272351653788
chr6:111927062..111927125,-	ENSG00000056972	decay	20.7372241548295	8.07173197300658	49.0684128576079
chr6:138893661..138893687,-	ENSG00000135540	decay	3.66488607261092	4.80619556943185	79.3801669218869
chr6:139094884..139094927,+	ENSG00000024862	decay	6.82993462016269	2.36364878743979	55.5468171478397
chr6:144416694..144416718,-	ENSG00000169976	decay	149.406187106591	16.6312107013501	69.8702777040478
chr6:30710447..30710473,-	ENSG00000137312	decay	15.5338320098741	6.79950545761123	32.8027730832875
chr6:31465913..31465937,+	ENSG00000204516	decay	22.4454184560799	11.6361506588517	59.5391229348797
chr6:32095968..32096032,-	ENSG00000234539	decay	6.4963383613807	6.34157210927123	52.2530794135597
chr6:33282024..33282046,-	ENSG00000231925	decay	16.2706643409314	3.8896670190541	31.8116135965981
chr6:39082835..39082906,-	ENSG00000112167	decay	4.8948944095894	4.30957784331042	73.7250227484937
chr6:42981651..42981695,-	ENSG00000124733	decay	24.249894055863	15.4300896151594	26.3742464880987
chr6:42981922..42982047,+	ENSG00000124702	decay	96.139266746065	35.1247657333094	65.7429970756319
chr6:43395577..43395640,+	ENSG00000124574	decay	3.62128441836956	2.07639538669224	69.0063484500239
chr6:52285046..52285124,+	ENSG00000096093	decay	3.68941912661476	1.31849982074892	65.6618402125705
chr6:5261730..5261795,+	ENSG00000145982	decay	7.14698986101139	3.3535909026609	76.8613653841291
chr6:79944336..79944440,-	ENSG00000118418	decay	31.6632470192879	6.51527835142732	37.7087259061427
chr6:99395787..99395878,-	ENSG00000112234	decay	8.99690321253776	3.33095926645854	53.3208582780453
chr7:100209767..100209824,+	ENSG00000106330	decay	12.3472662899113	4.52931901504136	44.347744636368
chr7:100271099..100271153,+	ENSG00000172354	decay	6.65612205330646	3.60830621304884	38.9124860330213
chr7:100860628..100860719,-	ENSG00000106397	decay	4.32004968622769	3.99031522712217	29.4279136839852
chr7:100888385..100888396,-	ENSG00000214253	decay	11.331642388016	2.85597761967504	48.5624080610997
chr7:102036798..102036868,+	ENSG00000128563	decay	39.0273993655563	7.45706257563984	57.0002730663592
chr7:102119342..102119379,-	ENSG00000005075	decay	58.6581145233541	31.6798753235654	24.7984609122049
chr7:1067968..1068018,-	ENSG00000146540	decay	101.195839636003	22.498784776318	45.2505267645605
chr7:108210276..108210374,+	ENSG00000128590	decay	17.2212083101655	7.90152826369726	77.7044325989033
chr7:128050027..128050053,-	ENSG00000106348	decay	10.6381641039829	5.79393210361462	43.5632826520086
chr7:132937820..132937860,+	ENSG00000131558	decay	31.2281569154375	5.76152442216626	53.5224671640009
chr7:148581360..148581425,-	ENSG00000106462	decay	6.99563544277722	2.95066958212556	66.0679083553629
chr7:150777920..150777941,-	ENSG00000164896	decay	5.45748636643977	5.6612183381696	34.1164259397098
chr7:2281802..2281852,-	ENSG00000122687	decay	23.4444227510069	10.9961787423923	27.2692635822997
chr7:3340841..3340862,+	ENSG00000146555	decay	5.73688982001481	1.93069896962765	30.1138013464245
chr7:43909090..43909125,-	ENSG00000062582	decay	97.8756532794794	38.4481746298998	24.2703892862137
chr7:43966018..43966079,+	ENSG00000078967	decay	16.0048555516295	10.4874563790778	49.3094870868603
chr7:56119096..56119152,-	ENSG00000146733	decay	6.03248831423629	2.36985124491934	49.5247227017441
chr7:6098770..6098813,-	ENSG00000086232	decay	187.148294916038	30.4668842401124	30.17036545677
chr7:64126535..64126559,+	ENSG00000196247	decay	5.48092415843141	2.30807289140172	36.5903478323465
chr7:65540799..65540829,+	ENSG00000126522	decay	7.18845647962513	7.88377284267026	39.6814333676413
chr7:72936610..72936637,-	ENSG00000009954	decay	7.01916887383442	1.62205493762443	55.3764726048983
chr7:72971934..72972057,-	ENSG00000106635	decay	28.3594863646766	9.14576412590476	33.7099432065082
chr7:75932929..75932953,+	ENSG00000106211	decay	5.05703773548132	4.45323339823377	56.0410434566275
chr7:75932978..75933029,+	ENSG00000106211	decay	126.982742081831	32.9592338400109	68.2695982483203
chr7:92158083..92158131,+	ENSG00000127993	decay	11.8727895601678	5.25748459581772	57.0633264594922
chr8:126103969..126104048,-	ENSG00000164961	decay	17.905225494336	6.58411017902227	33.9608401249619
chr8:12990782..12990807,-	ENSG00000164741	decay	19.6205590749822	7.85530091715872	60.5105408495443
chr8:143851234..143851252,-	ENSG00000180155	decay	6.19864077926872	5.27239750816522	35.703414957733
chr8:144417014..144417064,-	ENSG00000184428	decay	33.6842567171686	9.41420377898236	25.826223612898
chr8:145027995..145028012,-	ENSG00000178209	decay	11.7392047352521	3.8349850565688	50.8639778816758
chr8:145064233..145064278,+	ENSG00000178719	decay	289.162910042846	57.4108847904183	47.2019384258446
chr8:145159376..145159407,+	ENSG00000179632	decay	61.9449467870438	35.0565289865317	37.023030517559
chr8:145159415..145159438,+	ENSG00000179632	decay	60.5722217924271	19.1860319843403	52.9472109283789
chr8:17434689..17434763,+	ENSG00000104213	decay	5.92273246604658	3.59559775138435	49.5303134862671
chr8:52811564..52811634,-	ENSG00000168300	decay	4.22628558176341	9.01581900354853	102.151467044425
chr8:54755789..54755876,-	ENSG00000047249	decay	32.2940508692478	8.25679686969455	63.2557220317445
chr8:67525443..67525459,-	ENSG00000185697	decay	3.05019818659861	3.04539721290867	61.9964167549387
chr8:95907423..95907435,-	ENSG00000175305	decay	11.0531371820516	8.59449302261163	70.2850791188302
chr8:99054979..99055005,-	ENSG00000156482	decay	1.78901885032349	1.89086571152255	42.5933759559563
chr9:100395625..100395682,-	ENSG00000136925	decay	7.01588137057385	5.48577295330081	60.0423434983305
chr9:107509990..107510053,+	ENSG00000136783	decay	10.8838921891661	2.98897106143214	75.4287751034653
chr9:116163529..116163596,-	ENSG00000148218	decay	13.5290656507493	6.53270588686439	42.3669152451629
chr9:117267741..117267810,-	ENSG00000095397	decay	10.4297345006327	2.80550752457586	31.6857612499717
chr9:127624208..127624214,-	ENSG00000136942	decay	18.0365914784324	25.894461176998	31.6805863625732
chr9:129376233..129376251,+	ENSG00000136944	decay	14.5887624389048	6.39403322063994	37.5417841105608
chr9:130159471..130159502,+	ENSG00000136856	decay	17.1745533926274	4.27962613195307	46.4464791784084
chr9:130700080..130700160,-	ENSG00000136908	decay	35.9383358970087	23.042622701265	19.2315748731598
chr9:131038514..131038579,+	ENSG00000175854	decay	26.6427056537972	9.9844925584534	22.1347325379267
chr9:131084846..131084907,+	ENSG00000167113	decay	12.9811126938774	6.52773351894129	64.4954032120819
chr9:131418944..131419017,-	ENSG00000119333	decay	167.998885413238	64.841962228337	23.0421447798858
chr9:131486367..131486413,-	ENSG00000160446	decay	102.032238277593	28.0058494787594	57.6605310266676
chr9:137001235..137001260,+	ENSG00000196363	decay	22.3021877287163	2.59069606519138	49.9498492506009
chr9:139581876..139581935,-	ENSG00000169692	decay	17.1790115588008	8.15293332705452	37.5030622448718
chr9:139839064..139839147,-	ENSG00000159069	decay	22.0959826354668	10.1855512430413	43.0684047326344
chr9:139981401..139981451,+	ENSG00000177239	decay	57.7578708581672	30.8208902030654	30.1349243497157
chr9:140083099..140083145,+	ENSG00000176101	decay	28.3501208922049	7.66767860946872	33.8225334150268
chr9:140100068..140100128,-	ENSG00000187713	decay	20.4769367736996	11.343398416565	62.3919872676748
chr9:140196716..140196744,-	ENSG00000198435	decay	36.1214668954323	21.7916683006373	17.7105954614153
chr9:140446314..140446398,+	ENSG00000182154	decay	142.521433963574	30.0128907975692	38.2890812168151
chr9:140500087..140500123,+	ENSG00000197070	decay	8.60570962909996	12.0310833675132	28.2639440756196
chr9:140500126..140500149,+	ENSG00000197070	decay	69.322873222582	35.8726345551933	44.516682484289
chr9:140500175..140500192,+	ENSG00000197070	decay	16.6539025665428	10.1981565398224	44.6818063213459
chr9:2015335..2015370,+	ENSG00000080503	decay	5.42879959715586	1.77902140239835	60.5463289644747
chr9:21802627..21802675,+	ENSG00000099810	decay	17.3983020399659	7.10471125755281	48.3165222324455
chr9:35829208..35829308,+	ENSG00000137103	decay	5.33325357081863	6.06717730693377	23.4805514875221
chr9:4985246..4985329,+	ENSG00000096968	decay	4.86814388978805	5.69266277797348	74.0761870671031
chr9:74383799..74383818,-	ENSG00000135048	decay	3.59475715813961	3.84212298361192	77.9875408789699
chr9:99180617..99180658,-	ENSG00000165244	decay	6.44260405784149	3.13094512967981	54.0720909024407
chrX:122251655..122251667,-	ENSG00000224236	decay	7.17631549840662	3.6298699970838	35.7717545347757
chrX:134186144..134186228,-	ENSG00000203950	decay	174.372846970072	36.1676612997156	58.3021513044451
chrX:135962876..135962896,-	ENSG00000147274	decay	170.486741761227	84.0678180402641	34.3923822786982
chrX:13707235..13707286,+	ENSG00000123595	decay	18.7912668113488	7.53647708608849	29.7213389599497
chrX:1511025..1511031,-	ENSG00000169100	decay	3.24398253038897	1.5816935238755	54.1556224825617
chrX:151999269..151999308,-	ENSG00000147400	decay	40.1428012406974	12.3434933790449	72.4711942857442
chrX:15353629..15353684,-	ENSG00000165195	decay	3.84126851823591	2.90862950187873	71.3433391146213
chrX:153626616..153626627,+	ENSG00000147403	decay	4.58986892139671	3.48120197919771	46.1342089979508
chrX:47077680..47077723,+	ENSG00000102225	decay	4.77357701516556	4.80511090428195	39.3210271892264
chrX:48380205..48380254,+	ENSG00000147155	decay	39.7748423769465	9.45040026222458	60.7365676625883
chrX:48555110..48555164,+	ENSG00000101945	decay	10.3031196804158	6.58341268744909	26.3092702531926
chrX:48815633..48815652,-	ENSG00000068308	decay	5.96167609879617	7.07687990073778	24.5579217588102
chr1:10003486..10003551,+	ENSG00000173614	dip	6.36591791890419	8.10484455299831	168.926611600276
chr1:108231101..108231133,-	ENSG00000134215	dip	18.2056301036343	8.76489562411336	201.788542663364
chr1:109792151..109792170,+	ENSG00000143126	dip	89.2110055889703	18.8198195348674	155.815923229796
chr1:109792197..109792209,+	ENSG00000143126	dip	3.22095064418504	3.10859870495061	178.82710001782
chr1:110052302..110052380,-	ENSG00000181754	dip	5.80081939966977	3.29454025468414	115.716755411725
chr1:110198714..110198756,+	ENSG00000168765	dip	14.7336288286196	9.29961097358292	148.047551130492
chr1:110282931..110282945,-	ENSG00000134202	dip	168.208213165586	43.324116779973	155.447741914121
chr1:11120033..11120048,-	ENSG00000116649	dip	2.41982000816705	3.04576859744596	153.646876468566
chr1:11120057..11120135,-	ENSG00000116649	dip	41.0513012025434	31.6507769133875	139.805689565678
chr1:111746966..111747017,-	ENSG00000162777	dip	2.66476892047533	3.91661489932489	223.962893600727
chr1:114354876..114354922,-	ENSG00000081019	dip	30.2335885411489	6.94298560548792	204.10117621774
chr1:114447912..114448014,+	ENSG00000118655	dip	42.6177210637808	12.6492328116332	136.954142918853
chr1:116184566..116184633,+	ENSG00000173218	dip	25.393479350053	10.9317603556007	52.1752344413794
chr1:11714919..11714976,+	ENSG00000132879	dip	9.5835468575596	7.56886243311071	169.216732943056
chr1:11724249..11724289,+	ENSG00000116663	dip	3.97117359591481	1.86332244114722	220.575210835795
chr1:118148662..118148681,+	ENSG00000183508	dip	26.0737337609644	15.5257928867721	156.403349552308
chr1:1284748..1284809,-	ENSG00000107404	dip	8.62585797633607	4.52144184519667	113.835065519655
chr1:1310530..1310603,-	ENSG00000175756	dip	112.746087806365	17.1279688737838	113.938541791035
chr1:1447517..1447556,+	ENSG00000197785	dip	20.1493585517115	6.43580566788219	174.115868985393
chr1:145438482..145438501,+	ENSG00000117289	dip	132.102407410895	165.412891156788	152.927899734892
chr1:145516358..145516403,+	ENSG00000131779	dip	29.1160792493151	10.6932352093059	174.584494666936
chr1:149783922..149783929,-	ENSG00000203814	dip	127.585265003673	188.745196287476	124.791470772613
chr1:149858227..149858237,-	ENSG00000184678	dip	1529.26538151032	2974.25792688066	98.9911206799705
chr1:149858461..149858479,+	ENSG00000178096	dip	1584.50169795068	2399.30415265674	130.990868094685
chr1:149859507..149859521,-	ENSG00000184270	dip	685.480466369964	1462.90162530566	113.387369884039
chr1:149899648..149899706,-	ENSG00000143368	dip	237.668474452953	33.3596647136982	143.636028560598
chr1:150293973..150294028,+	ENSG00000117360	dip	64.93948772153	25.4942335013015	131.879108604031
chr1:150336660..150336698,+	ENSG00000163125	dip	10.791865407736	8.54712313749698	124.939113160073
chr1:150849174..150849200,-	ENSG00000143437	dip	7.46760677316746	3.94981812570427	256.014388903442
chr1:150947192..150947209,-	ENSG00000143418	dip	7.74018661720576	3.26039207425674	120.901577043023
chr1:150979335..150979384,-	ENSG00000143409	dip	10.1456285732958	11.7235436043549	252.829379263223
chr1:150980889..150980965,+	ENSG00000143363	dip	16.3222566802264	12.3311866561849	236.531491522483
chr1:151138526..151138638,+	ENSG00000163156	dip	52.4466386642379	22.8784164925831	151.810931835816
chr1:151345171..151345188,-	ENSG00000143416	dip	91.3616339667872	21.8028365392743	215.277212368989
chr1:151735937..151735998,-	ENSG00000143436	dip	129.626649434861	39.0168184181768	191.186392637047
chr1:151966278..151966348,-	ENSG00000197747	dip	1454.66891994897	237.11261118531	154.549897676037
chr1:152009460..152009498,-	ENSG00000163191	dip	1314.09704862238	341.887317323776	139.141059201822
chr1:1535455..1535568,-	ENSG00000228594	dip	8.85768683491284	5.86071219769882	148.793409822947
chr1:153643442..153643475,-	ENSG00000143621	dip	143.319595719909	37.9686491047208	203.129684466685
chr1:154245073..154245147,+	ENSG00000143575	dip	107.585176315364	36.889327485031	125.693439459346
chr1:154934200..154934274,-	ENSG00000163348	dip	46.1951602525811	11.4357799208465	160.913698501928
chr1:154975110..154975149,+	ENSG00000160685	dip	2.28538259578113	3.58508891755738	277.184161782549
chr1:155036204..155036238,+	ENSG00000243364	dip	43.9527467808229	30.8925669608126	146.672964450239
chr1:155108294..155108350,+	ENSG00000169241	dip	68.4028438761595	5.81103346713265	210.106154977558
chr1:155145721..155145795,-	ENSG00000163463	dip	216.151020319482	81.887554141307	154.854374598648
chr1:155232047..155232080,-	ENSG00000116521	dip	26.6103948941559	8.55171617189168	195.498228085465
chr1:155278625..155278745,+	ENSG00000160752	dip	112.801180046436	13.4045926067057	204.654938534906
chr1:155904161..155904186,-	ENSG00000132680	dip	5.78429497808852	4.13343885404335	161.009723719178
chr1:156030937..156030983,+	ENSG00000132698	dip	207.719710520568	44.1032343445979	175.340338405448
chr1:156561533..156561613,+	ENSG00000163382	dip	35.0125842367302	17.3034288905599	136.033774262674
chr1:156675368..156675382,-	ENSG00000143320	dip	268.610042591861	82.2423038696551	137.038851222713
chr1:156721389..156721400,-	ENSG00000143321	dip	7.12930260434296	3.7620398420191	264.613807361086
chr1:159750720..159750774,+	ENSG00000158716	dip	6.49534569779838	3.86728824578947	234.772936249731
chr1:161015706..161015747,-	ENSG00000158773	dip	5.9889155379239	5.44054922376043	117.76991630784
chr1:161087873..161087925,+	ENSG00000158793	dip	14.2806127540875	6.28058304746986	254.871439432366
chr1:161129254..161129315,+	ENSG00000143258	dip	6.1735594311062	4.37801025467159	140.094181164699
chr1:161136180..161136313,+	ENSG00000143224	dip	5.94248085563904	3.4260050918283	164.282438687602
chr1:16563641..16563709,-	ENSG00000132881	dip	3.84387453567683	3.0554059907831	208.117628197162
chr1:166845515..166845538,-	ENSG00000152382	dip	2.41179210540899	1.55883103498099	227.157250150363
chr1:169863016..169863109,-	ENSG00000000457	dip	11.8570496496682	7.85638302096513	150.793475429855
chr1:201438282..201438365,-	ENSG00000174307	dip	32.6210856596743	24.0581478927157	106.68414907608
chr1:201476220..201476260,-	ENSG00000159176	dip	207.920869970602	33.5501125366378	195.294272410026
chr1:202317815..202317854,+	ENSG00000077157	dip	4.63127033453537	1.45737735326483	118.602606938583
chr1:203274639..203274654,+	ENSG00000159388	dip	27.3642192476931	41.3360127991681	135.674231833888
chr1:204042233..204042249,+	ENSG00000143842	dip	20.329621454406	16.4878622052238	107.423422628725
chr1:204042275..204042286,+	ENSG00000143842	dip	3.5861714363429	2.50819493283594	212.096546385042
chr1:205290865..205290891,-	ENSG00000163545	dip	3.48931698278628	5.22376502772112	76.7052707599254
chr1:207226574..207226646,+	ENSG00000123836	dip	5.6425856486138	2.63719607680165	111.354442857192
chr1:209957882..209957913,-	ENSG00000162757	dip	3.60890987586621	2.82684120276186	159.959825570388
chr1:209979467..209979494,-	ENSG00000117595	dip	7.91708624605342	1.92482508638799	228.683918546229
chr1:224544572..224544618,+	ENSG00000143771	dip	27.6751674332706	13.2340960485852	141.743566794221
chr1:225997818..225997834,+	ENSG00000143819	dip	31.7811977538806	18.4204957321196	136.770035129584
chr1:226070016..226070087,-	ENSG00000196187	dip	15.2063205049838	9.41628089542255	112.693688779558
chr1:227127981..227128012,+	ENSG00000163050	dip	7.85755516492382	3.07320131215921	178.814758350084
chr1:227923122..227923175,+	ENSG00000143740	dip	13.4343347649592	2.69358962713599	131.810882199558
chr1:228135625..228135640,-	ENSG00000143816	dip	3.37128574986878	2.79031513322284	94.3484464535943
chr1:228270392..228270437,+	ENSG00000143761	dip	246.150179145641	39.2139386491028	152.449735929136
chr1:228645556..228645580,-	ENSG00000181218	dip	87.7926304895072	61.1584444451727	197.799041557141
chr1:228645796..228645822,+	ENSG00000196890	dip	61.0340516031875	70.2999098683863	121.669244567701
chr1:231558007..231558061,-	ENSG00000135766	dip	6.50923741474846	5.54966199398751	52.0397236131717
chr1:23885981..23886002,-	ENSG00000117318	dip	146.905720605151	124.119035539211	269.932077432946
chr1:24194771..24194851,-	ENSG00000179163	dip	7.16226427577216	3.44495928748325	257.224407468297
chr1:26606550..26606596,+	ENSG00000142669	dip	233.927405875557	118.535210275833	138.251748778544
chr1:27226928..27226967,-	ENSG00000198746	dip	7.24475626887988	4.58808397112305	191.849088929284
chr1:27339317..27339375,-	ENSG00000158246	dip	5.95792751372433	10.3585373621589	183.725244853732
chr1:27561175..27561202,+	ENSG00000142784	dip	4.53550296127322	2.40638070681017	180.556405530297
chr1:27693408..27693477,-	ENSG00000142733	dip	7.99059770306519	2.52026896473334	133.424596587941
chr1:28655505..28655629,+	ENSG00000130772	dip	16.4450989987612	6.7170454244487	257.602940183997
chr1:29563011..29563053,+	ENSG00000060656	dip	6.49880135048091	5.97311668250923	217.991001854877
chr1:32538520..32538612,+	ENSG00000121775	dip	15.4203250329692	8.11210038586953	233.820177307211
chr1:33502473..33502500,-	ENSG00000004455	dip	19.9109981428427	5.07366966686805	135.714332162654
chr1:36348790..36348822,+	ENSG00000092847	dip	9.75717932659508	5.08899556283535	69.3496617703644
chr1:36348826..36348849,+	ENSG00000092847	dip	3.61632308915195	2.52940747714334	96.7792333051208
chr1:38019878..38019905,-	ENSG00000163877	dip	18.890355136225	5.00032776624352	310.653008967043
chr1:38273840..38273888,-	ENSG00000196449	dip	12.7232733185001	14.5024593019974	312.91930236754
chr1:43736324..43736409,+	ENSG00000179178	dip	12.7610112886926	7.24537730147136	191.242631927153
chr1:43855560..43855613,+	ENSG00000198198	dip	3.69136383338348	2.02993633543682	184.40184041297
chr1:45140081..45140169,-	ENSG00000126106	dip	4.09056056561606	1.73409156521869	167.136475713745
chr1:45452240..45452287,-	ENSG00000070785	dip	7.12823031243179	1.79522767770325	160.499143722981
chr1:45805630..45805655,-	ENSG00000132781	dip	2.83409617380934	3.38808826070938	248.311791506604
chr1:45956800..45956821,-	ENSG00000070759	dip	4.48058801740857	4.6190782418245	247.570981105829
chr1:52831796..52831882,-	ENSG00000154222	dip	9.15392391556278	4.30417664112554	118.90401984776
chr1:53662457..53662533,+	ENSG00000157184	dip	16.7522219077475	5.75865576831528	200.375907172758
chr1:54665832..54665877,+	ENSG00000116221	dip	85.7005303279802	29.0601222872736	156.874599816926
chr1:55230165..55230222,-	ENSG00000162396	dip	4.68953023142677	4.83722081051697	147.511304478089
chr1:6453784..6453798,-	ENSG00000097021	dip	3.7273619710189	2.14519755369561	218.394158009116
chr1:6673782..6673830,+	ENSG00000116273	dip	10.8027012094239	3.86777014279368	250.334086738163
chr1:6845497..6845561,+	ENSG00000171735	dip	21.7784113787387	3.605952446694	215.160871662619
chr1:84971836..84971893,-	ENSG00000174021	dip	134.670506543296	25.3475889668846	118.793525822792
chr1:9294822..9294889,+	ENSG00000049239	dip	8.19497193072406	3.33841448317527	194.537418940422
chr10:100174900..100174956,-	ENSG00000119943	dip	22.2642849005451	4.29080363567637	173.793753760235
chr10:101769617..101769716,-	ENSG00000107554	dip	31.8130197240943	18.999831439778	63.9532049237579
chr10:102756800..102756846,+	ENSG00000107816	dip	5.00349011061155	4.04537808021128	203.024134803556
chr10:103880209..103880284,-	ENSG00000198728	dip	4.96675687719676	2.95323964104181	276.831936040711
chr10:105212059..105212110,-	ENSG00000138172	dip	25.1027987072476	15.9300911259255	135.262579569746
chr10:105212113..105212139,-	ENSG00000138172	dip	32.4240392722414	20.9831020837615	135.430562822508
chr10:105677886..105677995,-	ENSG00000107960	dip	10.2409097308152	6.60994019142976	191.131798780832
chr10:1095416..1095482,+	ENSG00000047056	dip	2.8699844737794	1.52408383863177	135.773653224272
chr10:118031671..118031683,-	ENSG00000151892	dip	5.79676299327749	1.70070844431508	190.45324073197
chr10:118031798..118031838,-	ENSG00000151892	dip	8.99196144906322	2.39213721419075	208.161800273264
chr10:134145321..134145369,-	ENSG00000165752	dip	3.86521512601578	2.33802485846971	208.878732800284
chr10:135122648..135122690,-	ENSG00000130640	dip	10.5754973886376	6.63721550834381	141.25127652388
chr10:135122906..135122921,+	ENSG00000198546	dip	6.29144459834093	2.54067518026535	151.637195695404
chr10:13749543..13749575,-	ENSG00000151474	dip	6.84358444217453	4.45929589321076	181.821571643821
chr10:23384485..23384525,+	ENSG00000148450	dip	22.4764572949519	8.1819085671206	238.515804782475
chr10:28966443..28966461,+	ENSG00000095739	dip	6.02664794061975	5.14959875013616	287.781521969536
chr10:5488564..5488584,+	ENSG00000173848	dip	26.7478740114683	15.8299815808569	223.290804615386
chr10:72648303..72648373,-	ENSG00000166228	dip	76.8720635949343	20.4095550627173	255.044688037218
chr10:73975657..73975739,-	ENSG00000138303	dip	9.58864218217093	6.08070424756764	153.099669624437
chr10:75504105..75504190,+	ENSG00000176986	dip	42.0684150279783	4.93185895139745	208.307781921541
chr10:75571341..75571364,-	ENSG00000166507	dip	4.18806880106075	2.63005902996616	227.949836524743
chr10:8095593..8095625,+	ENSG00000107485	dip	31.9886924452319	18.3858926887131	155.839922666327
chr10:81838411..81838457,+	ENSG00000133678	dip	15.3583996927763	5.99160773983859	288.404354058528
chr10:81965277..81965306,-	ENSG00000122359	dip	59.480685364577	17.0474980064077	134.034829462518
chr10:93392811..93392835,-	ENSG00000119938	dip	14.7346856265219	20.3983266925381	168.602627512948
chr10:97050777..97050806,-	ENSG00000107438	dip	7.79840160077478	4.26973368621154	141.138671105697
chr10:99079008..99079060,+	ENSG00000165879	dip	1.9010018244491	1.69663554193625	148.835863477802
chr11:114271167..114271247,-	ENSG00000180425	dip	11.8466570951141	3.84806804234428	203.010894525492
chr11:117049445..117049466,+	ENSG00000149577	dip	4.91868935836413	4.60697094253314	136.484228764626
chr11:117800095..117800134,-	ENSG00000137747	dip	14.5919493149085	7.27778604616964	168.678668893232
chr11:118826999..118827014,+	ENSG00000110375	dip	27.8466423684445	14.0080446814677	143.756322353356
chr11:118992269..118992334,+	ENSG00000172273	dip	7.53959256276034	9.01380076146322	151.679323069861
chr11:124609823..124609869,+	ENSG00000154146	dip	12.7522245518508	9.45591288202713	101.813860932967
chr11:129765427..129765492,-	ENSG00000170322	dip	4.57500966995985	2.64491429743586	119.024395499466
chr11:207689..207719,+	ENSG00000177963	dip	10.6347535583639	11.4489968865181	246.719826055534
chr11:236959..237015,+	ENSG00000185627	dip	47.0210487819116	6.79008014723104	214.423962109844
chr11:2398533..2398551,+	ENSG00000110651	dip	238.951722706382	72.793246818141	130.095165669184
chr11:2923499..2923570,+	ENSG00000110628	dip	29.253544192794	12.3769821929424	170.519944468163
chr11:308188..308207,+	ENSG00000185201	dip	51.6898522419387	16.9401629869797	164.7039523599
chr11:314052..314073,+	ENSG00000185885	dip	27.4288459357475	12.3846501265836	135.829604348006
chr11:320810..320821,-	ENSG00000142089	dip	2.66065958730796	2.93125471182704	201.322663357583
chr11:34073898..34073914,+	ENSG00000135387	dip	5.68793914995166	0.841027204565907	203.080355190054
chr11:45826659..45826742,+	ENSG00000181830	dip	19.0815756387022	7.90649143525501	201.945197423803
chr11:45921651..45921708,+	ENSG00000121653	dip	5.51829423566398	3.40047799299758	161.231534973343
chr11:46369077..46369114,+	ENSG00000149091	dip	7.68338223954827	5.44832815921562	113.724865329878
chr11:46402583..46402669,+	ENSG00000110492	dip	4.64118196654391	1.97130235163543	196.194720925987
chr11:47600598..47600642,+	ENSG00000213619	dip	135.841015249514	47.0784434068696	135.297853418919
chr11:47664021..47664063,-	ENSG00000109919	dip	57.4936382811472	10.2161352471789	192.923204322832
chr11:47736896..47736957,-	ENSG00000165923	dip	3.33786095386267	5.62138023443709	115.58917129915
chr11:535515..535592,-	ENSG00000174775	dip	35.2328695766804	11.7874944109349	227.402780185117
chr11:57092381..57092433,-	ENSG00000149115	dip	10.8484474024213	8.94588335432801	107.236625839216
chr11:60674037..60674079,-	ENSG00000110107	dip	74.2075389353072	11.14384983892	126.897870022584
chr11:60681611..60681706,+	ENSG00000110108	dip	54.242084096536	16.6876310187432	136.66468204875
chr11:615942..615957,-	ENSG00000185507	dip	9.67545636858796	9.11296077671131	104.854258589453
chr11:61735029..61735056,-	ENSG00000167996	dip	7.93255197163721	3.76848820600691	184.934464047646
chr11:61891463..61891535,+	ENSG00000149503	dip	37.7166895132484	14.8608086910403	186.254270640684
chr11:62358972..62359004,-	ENSG00000149016	dip	9.82974734017847	4.6973269167342	234.103454648274
chr11:62359027..62359058,-	ENSG00000255508	dip	2.74944155941051	2.70134249463066	161.564567251854
chr11:62369229..62369289,-	ENSG00000149480	dip	13.0056069702677	7.24407781613496	247.12197033963
chr11:62380199..62380265,-	ENSG00000149499	dip	11.016942648112	4.79698217713197	264.70049731457
chr11:62432641..62432709,-	ENSG00000162194	dip	83.2815301104496	40.8459821029771	299.878858250616
chr11:62432889..62432899,+	ENSG00000214756	dip	0.941696504884475	3.4456104598324	110.754298407236
chr11:62473706..62473775,-	ENSG00000168000	dip	56.6128295971129	25.4860085577668	121.971685679197
chr11:62559455..62559494,-	ENSG00000168569	dip	29.1574400903014	8.87482425248488	146.678911954556
chr11:62623544..62623614,+	ENSG00000168003	dip	18.5592972923539	8.97962432086342	131.834217025249
chr11:63448936..63448947,+	ENSG00000133318	dip	12.9988292279133	3.13948658092033	227.517351461324
chr11:63706444..63706486,+	ENSG00000110583	dip	10.2798120364359	4.82913060264261	168.807893932054
chr11:63993601..63993689,-	ENSG00000149743	dip	28.6590659390935	6.53014367171823	185.530471328243
chr11:63998006..63998044,+	ENSG00000110011	dip	29.9184362625928	14.6691757593887	148.796470472557
chr11:64052114..64052210,-	ENSG00000002330	dip	11.6268853759556	8.08091171883973	212.385036238946
chr11:64052294..64052347,+	ENSG00000173264	dip	17.3625052685823	10.715047486674	120.593925526212
chr11:64684672..64684687,-	ENSG00000110046	dip	10.8237508407681	5.14150815531928	252.63294858821
chr11:64948790..64948867,+	ENSG00000014216	dip	4.94130427097504	2.4242945985475	184.755402788384
chr11:65101305..65101359,+	ENSG00000133884	dip	34.6871981243438	18.0021752031123	164.16964387162
chr11:65308082..65308109,-	ENSG00000168056	dip	17.7127051021743	5.36572710183637	216.887090944894
chr11:65325809..65325843,-	ENSG00000168056	dip	3.81204571347363	4.09342805140231	175.959733720105
chr11:65343494..65343598,+	ENSG00000173442	dip	5.5341015166356	7.66078182003015	45.1125969307438
chr11:65627865..65627958,+	ENSG00000172732	dip	4.67125610791188	7.62365694325135	189.255505848258
chr11:65655906..65655980,-	ENSG00000172500	dip	94.0256441984967	26.1495014124608	162.859098949855
chr11:65686496..65686555,-	ENSG00000175573	dip	16.1602053314156	15.0718759177	177.726173293566
chr11:65837727..65837866,+	ENSG00000175115	dip	102.029154123949	27.6108318934149	140.596444781055
chr11:66036082..66036125,+	ENSG00000174903	dip	168.789352049415	21.0806584429608	160.792673314988
chr11:66056596..66056622,-	ENSG00000174851	dip	32.9710407459522	15.5345389800716	145.427442514901
chr11:66103867..66103923,-	ENSG00000174791	dip	11.8179202506943	5.92871123280647	134.178934628673
chr11:66115032..66115144,-	ENSG00000174684	dip	6.65723675395304	8.56120379834813	96.2889125051105
chr11:66139199..66139274,-	ENSG00000174669	dip	9.66388906155217	6.48342910725684	143.986926056868
chr11:66725837..66725869,-	ENSG00000173599	dip	31.0293794048786	16.2338727465171	124.12395680897
chr11:67056755..67056825,+	ENSG00000172932	dip	3.92114788381399	3.73046817345727	147.489456994
chr11:67169253..67169264,-	ENSG00000172531	dip	4.79081979689796	1.98245934171722	243.198327593108
chr11:67210930..67210974,-	ENSG00000172725	dip	125.460744598383	32.7714968755801	178.484623252116
chr11:67250581..67250627,+	ENSG00000110711	dip	15.7097515565349	6.40509207199981	189.954393500329
chr11:67275590..67275616,-	ENSG00000167797	dip	8.23255828088615	4.78214416425853	194.132740320358
chr11:67276100..67276171,-	ENSG00000167797	dip	14.3801383117377	6.54330087239852	147.658741323335
chr11:67397371..67397416,-	ENSG00000167799	dip	16.9844922271846	7.64415882061213	243.443240532283
chr11:67771513..67771604,-	ENSG00000110057	dip	18.6707010765	7.01988671103819	184.045453723465
chr11:67798090..67798101,+	ENSG00000110717	dip	5.31635324441441	6.14342822762464	211.848570194693
chr11:67806467..67806527,+	ENSG00000110719	dip	3.22522849816867	4.53959601192183	220.789343190528
chr11:68039364..68039457,-	ENSG00000171067	dip	22.4763958145306	12.4046081307675	100.421411845835
chr11:68609300..68609356,-	ENSG00000110090	dip	16.8270780583664	6.52311495557852	133.356797035334
chr11:71159380..71159449,-	ENSG00000172893	dip	106.369985329944	25.9065803593345	165.854902180455
chr11:71164235..71164309,+	ENSG00000172890	dip	66.4771579674407	46.8839818250748	144.802185611623
chr11:71640071..71640109,+	ENSG00000137522	dip	11.8251984382455	6.51774075912365	58.8472993557861
chr11:71752100..71752192,-	ENSG00000137497	dip	34.8646916436062	9.06934139316203	265.112586280973
chr11:71791518..71791605,-	ENSG00000137497	dip	30.5580314525116	6.6544941090833	211.654318843178
chr11:72463421..72463482,-	ENSG00000186635	dip	9.40654884327075	9.25610281459927	211.436183894499
chr11:77705687..77705745,-	ENSG00000149262	dip	14.8019659376019	6.68634674564887	215.603599265963
chr11:8008875..8008892,+	ENSG00000175390	dip	82.7530007906302	54.4632368537534	305.987952331326
chr11:85956225..85956289,+	ENSG00000074266	dip	7.05735470264291	2.35744441839783	202.721338022973
chr12:109490370..109490434,+	ENSG00000135093	dip	7.9355594661806	3.85368210144642	217.855657391266
chr12:110271178..110271211,-	ENSG00000111199	dip	2.24222005188802	2.86934028439914	192.570634970271
chr12:110486281..110486345,-	ENSG00000174456	dip	7.78896331008884	3.74679877467483	189.822950138783
chr12:112451222..112451264,+	ENSG00000089248	dip	96.5911724895929	21.9616664093553	222.732995702097
chr12:112856623..112856661,-	ENSG00000089009	dip	3.13354279185659	2.44574319974285	109.886523267173
chr12:113622832..113622885,+	ENSG00000139405	dip	2.43592861308088	3.93982954930446	209.638931566051
chr12:117176113..117176135,+	ENSG00000135119	dip	3.27078075246624	4.72244639980393	207.499227471404
chr12:11802600..11802685,+	ENSG00000139083	dip	3.92177301007775	2.64223320017956	167.431113522998
chr12:120632505..120632533,-	ENSG00000089154	dip	42.7394568252051	8.9418233373593	196.605320317074
chr12:121476770..121476790,-	ENSG00000135114	dip	5.85027472155504	3.43129489220205	151.114332931229
chr12:121837905..121837956,+	ENSG00000170633	dip	21.032959125558	10.7922048868481	141.206275434598
chr12:122064398..122064484,+	ENSG00000182500	dip	17.1785163597614	4.26318061388895	114.982941474929
chr12:122516626..122516645,+	ENSG00000175727	dip	2.34018341773842	2.58678443335441	127.796430811574
chr12:122985494..122985543,-	ENSG00000033030	dip	2.52203209753613	2.95719742607254	115.392319935244
chr12:123868664..123868734,+	ENSG00000183955	dip	4.48867290824364	2.43525205852562	192.180656072566
chr12:125052112..125052172,-	ENSG00000196498	dip	4.10711538491316	2.97784413480686	163.48546053525
chr12:125549973..125549995,+	ENSG00000081760	dip	15.0385838902192	5.6857886943091	122.256591338328
chr12:12870294..12870324,+	ENSG00000111276	dip	65.3667531812573	11.1023514499155	170.267110764699
chr12:132434439..132434555,+	ENSG00000183495	dip	24.3432988688947	6.02302591737663	216.859127337625
chr12:133066726..133066797,+	ENSG00000112787	dip	36.1436197786052	20.763878039142	115.148914278505
chr12:2904127..2904203,+	ENSG00000004478	dip	145.346834661744	19.415026880037	153.82532789548
chr12:2986359..2986421,+	ENSG00000171792	dip	52.7211364627127	15.8280597711969	132.110141343429
chr12:48357340..48357397,+	ENSG00000134291	dip	87.1962444322218	11.5504239277762	165.245479047363
chr12:49351229..49351282,-	ENSG00000134287	dip	120.216974115298	33.9649537978745	142.809272855804
chr12:49525175..49525180,-	ENSG00000123416	dip	1902.23043643581	397.019468290291	160.408807076278
chr12:49582837..49582875,-	ENSG00000167552	dip	185.625138989919	67.1095717289625	231.753919504439
chr12:49961883..49961933,-	ENSG00000187778	dip	77.1011915880654	11.5973837288211	183.374166675359
chr12:50222187..50222203,-	ENSG00000167566	dip	11.353814539633	3.6482989079596	251.539721096175
chr12:51442103..51442127,+	ENSG00000050426	dip	56.8419118135315	16.0470383043831	293.307706232367
chr12:53473136..53473191,-	ENSG00000167778	dip	33.3681259147446	9.99550285711086	105.456030293995
chr12:53574671..53574721,-	ENSG00000139631	dip	2.966563616881	2.28802216372191	170.232479277734
chr12:53693466..53693537,+	ENSG00000139637	dip	45.1543581892991	17.4695066611774	150.516146082527
chr12:53693539..53693557,+	ENSG00000139637	dip	5.60562591090658	3.13274471000844	162.345785664718
chr12:56109810..56109869,+	ENSG00000135441	dip	40.0318699304413	30.3325485511039	232.215115355174
chr12:56122124..56122175,-	ENSG00000135404	dip	7.05170741393513	5.01279412055244	168.402135154711
chr12:56223309..56223362,-	ENSG00000135392	dip	15.2979267952302	5.5431578494593	213.088638408695
chr12:56391036..56391107,+	ENSG00000139531	dip	7.35499420345003	5.1385544760554	181.515572880026
chr12:56615761..56615815,+	ENSG00000139579	dip	4.19989960243006	2.94410145327134	186.32588454304
chr12:56618102..56618211,+	ENSG00000139579	dip	44.5487906530414	9.78018358443425	139.623140440333
chr12:57024075..57024133,-	ENSG00000076108	dip	20.63602408221	6.72362521267997	117.079215914449
chr12:57482758..57482831,+	ENSG00000166886	dip	5.7565993385022	4.27060071745608	232.380642456247
chr12:57984965..57985059,+	ENSG00000166908	dip	42.1930311061575	7.19852629603554	88.9886197073221
chr12:58026920..58026993,-	ENSG00000135454	dip	5.29626548522369	4.67341047252531	126.257795272913
chr12:58148842..58148929,+	ENSG00000139266	dip	10.721537259219	6.20138135517379	124.611808784798
chr12:58240470..58240521,-	ENSG00000175215	dip	83.3586648593537	20.9042462804877	169.019891903534
chr12:64173622..64173664,+	ENSG00000118600	dip	4.95626525784996	2.41909677104406	218.464134488608
chr12:6561190..6561312,+	ENSG00000139192	dip	5.28069020175804	2.90939130672223	237.558601597606
chr12:6602955..6603022,-	ENSG00000111639	dip	17.6387708708506	14.7723826938981	259.40247263395
chr12:6875519..6875536,+	ENSG00000159335	dip	445.889101123554	133.151983682473	184.07537264189
chr12:6875684..6875720,+	ENSG00000159335	dip	30.1777902570809	12.5949377803772	133.459945304424
chr12:7079780..7079791,-	ENSG00000215021	dip	4.20739326437894	2.53289934422907	120.965600918906
chr12:7125770..7125835,-	ENSG00000111684	dip	13.518456676498	6.95327859200561	211.06938248065
chr12:8185288..8185339,+	ENSG00000065970	dip	8.01526394566841	2.1390242996988	183.941752826587
chr12:98987458..98987473,+	ENSG00000075415	dip	390.949332023604	81.3350879898259	205.101354853392
chr13:113951532..113951594,+	ENSG00000185896	dip	108.923893840204	20.5568218184857	180.554200007304
chr13:21714674..21714691,+	ENSG00000150459	dip	229.52423123266	73.2611047341451	140.215770231715
chr13:24734844..24734873,+	ENSG00000182957	dip	6.75097688622544	5.59497500992578	54.9371710671923
chr13:41240717..41240735,-	ENSG00000150907	dip	3.64199090856726	2.69211276741357	76.0905454876649
chr13:41837684..41837728,-	ENSG00000120662	dip	3.23484689644565	2.42211246809667	125.201648030835
chr13:45010939..45011033,-	ENSG00000102804	dip	55.4755042160706	38.4895767367504	202.524726880668
chr13:45151259..45151326,-	ENSG00000102804	dip	5.36014802851471	2.92888441086882	107.263619290117
chr13:46039037..46039126,+	ENSG00000136152	dip	13.2609982728056	4.51880592360461	287.530585990822
chr13:52027161..52027179,-	ENSG00000102786	dip	58.2310601463814	24.2790878816281	115.174873792467
chr13:99229352..99229369,-	ENSG00000102572	dip	36.9695163913127	10.1321408106737	107.015266241682
chr14:100438114..100438155,+	ENSG00000196405	dip	67.249204899176	12.713977303568	176.91191817908
chr14:100625961..100625988,-	ENSG00000168350	dip	77.4409484099708	34.8600380236889	133.761368517511
chr14:100625991..100626025,-	ENSG00000168350	dip	4.12027623270476	4.05633855704799	181.981863112495
chr14:100772796..100772826,-	ENSG00000197119	dip	3.0397446443022	3.76967318758231	283.410443980059
chr14:102430855..102430894,+	ENSG00000197102	dip	4.48308222787079	2.99054974705234	159.730291809139
chr14:105331596..105331656,+	ENSG00000099814	dip	15.809863403521	11.4904676076404	59.7240629275953
chr14:105767598..105767666,-	ENSG00000185024	dip	3.86589267458821	3.51667398948331	112.267048991627
chr14:105781048..105781101,+	ENSG00000179364	dip	6.98244259496243	6.35488330500905	124.055149088161
chr14:21493213..21493236,-	ENSG00000165795	dip	2.91721126425692	3.57800135057161	268.156282431359
chr14:21566731..21566836,-	ENSG00000165804	dip	23.938253569815	7.39159872449114	131.029348152646
chr14:23067166..23067219,+	ENSG00000100439	dip	12.7772528258724	8.24290115194916	197.289832487255
chr14:23299088..23299114,+	ENSG00000172590	dip	161.000199918831	32.7303941305481	182.038801851594
chr14:23340941..23341004,+	ENSG00000197324	dip	27.8313165819089	11.4204581131909	168.787541266621
chr14:23388343..23388375,-	ENSG00000100461	dip	46.7362156771179	11.4503893655812	178.003271503287
chr14:23426337..23426363,-	ENSG00000092036	dip	10.1740248426386	7.40820498612581	238.612690488504
chr14:23451845..23451856,-	ENSG00000129474	dip	0.923687644810583	3.42382117798949	196.621584988632
chr14:23526739..23526766,-	ENSG00000139880	dip	4.48882058974924	3.00055895022569	109.273946376385
chr14:23540760..23540800,-	ENSG00000100813	dip	23.7052103622838	6.02874437873951	287.649214451222
chr14:24422938..24422986,+	ENSG00000157326	dip	40.761174782959	10.8216361231679	161.528439300029
chr14:24563512..24563528,+	ENSG00000100889	dip	52.3156331577281	12.7766990834088	130.621685992651
chr14:24605361..24605381,+	ENSG00000092010	dip	53.6529520542098	10.7278429210998	200.485323319617
chr14:24610660..24610692,-	ENSG00000100908	dip	5.53779291404672	5.33383153233706	114.169469212472
chr14:24702099..24702124,+	ENSG00000100938	dip	5.15363548203431	1.70508318463985	211.152257670861
chr14:24899142..24899185,+	ENSG00000100441	dip	21.3385870590278	15.7597611601855	217.577617671986
chr14:31343747..31343772,+	ENSG00000100473	dip	3.21631446685357	1.3450614908257	130.097513994022
chr14:35183868..35183883,-	ENSG00000165410	dip	0.874623398469308	1.82991259954986	246.519907054912
chr14:35591735..35591834,+	ENSG00000100890	dip	16.600671087876	5.40353821893966	69.8344017061645
chr14:38065203..38065215,-	ENSG00000129514	dip	3.95009402204846	6.34811089311324	251.576546966687
chr14:61191018..61191048,-	ENSG00000100625	dip	2.30277678858582	4.34610664660708	51.0792800926348
chr14:68283291..68283323,-	ENSG00000072121	dip	16.0458950479694	4.38396077930465	147.682284829492
chr14:69262789..69262822,-	ENSG00000185650	dip	5.13622076582065	9.64227889842435	131.547057648456
chr14:73493825..73493878,-	ENSG00000165861	dip	2.39663639693002	2.56571688357495	165.471515153924
chr14:74226961..74227020,-	ENSG00000156030	dip	6.22079810738229	4.81117734387349	303.929858534396
chr14:74253865..74253917,-	ENSG00000156030	dip	7.90193866033129	5.25612675800303	232.254356350038
chr14:77494182..77494249,-	ENSG00000119669	dip	8.34788137064551	5.42588231774826	239.151235197273
chr14:77787198..77787244,-	ENSG00000009830	dip	11.7618963724197	2.30990909943981	130.321073044255
chr14:78174344..78174381,-	ENSG00000100601	dip	11.0907258502514	5.95186990671661	78.4325775484465
chr14:93581581..93581607,-	ENSG00000100605	dip	5.18447001330693	1.40544272157595	166.213605415579
chr14:95236440..95236465,-	ENSG00000133937	dip	3.32741004856591	4.44031612482047	161.102559357244
chr15:34659349..34659405,-	ENSG00000176454	dip	7.81353142314907	3.28938572399662	189.555790744409
chr15:42448788..42448849,-	ENSG00000168907	dip	4.57056724720163	2.95927263933553	262.088380228751
chr15:43029304..43029333,-	ENSG00000140326	dip	5.27384834295384	7.01330680268427	194.119716770371
chr15:43663214..43663261,-	ENSG00000140265	dip	6.46854169935563	4.22247136979464	174.596423231936
chr15:44092784..44092823,+	ENSG00000242028	dip	63.5587550719475	27.6752194562007	295.775834447817
chr15:45021241..45021345,+	ENSG00000185880	dip	3.09374306067618	1.25200958325977	144.176956082868
chr15:52029808..52029868,-	ENSG00000140280	dip	7.14875223711723	3.7756880107245	84.8362872792775
chr15:52472078..52472188,-	ENSG00000069966	dip	7.57727711532796	4.94996665560601	237.663856089714
chr15:59063478..59063527,+	ENSG00000128923	dip	4.05975727871763	1.96728652777434	180.805695542889
chr15:65282104..65282181,-	ENSG00000090487	dip	41.5902117929708	15.2746178213473	174.166360336271
chr15:66797172..66797204,-	ENSG00000174444	dip	20.7408240202353	10.7128335106728	282.085316944706
chr15:68521996..68522085,-	ENSG00000128973	dip	57.8833160916702	10.8419675641573	128.579659571299
chr15:72523523..72523560,-	ENSG00000067225	dip	2101.78369734061	505.858801347694	114.641694089873
chr15:74890824..74890860,+	ENSG00000179335	dip	2.66556081065849	7.71873824924127	156.077408448025
chr15:74908147..74908220,+	ENSG00000179335	dip	19.7670007877966	18.0219282671746	88.5574045465897
chr15:75165665..75165714,-	ENSG00000140497	dip	164.550900505576	30.7096684662253	166.309562157441
chr15:75940218..75940298,+	ENSG00000173548	dip	9.16590813815697	6.39602941881992	171.311101748377
chr15:77713025..77713081,+	ENSG00000140382	dip	2.2322842270586	2.56518134667107	208.653270475511
chr15:78632686..78632701,+	ENSG00000166426	dip	61.9766052102588	24.1791554818968	155.091537085096
chr15:83478370..83478426,+	ENSG00000156232	dip	4.38949663979983	2.2398585730955	263.311207685711
chr15:85523687..85523747,+	ENSG00000073417	dip	3.06924579894381	5.91041136121102	141.011484441552
chr15:90437195..90437261,-	ENSG00000157823	dip	43.5899920751356	13.1073340528126	202.22364380264
chr15:90645679..90645753,-	ENSG00000182054	dip	143.425503352545	38.3353930669671	155.028469229311
chr15:91565770..91565840,-	ENSG00000184056	dip	12.0558053087347	3.92848127635856	217.082909419395
chr15:99191698..99191705,+	ENSG00000140443	dip	1.27921352875729	2.73363617227828	114.634596726086
chr16:11439286..11439328,+	ENSG00000175643	dip	17.4082959497806	10.7955546947357	166.435100797103
chr16:11680767..11680787,-	ENSG00000189067	dip	68.0708539503491	6.35158058673127	120.216030554791
chr16:1464688..1464728,-	ENSG00000059145	dip	5.11872540654409	7.49879948677755	148.881741032355
chr16:1660683..1660739,-	ENSG00000187535	dip	7.93323052947218	4.35455446785337	116.48697734705
chr16:2022036..2022112,+	ENSG00000183751	dip	20.3813478981695	10.9961485453134	126.130687594203
chr16:2264779..2264847,-	ENSG00000184207	dip	22.7634280629842	8.55196521682945	187.85872311388
chr16:2273645..2273671,+	ENSG00000167967	dip	5.46942681059693	4.06311067051073	158.10280002115
chr16:2286441..2286472,+	ENSG00000167968	dip	7.02354591151926	4.20726509881187	201.744171559731
chr16:23690184..23690267,+	ENSG00000166851	dip	104.945594686877	41.0811678449387	146.803908456771
chr16:2563941..2563983,+	ENSG00000185883	dip	280.565034166989	133.452341674639	136.089006727525
chr16:2563989..2564006,+	ENSG00000185883	dip	127.330899939861	107.03032480138	140.318979526222
chr16:2827261..2827299,-	ENSG00000103363	dip	112.1421018219	36.4471619239752	165.468503189267
chr16:28303874..28303916,+	ENSG00000188322	dip	1.57000780850641	2.23732046138871	117.77400750573
chr16:284788..284844,+	ENSG00000167930	dip	13.006114171299	4.65806575441938	211.894854831717
chr16:28857613..28857627,-	ENSG00000178952	dip	9.06766850957811	3.77183898011882	182.763278629097
chr16:28962303..28962335,+	ENSG00000176953	dip	33.3852799821473	11.0076956504616	174.085789039912
chr16:29802036..29802086,+	ENSG00000079616	dip	53.0825522710686	17.1890423337322	132.961605502581
chr16:29818199..29818216,+	ENSG00000103495	dip	16.427976756947	8.65503563039059	138.110148100146
chr16:29823487..29823546,+	ENSG00000167371	dip	1.85619066738194	1.35952798945758	177.637785670046
chr16:29874462..29874596,-	ENSG00000103502	dip	79.4537544675253	36.4153887065433	162.091903174362
chr16:29910853..29910903,-	ENSG00000174938	dip	32.1016103240385	12.8541960922315	111.386316264303
chr16:30006654..30006683,+	ENSG00000169592	dip	3.86571578546357	2.79358010887362	135.44018345664
chr16:30075463..30075519,+	ENSG00000149925	dip	18.3052325709646	7.18212476764075	204.619745127257
chr16:30077100..30077149,+	ENSG00000149925	dip	661.509729023541	290.034954804536	123.751975730663
chr16:30087288..30087360,+	ENSG00000149923	dip	101.514047874159	29.2985929359652	110.007167888126
chr16:30107516..30107569,-	ENSG00000090238	dip	112.649371557523	113.363423056188	312.967716258382
chr16:3019309..3019356,+	ENSG00000162073	dip	20.5191689421702	8.26635534541751	200.385639788066
chr16:30381717..30381850,-	ENSG00000169221	dip	28.886809747683	13.6823991638768	161.473999235044
chr16:30418910..30418961,+	ENSG00000179965	dip	6.28310549372031	3.76990533215395	130.031133082182
chr16:30537839..30537929,-	ENSG00000169957	dip	12.5940980417622	4.97665785933796	119.445666710584
chr16:30569678..30569720,-	ENSG00000169951	dip	8.15094230236665	5.53520828445426	142.098843480872
chr16:3063137..3063169,+	ENSG00000213937	dip	2.06582777567	1.36135167442049	212.441461188547
chr16:30662085..30662108,+	ENSG00000156858	dip	7.97882361577932	5.46310121116723	179.663081128769
chr16:3070209..3070256,-	ENSG00000184697	dip	1.22667563487153	5.1284413876903	285.774687130817
chr16:30759700..30759771,+	ENSG00000156873	dip	67.8775348544593	16.1444003115971	157.474008960433
chr16:31044835..31044931,+	ENSG00000103496	dip	7.4028376887778	2.63894315177721	271.226213969117
chr16:31106211..31106315,-	ENSG00000167397	dip	17.5909488099626	11.0703653294267	138.946082145999
chr16:3162557..3162600,+	ENSG00000122386	dip	8.66198950059441	6.63018720551117	168.614866596568
chr16:3767506..3767550,-	ENSG00000126602	dip	83.8985455368019	30.5089625676249	123.503632172969
chr16:3767551..3767577,-	ENSG00000126602	dip	15.2514670870315	2.82123720593288	172.530567770853
chr16:4322832..4322907,-	ENSG00000090447	dip	11.269831666834	6.63408681082588	110.521197254413
chr16:447183..447207,+	ENSG00000103202	dip	38.9700089483994	10.7598025920984	266.640400065442
chr16:4817129..4817198,-	ENSG00000103199	dip	5.15909618869578	3.65120980980225	138.452420620418
chr16:66968272..66968323,-	ENSG00000166595	dip	65.3045214675412	13.0516579924537	290.221312695462
chr16:67217851..67217897,-	ENSG00000196123	dip	10.8406909535442	7.12238345345375	113.332404187373
chr16:67876180..67876242,+	ENSG00000168286	dip	21.6071276108031	6.03592108165386	159.117378631696
chr16:67880820..67880844,+	ENSG00000102898	dip	223.558577438828	62.4706711722641	150.490962001533
chr16:68057104..68057146,-	ENSG00000182810	dip	11.4392788540532	5.43098870880582	190.571114248454
chr16:68344879..68344970,+	ENSG00000132600	dip	10.3513635115492	4.86563144134269	212.721930604717
chr16:69166460..69166498,-	ENSG00000168802	dip	53.6050499117228	22.7557459969976	165.442491002366
chr16:69419871..69419927,-	ENSG00000132604	dip	6.21504318027087	5.58330302788066	273.672320220807
chr16:74700747..74700804,-	ENSG00000168411	dip	44.7467035293214	12.4738252628151	165.928249877198
chr16:74808710..74808735,-	ENSG00000103089	dip	7.64534157803899	4.01903335361538	134.524625468978
chr16:75032901..75032974,+	ENSG00000186187	dip	92.8862434479283	21.106460101914	188.074546442034
chr16:790982..791014,-	ENSG00000103245	dip	16.3572388250073	6.69010784111973	192.495173423624
chr16:84178728..84178809,-	ENSG00000103160	dip	4.89530258908099	2.12598261882965	195.157316462164
chr16:85045069..85045128,-	ENSG00000153786	dip	57.1536022599375	11.5473446310624	255.369405005759
chr16:85833274..85833317,+	ENSG00000131143	dip	295.707490544825	37.2846936677503	140.85559606869
chr16:85833320..85833333,+	ENSG00000131143	dip	27.3864302163184	8.81796576439366	225.992785351268
chr16:87985107..87985129,+	ENSG00000172530	dip	5.6400384390547	4.28378466657306	140.437610395446
chr16:88519669..88519726,+	ENSG00000179588	dip	21.1443029549355	13.3787036289115	152.757305411048
chr16:88717442..88717469,-	ENSG00000051523	dip	437.48148975904	358.792607338896	201.915818583164
chr16:88729473..88729561,-	ENSG00000167508	dip	55.352641832993	12.3485185026113	161.927685571127
chr16:88851584..88851603,-	ENSG00000103335	dip	6.32576816219738	4.70938614914888	286.805983890346
chr16:88878309..88878362,-	ENSG00000198931	dip	297.902810818003	55.4877805538526	129.413257298385
chr16:89160269..89160349,+	ENSG00000176715	dip	8.64055020079383	4.47474471661091	248.639114562634
chr16:8962544..8962584,-	ENSG00000153048	dip	4.44942317071536	2.26034012833682	121.821890165846
chr16:89627061..89627100,+	ENSG00000167526	dip	493.200010134527	178.236602335293	172.16722461779
chr16:89787269..89787359,-	ENSG00000075399	dip	4.53055821077116	3.39347167590252	284.743646751861
chr16:89940012..89940059,+	ENSG00000141002	dip	138.150133258499	12.1904513530564	195.300949048098
chr16:89984271..89984329,+	ENSG00000258839	dip	7.53891076241655	4.37642044652729	121.655418918044
chr16:90038866..90038937,-	ENSG00000177946	dip	7.62570092874565	5.9522727217822	66.7564500540574
chr17:11900745..11900804,-	ENSG00000154957	dip	3.47120076601515	2.25568655755878	205.493860616093
chr17:1419941..1419969,-	ENSG00000132376	dip	4.10146750213227	2.10737620512332	177.273968711688
chr17:17140436..17140510,-	ENSG00000154803	dip	10.4609333265259	7.42638150455593	260.594056637226
chr17:18087164..18087217,+	ENSG00000091542	dip	9.46644219694847	2.48898011897463	137.725433368924
chr17:18162004..18162084,-	ENSG00000177731	dip	46.8984180249849	17.2666935074746	99.0522805987401
chr17:1945301..1945344,+	ENSG00000214014	dip	67.4274279588968	17.5478910002171	176.192773387058
chr17:21117465..21117496,-	ENSG00000178307	dip	50.1981034588187	12.6913702792558	164.596516179534
chr17:2615031..2615084,-	ENSG00000132361	dip	29.8834202402614	14.5027807592335	130.516811924074
chr17:26898516..26898560,-	ENSG00000087111	dip	44.6498532144517	8.67322553300359	140.662586598015
chr17:26926005..26926070,-	ENSG00000076382	dip	22.8603517173944	7.30594928763879	178.78629717033
chr17:27038292..27038330,-	ENSG00000167525	dip	4.61654709825143	6.96175924285925	132.283251008105
chr17:27169764..27169846,-	ENSG00000173065	dip	12.3870696051204	6.93273069399184	136.362714367171
chr17:27916621..27916680,-	ENSG00000108262	dip	11.9745898624096	4.75683753710476	140.388425579895
chr17:3540043..3540065,+	ENSG00000040531	dip	3.71604565157786	3.97074000024043	201.745277990494
chr17:3571863..3571881,-	ENSG00000213977	dip	153.285698590315	33.4355295638733	136.797190395076
chr17:36886554..36886647,+	ENSG00000230055	dip	8.19869216842264	2.93117652576393	160.638201078292
chr17:37356555..37356580,+	ENSG00000108298	dip	5.63646122051973	7.91767135860761	293.861036886458
chr17:37886777..37886793,-	ENSG00000141741	dip	21.0493251578858	8.27498054488708	259.372889840087
chr17:37894206..37894222,+	ENSG00000141738	dip	1.99522803151574	2.74211714790294	171.586409932607
chr17:37894570..37894614,+	ENSG00000141738	dip	3.13346512147954	5.61173548898375	200.590481562954
chr17:38137073..38137124,+	ENSG00000108344	dip	48.5389951317734	12.0477435004991	174.161903557609
chr17:39684550..39684567,-	ENSG00000171345	dip	3289.34038394508	1455.87201269755	118.716736637395
chr17:39845134..39845142,+	ENSG00000173812	dip	916.906959710027	58.2341757116167	218.762288169368
chr17:39942940..39942970,-	ENSG00000173801	dip	319.988657150619	84.9671106058366	162.828151562269
chr17:40714138..40714205,+	ENSG00000068120	dip	19.7797747191877	8.36035353077338	186.331551473115
chr17:40761660..40761748,+	ENSG00000131462	dip	69.8060883632548	32.7526364811682	104.233456570636
chr17:40811283..40811325,+	ENSG00000037042	dip	5.5419376213866	3.28761056127699	152.477102166808
chr17:41150479..41150500,+	ENSG00000131469	dip	7.6400834048175	3.61256971765784	183.197335369848
chr17:41174367..41174418,-	ENSG00000108828	dip	64.9849742346404	26.7034274459208	139.781015984964
chr17:42092313..42092389,-	ENSG00000091947	dip	16.9051511031021	9.14211762437786	202.002944037543
chr17:42148225..42148317,+	ENSG00000141349	dip	17.7716946702508	16.0191118827135	258.402252999251
chr17:42264556..42264649,+	ENSG00000168591	dip	10.661665850137	7.72498478456195	299.08999556597
chr17:42402144..42402212,-	ENSG00000013306	dip	182.16004751756	34.4391346433077	131.550171898393
chr17:42422637..42422655,+	ENSG00000030582	dip	23.5482627252732	6.48362549413355	142.185973514367
chr17:42422662..42422678,+	ENSG00000030582	dip	137.877998407782	56.98378625918	163.822478548334
chr17:43025020..43025149,-	ENSG00000186185	dip	7.33400891927311	4.19933907967218	158.404187336649
chr17:43138463..43138505,-	ENSG00000172992	dip	8.81520052244539	1.58380637203336	196.880201782211
chr17:43239231..43239297,+	ENSG00000168517	dip	2.63708071086225	10.5137055260425	160.381153411512
chr17:45266611..45266683,-	ENSG00000004897	dip	23.4171800851818	5.83362534277186	188.971623864968
chr17:45918614..45918668,-	ENSG00000141295	dip	3.45850673825895	2.16017448845405	229.0230885333
chr17:4607401..4607448,-	ENSG00000141456	dip	22.2172464182576	4.64818740826752	163.41608261284
chr17:4613918..4614000,+	ENSG00000141480	dip	13.5317357669801	8.1912698064178	171.659396188367
chr17:47866034..47866060,+	ENSG00000136504	dip	88.6874935498472	26.1228149537048	176.294446604141
chr17:4843943..4843963,+	ENSG00000108523	dip	15.4578949589092	4.63990296195952	146.828700815283
chr17:48474828..48474914,-	ENSG00000108829	dip	132.903101759347	24.2922156305625	117.363590465821
chr17:4851819..4851832,-	ENSG00000108518	dip	694.958426739836	86.5928557876384	164.471798492153
chr17:4851851..4851861,-	ENSG00000108518	dip	331.55458400825	30.7384115918514	171.731925956556
chr17:48610074..48610107,+	ENSG00000049283	dip	24.6445358069034	17.9212424647833	255.304173890324
chr17:49243759..49243787,+	ENSG00000243678	dip	1056.69795501062	98.2251944676487	177.27129545725
chr17:55333997..55334044,+	ENSG00000153944	dip	4.99468249432423	3.55555133610139	246.412201788758
chr17:56494882..56494902,-	ENSG00000108375	dip	5.36571623140045	10.1191114531523	164.479354182993
chr17:56494908..56494949,-	ENSG00000108375	dip	6.45548149985965	6.6684267628337	139.591194651381
chr17:56595196..56595259,-	ENSG00000108389	dip	11.4808426315767	9.33052259542233	241.465865574375
chr17:56769924..56770000,+	ENSG00000108384	dip	82.4488490951611	11.5565604857668	227.559147889312
chr17:57287368..57287413,+	ENSG00000167447	dip	44.6147294403346	12.5794316991314	132.253265021665
chr17:57697246..57697302,+	ENSG00000141367	dip	348.602013153863	118.589522007453	46.2492357541887
chr17:58603568..58603610,-	ENSG00000062725	dip	142.574651507296	41.8651153664525	69.41540875562
chr17:59477197..59477212,+	ENSG00000121068	dip	29.8654932260944	28.3865709490625	147.544912502595
chr17:61627814..61627871,+	ENSG00000136485	dip	91.645510474263	13.8080725711223	171.788704607611
chr17:61699766..61699826,+	ENSG00000198909	dip	41.2970288469638	24.5196937184039	250.665218356429
chr17:61819121..61819219,-	ENSG00000266173	dip	29.7879485614332	14.1655137827898	114.206725002946
chr17:61920280..61920343,-	ENSG00000108604	dip	14.5351251466554	7.94259933350467	182.983812153181
chr17:62493131..62493183,-	ENSG00000256525	dip	18.8498083537582	7.81952107424779	162.001481881158
chr17:66031838..66031876,+	ENSG00000182481	dip	787.144221041018	247.907200924845	109.210868145633
chr17:6918064..6918087,+	ENSG00000161939	dip	13.6887662085182	4.7367688699472	195.89705645839
chr17:6918093..6918139,+	ENSG00000258315	dip	40.5765119377213	6.59775421167461	262.756168464204
chr17:6939362..6939410,+	ENSG00000174327	dip	4.55534986185647	4.63175424490594	135.93523597843
chr17:7137786..7137855,-	ENSG00000004975	dip	10.5109413909344	8.01659069195541	243.972204076103
chr17:7155274..7155311,-	ENSG00000175826	dip	84.540651556278	16.641364580354	148.674466721369
chr17:7155516..7155547,+	ENSG00000170291	dip	4.41916184683054	1.32273709996026	171.50712674428
chr17:7210852..7210861,+	ENSG00000132507	dip	3.43680107504391	3.61021516187237	150.91764312197
chr17:7210921..7210983,+	ENSG00000132507	dip	467.023766875719	220.559057077218	148.280430759362
chr17:7211280..7211341,+	ENSG00000132507	dip	23.2771730973471	12.2839739194362	152.095999228401
chr17:72772621..72772676,+	ENSG00000109066	dip	7.877221514387	8.1909730545672	81.2368158420955
chr17:73663245..73663282,-	ENSG00000108469	dip	14.3977918125048	7.53380183752331	175.504290636816
chr17:73717624..73717635,+	ENSG00000132470	dip	6.77463366927306	4.37566071025743	166.423888952335
chr17:73761222..73761286,-	ENSG00000108479	dip	62.733738046248	36.1281983111967	112.736869015649
chr17:73851380..73851427,-	ENSG00000132471	dip	135.213412719515	30.5881280656229	155.075202427187
chr17:7387677..7387691,+	ENSG00000181222	dip	222.998431499284	78.8809379459341	109.708530797829
chr17:73900954..73901003,-	ENSG00000204316	dip	48.5300855738412	15.883000489303	166.942507214117
chr17:73937116..73937161,-	ENSG00000188878	dip	3.93807061819193	3.70906283907152	192.515553823109
chr17:74023373..74023426,-	ENSG00000167880	dip	24.8457268892042	13.222277726206	139.408075268715
chr17:74261413..74261439,+	ENSG00000185262	dip	52.5784582581205	8.93960642882587	194.812539309836
chr17:74349932..74350017,-	ENSG00000161542	dip	23.5598761094337	6.93239964454436	144.327620713705
chr17:74581892..74581957,-	ENSG00000070731	dip	58.2104332817393	24.1159829143663	187.798260037791
chr17:7476136..7476151,+	ENSG00000161960	dip	101.864372354146	33.2535422930073	239.142943588534
chr17:7531121..7531198,-	ENSG00000141504	dip	8.26323905237861	5.71879622863048	210.977220747642
chr17:7589990..7590011,+	ENSG00000141499	dip	1.35014230853633	2.403238662285	110.24931868906
chr17:76183121..76183140,-	ENSG00000167900	dip	126.146707468894	51.2382100989045	136.244504906601
chr17:76356148..76356165,-	ENSG00000184557	dip	7.13669341357776	9.09351648880672	281.552247836368
chr17:76374714..76374754,+	ENSG00000087157	dip	16.9874615572566	7.36642129210527	213.822757703061
chr17:76921459..76921478,-	ENSG00000035862	dip	37.7907594076009	13.6304807005248	155.084208992533
chr17:76975997..76976051,-	ENSG00000108679	dip	54.2470376577712	20.4187205945663	156.555120331488
chr17:7760779..7760896,-	ENSG00000183011	dip	63.3192404307258	19.8952569527273	165.955204703833
chr17:77751933..77752014,+	ENSG00000173894	dip	13.4679179280445	6.72189958822685	125.111821642553
chr17:77770830..77770884,-	ENSG00000262572	dip	12.3928340244691	10.107609920406	133.144284520676
chr17:78234625..78234683,+	ENSG00000173821	dip	11.6379523887126	5.58356840862111	181.246306140895
chr17:79479822..79479830,-	ENSG00000184009	dip	5599.42067772546	1894.64632615752	139.163488505668
chr17:79519408..79519439,-	ENSG00000185504	dip	4.54570150140675	4.22484130128984	345.624731918174
chr17:79679299..79679359,+	ENSG00000183048	dip	11.2729832903383	8.10401026901273	192.442168089763
chr17:79791135..79791175,-	ENSG00000225663	dip	23.0182210557079	9.12355788698883	157.331578693848
chr17:79818402..79818418,-	ENSG00000185624	dip	326.046232599948	40.2213645843858	180.509875537605
chr17:79829190..79829260,-	ENSG00000141522	dip	117.085483340542	47.6858013575035	136.636320027777
chr17:79849438..79849493,-	ENSG00000183684	dip	220.135257454747	66.7432652020491	135.720145005508
chr17:79849633..79849639,-	ENSG00000183684	dip	11.6963080445116	5.15398980435097	139.011796192995
chr17:79995559..79995584,-	ENSG00000169738	dip	112.250601422118	50.4877109199932	187.758931046641
chr17:80009748..80009808,+	ENSG00000169727	dip	56.0257792554006	21.847749351058	102.267767690311
chr17:80056099..80056119,-	ENSG00000169710	dip	238.86488521096	70.0812996645313	150.884512055201
chr17:80709932..80710027,+	ENSG00000141556	dip	23.2132052542801	7.79750477128831	164.596457707165
chr17:8534031..8534056,-	ENSG00000133026	dip	3.95094385534859	3.95094208363187	66.8908909865037
chr18:32820990..32821031,+	ENSG00000186812	dip	6.17208082497145	4.12661745921254	202.82768402752
chr18:3449330..3449344,+	ENSG00000177426	dip	1.99531640883835	8.47033211818225	140.526300417121
chr18:3450161..3450183,+	ENSG00000177426	dip	53.943621044954	57.114380505825	137.72326654008
chr18:9913977..9914088,+	ENSG00000101558	dip	58.0307092604718	10.7026211683467	63.0707757889079
chr19:10230565..10230602,-	ENSG00000130811	dip	191.803966036574	59.8896799053781	117.748868991703
chr19:10362882..10362939,+	ENSG00000105364	dip	68.0488031582515	18.5125434261597	125.357938550398
chr19:10697917..10697993,-	ENSG00000129354	dip	123.276294500337	32.6189784401579	214.173864456156
chr19:10736263..10736275,+	ENSG00000129353	dip	8.63781526416466	2.95746321487302	196.099543843362
chr19:10828724..10828779,+	ENSG00000079805	dip	71.1252582721874	51.7916906844484	99.3185174658899
chr19:11266449..11266467,-	ENSG00000161888	dip	77.7083949399183	18.4454103618451	152.49383079894
chr19:11450249..11450350,-	ENSG00000105514	dip	71.326876944445	9.77030253397072	200.002652660525
chr19:11457233..11457257,+	ENSG00000183401	dip	2.23168893533975	2.59220796646774	178.752067188746
chr19:11466086..11466159,+	ENSG00000105520	dip	26.1269195919198	15.74420622804	169.055632582891
chr19:11466167..11466180,+	ENSG00000105520	dip	4.63792290915263	3.56448833889273	180.297697988503
chr19:11546443..11546485,+	ENSG00000130175	dip	295.708578160201	101.094549086731	142.310674696005
chr19:1205762..1205792,+	ENSG00000118046	dip	7.52754940144756	11.0233411999642	239.322234645167
chr19:12251144..12251181,-	ENSG00000132010	dip	11.0039905893707	2.87118001522944	208.985068208687
chr19:1241732..1241837,+	ENSG00000099624	dip	308.495565113433	163.495983930914	134.411885593091
chr19:12662240..12662310,-	ENSG00000249709	dip	11.6634979888656	8.95918752744919	195.422980543568
chr19:1275997..1276036,+	ENSG00000226593	dip	6.5482332366601	4.89084875956777	137.885054307348
chr19:12833330..12833360,-	ENSG00000105576	dip	6.01702901661464	2.27821803298185	217.388273349011
chr19:12886327..12886387,-	ENSG00000095066	dip	14.7145634138662	7.87786391845952	236.105064022999
chr19:12902289..12902307,+	ENSG00000171223	dip	407.707307338713	341.46802244496	247.724421353283
chr19:12912607..12912621,-	ENSG00000167815	dip	168.834986920074	40.4294991684091	124.210117873548
chr19:12912688..12912699,-	ENSG00000167815	dip	6.25119053147684	3.7503512363658	145.061689627237
chr19:12917412..12917466,+	ENSG00000104889	dip	60.9441306372067	33.9685283960204	185.145530685638
chr19:13049413..13049432,+	ENSG00000179218	dip	1018.91685588908	256.511273083472	135.385413041346
chr19:13056663..13056697,+	ENSG00000179262	dip	151.606720446014	34.5739916625041	122.569553216806
chr19:13068012..13068053,-	ENSG00000179271	dip	125.993396477471	41.7086345637581	118.612216236393
chr19:13261216..13261320,+	ENSG00000160888	dip	4.28946116483735	5.09164202027844	237.862679146537
chr19:13842559..13842602,+	ENSG00000104957	dip	5.77580199070695	4.57603721077209	139.156433971964
chr19:13858701..13858753,+	ENSG00000104957	dip	9.62697239726479	2.74414438095194	215.76479303454
chr19:14063313..14063328,+	ENSG00000132017	dip	18.2359300424015	10.8293217984258	150.929395261915
chr19:14201386..14201399,-	ENSG00000141858	dip	19.3453082829215	10.7870225676577	144.157306614994
chr19:14201507..14201588,-	ENSG00000141858	dip	31.47384264935	17.7250658204229	184.819063385751
chr19:14640427..14640448,+	ENSG00000099797	dip	93.7636462538021	96.9812258684869	134.525358438153
chr19:14682838..14682894,-	ENSG00000099795	dip	146.778535224545	58.0258782706791	149.246555446175
chr19:15311796..15311815,-	ENSG00000074181	dip	69.5824595927341	25.6582666833591	261.79456365044
chr19:16308711..16308786,+	ENSG00000072958	dip	20.2558488987405	11.8193986050487	209.924499133706
chr19:17356189..17356221,-	ENSG00000160113	dip	3.7756343450538	3.17637598408703	225.935611644473
chr19:17416609..17416716,+	ENSG00000130312	dip	38.8560858245334	9.29814445346814	256.214822406726
chr19:17666424..17666525,+	ENSG00000130309	dip	14.8406877243086	5.50616668907143	124.733344375664
chr19:17970693..17970729,+	ENSG00000105640	dip	16.8930976637478	10.2181080932066	148.13903936469
chr19:18304008..18304039,+	ENSG00000254858	dip	3.61128943760548	1.55372193417124	153.855493051452
chr19:18304041..18304087,+	ENSG00000254858	dip	13.854657476539	7.1689968399278	112.601363688433
chr19:18314836..18314865,-	ENSG00000105649	dip	9.83006087415342	15.3245963296419	140.197795306717
chr19:18433859..18433870,-	ENSG00000130520	dip	3.25836635904223	4.7198514407102	244.949555826841
chr19:18530184..18530230,+	ENSG00000130511	dip	8.65830011634006	7.61823634416865	159.143332221895
chr19:18548930..18548958,-	ENSG00000105655	dip	38.0762389707162	14.4701416558845	177.380845417264
chr19:18654366..18654398,-	ENSG00000105701	dip	109.479791670643	49.858845315601	136.654199554272
chr19:18668672..18668701,+	ENSG00000105700	dip	74.1142205037061	18.9495246971475	94.2316932870897
chr19:18717627..18717638,-	ENSG00000006016	dip	4.14402048546928	1.19654674990564	208.398499843206
chr19:18747828..18747844,+	ENSG00000167487	dip	4.40923712345385	2.94567162150015	173.541114616335
chr19:19030157..19030210,-	ENSG00000105669	dip	209.094136353998	83.5031641238529	181.643279203794
chr19:19249255..19249307,-	ENSG00000064545	dip	9.39716823483727	8.1385146450018	125.114027412646
chr19:19739007..19739051,-	ENSG00000064547	dip	37.1734870920382	6.85519921872262	179.685273277582
chr19:19754404..19754478,-	ENSG00000089639	dip	9.04389281454683	10.9281086737682	140.053755094124
chr19:20959098..20959117,+	ENSG00000160229	dip	5.87747611967553	3.47777347765967	161.54556953986
chr19:21541777..21541820,+	ENSG00000172687	dip	5.68231965693919	2.99351030924358	164.161087364847
chr19:2783255..2783301,-	ENSG00000104969	dip	18.6793262804218	7.75784716255453	241.705257687581
chr19:344786..344826,-	ENSG00000105556	dip	4.82197308719343	1.54180827674526	164.532468811582
chr19:34855874..34855903,+	ENSG00000105220	dip	9.90147722299817	2.82223803504243	106.625463961436
chr19:34855925..34855940,+	ENSG00000105220	dip	2.56398579100707	2.06877254083035	186.922319409843
chr19:34856078..34856113,+	ENSG00000105220	dip	298.118329323817	87.0407669512926	135.190834284809
chr19:35759976..35760042,+	ENSG00000105698	dip	7.54783556257198	3.12378993616368	192.929659196406
chr19:36001304..36001382,-	ENSG00000161249	dip	49.6091954872003	10.5235826269878	160.58869900737
chr19:36134528..36134563,+	ENSG00000105672	dip	2.27205367620271	1.79281458655631	247.830518063657
chr19:36239450..36239484,+	ENSG00000267796	dip	3.02215067376792	4.46859567008374	170.637356971422
chr19:36249059..36249102,+	ENSG00000167595	dip	10.3362692606857	2.55492646266685	171.416543378585
chr19:36266433..36266490,+	ENSG00000004777	dip	6.55110388731368	3.58723897506191	171.155315620551
chr19:36605752..36605833,-	ENSG00000105258	dip	82.2043996120441	28.7815553159142	138.990031662627
chr19:36630961..36631044,+	ENSG00000126247	dip	184.151452259827	103.208906345014	135.452588076223
chr19:38210622..38210681,-	ENSG00000198182	dip	3.214317198427	1.79877949273534	153.281686567635
chr19:38865399..38865435,+	ENSG00000099341	dip	268.485476761362	45.9838284240788	130.531963028728
chr19:39138320..39138334,+	ENSG00000130402	dip	8.28688802535216	23.9845775321801	36.8939141928047
chr19:39322417..39322452,-	ENSG00000104823	dip	108.035979488748	29.2565969945237	148.897128185504
chr19:39340542..39340559,-	ENSG00000104824	dip	13.1735483349539	6.68645073634856	221.894995127728
chr19:39616410..39616452,+	ENSG00000130669	dip	46.7295901377258	19.5133465197231	132.417075408521
chr19:39881669..39881773,-	ENSG00000006712	dip	45.6221111485855	11.0208975690558	163.303395499917
chr19:39897478..39897493,+	ENSG00000128016	dip	260.470075317413	167.67183155326	276.361368872514
chr19:39926550..39926561,-	ENSG00000105193	dip	54.9313304364757	17.3166890777703	184.857992841659
chr19:40324767..40324816,-	ENSG00000105204	dip	16.2717765505608	19.7011783122569	250.917650125315
chr19:41082755..41082801,+	ENSG00000160410	dip	37.9326135808646	11.3296483269152	158.792669253717
chr19:41120037..41120121,+	ENSG00000090006	dip	13.4559427916912	6.31362646905567	209.604514229596
chr19:41305085..41305142,+	ENSG00000269858	dip	22.9068048909736	3.39780462973432	210.616133178075
chr19:42387240..42387310,+	ENSG00000076928	dip	15.6599753295783	5.68540538170741	167.946472308563
chr19:42463447..42463513,-	ENSG00000105404	dip	37.281791800988	7.95971540427077	206.946986757767
chr19:42580274..42580375,+	ENSG00000105732	dip	35.8401273599482	6.59068571377047	157.743456965708
chr19:42721819..42721883,-	ENSG00000160570	dip	13.4931236874038	17.5952823379872	157.224195405215
chr19:42806477..42806500,-	ENSG00000079462	dip	18.8922212792244	14.4575567340437	160.635186182602
chr19:42806590..42806657,-	ENSG00000079462	dip	11.1490457711336	7.41621991883108	125.868428553066
chr19:4338783..4338834,-	ENSG00000178078	dip	26.1427479272099	8.42797960226276	164.858447258856
chr19:4342683..4342719,-	ENSG00000178078	dip	2.01230826951468	3.94404523106428	116.834953387803
chr19:44285109..44285148,-	ENSG00000104783	dip	3.87982717400598	4.32549069475974	124.403213468744
chr19:44507091..44507163,+	ENSG00000159882	dip	2.69519430380193	3.48339600142256	110.935648701345
chr19:44529479..44529542,+	ENSG00000159885	dip	4.76165113871806	2.58927341273121	228.476725913913
chr19:45312310..45312332,+	ENSG00000187244	dip	11.8724470813745	5.5800241925544	159.916879395234
chr19:45312347..45312374,+	ENSG00000187244	dip	89.5170563623689	26.2422228286932	148.172771634985
chr19:45349540..45349625,+	ENSG00000130202	dip	118.476701024555	31.7664719874013	132.259751460055
chr19:45458622..45458657,+	ENSG00000104853	dip	60.2889945587875	36.4571679607527	154.078942146238
chr19:45579725..45579743,-	ENSG00000170684	dip	42.5537154853797	27.5859198545227	187.04551484763
chr19:45595042..45595062,+	ENSG00000104866	dip	2.68121791285228	1.72830213053875	145.678328449252
chr19:45596398..45596463,+	ENSG00000104866	dip	48.5307163160058	16.9141254748716	177.518707212638
chr19:45873807..45873855,-	ENSG00000104884	dip	5.11045608215953	2.76528215263137	266.417799911257
chr19:45926739..45926832,-	ENSG00000012061	dip	17.9107144989486	13.8271080315638	145.526286101729
chr19:45927126..45927189,-	ENSG00000012061	dip	27.1474804996369	13.0746760156552	137.439125359881
chr19:46142637..46142678,-	ENSG00000125746	dip	10.7063130604631	4.54252667594249	203.750586651579
chr19:46272106..46272115,-	ENSG00000177045	dip	5.534937093197	3.05433312009714	161.552910107411
chr19:46366392..46366430,-	ENSG00000125755	dip	22.8783708266912	10.5313941881597	149.934566777163
chr19:46389378..46389435,-	ENSG00000170604	dip	12.0608647163797	12.2565819283523	201.819091644793
chr19:47104494..47104549,+	ENSG00000160014	dip	25.2506637930905	6.39914785780111	224.946066355592
chr19:47291843..47291859,-	ENSG00000105281	dip	371.193034936872	167.388225322069	118.848634465699
chr19:47354061..47354076,-	ENSG00000042753	dip	19.1385033889697	5.75341171772028	155.793964830007
chr19:47354082..47354132,-	ENSG00000042753	dip	165.015395616472	42.3298603369009	130.894410315069
chr19:47551836..47551908,-	ENSG00000130748	dip	41.1979504770917	20.4415574801236	186.8851649495
chr19:47615477..47615491,-	ENSG00000130749	dip	8.22729881971687	4.869167524607	205.106131001573
chr19:47634076..47634157,+	ENSG00000142230	dip	46.3868299623144	4.90831022092388	168.442754157972
chr19:47734425..47734445,-	ENSG00000105327	dip	3.57388635856184	2.4797327717632	250.62450345463
chr19:47734448..47734466,-	ENSG00000105327	dip	18.3643258114598	24.3727401550408	178.830587250516
chr19:48018203..48018358,-	ENSG00000105402	dip	84.1530452642561	23.1134428885215	162.688463206223
chr19:48867171..48867204,-	ENSG00000161558	dip	5.5807926378267	7.35109956741595	123.40895525991
chr19:48894762..48894830,-	ENSG00000105438	dip	288.546612685093	97.2062167682915	142.88887226123
chr19:49140609..49140643,-	ENSG00000105516	dip	11.5205220029728	21.0883327175795	249.569353562949
chr19:49403562..49403614,+	ENSG00000104805	dip	28.9244805716643	20.1648344939525	195.241500289983
chr19:49497121..49497164,+	ENSG00000183207	dip	49.6916875193161	28.1492757712514	148.166924419864
chr19:49652790..49652803,+	ENSG00000177380	dip	2.61258167177346	2.90423937529002	198.100729448283
chr19:49661079..49661105,+	ENSG00000130529	dip	3.14753303909421	3.25498790722624	187.704386273942
chr19:49955050..49955095,-	ENSG00000104872	dip	20.1682634282958	5.77166627775296	165.213756375638
chr19:49956476..49956564,+	ENSG00000161618	dip	23.7792364175402	7.76587069224639	158.630639209512
chr19:50083803..50083821,-	ENSG00000142546	dip	58.5579391058088	14.4222708257879	213.00660030173
chr19:50354393..50354422,+	ENSG00000104960	dip	38.3793054647678	9.86157816707262	163.656415329451
chr19:50370474..50370502,-	ENSG00000039650	dip	3.99152997000548	2.56299267600952	163.227214397261
chr19:50370799..50370843,-	ENSG00000039650	dip	7.48840025211493	5.83705460140732	173.840752804082
chr19:50380541..50380618,-	ENSG00000204673	dip	22.8298684679977	5.48819004378803	170.602665531196
chr19:50380951..50380976,+	ENSG00000104946	dip	6.99039190049878	3.65473357831759	180.118340046454
chr19:50381093..50381105,-	ENSG00000204673	dip	4.5313055707572	3.02983728644249	104.644677588687
chr19:50381308..50381439,+	ENSG00000104946	dip	12.1028639946045	13.0144653915334	255.941294722944
chr19:50706866..50706909,+	ENSG00000105357	dip	20.8910264849442	7.9440018491375	146.221379898667
chr19:50979981..50980050,-	ENSG00000142530	dip	5.17721850188132	1.81713119430362	217.92244829098
chr19:51472014..51472030,-	ENSG00000167755	dip	2.84697804066535	2.31581015465697	120.98028531954
chr19:51529849..51529889,-	ENSG00000167757	dip	80.9847014654999	23.9263979241893	137.373966303113
chr19:52490043..52490113,-	ENSG00000256683	dip	5.30137217344455	4.2072908396362	254.203346901168
chr19:52693259..52693335,+	ENSG00000105568	dip	185.929332007773	27.6440237510943	138.959857148706
chr19:53289995..53290050,-	ENSG00000189190	dip	6.24884826317123	4.24671287209946	147.069866814926
chr19:54606148..54606179,+	ENSG00000170906	dip	146.289011996307	47.7233666762651	156.754560689601
chr19:54619006..54619046,-	ENSG00000105619	dip	6.0082336510648	3.02951378358101	218.199767118745
chr19:54693212..54693249,-	ENSG00000125505	dip	11.9109427790655	5.31349181782045	211.502962634516
chr19:54693401..54693491,-	ENSG00000125505	dip	95.5693019359205	23.381277050623	193.432764225618
chr19:55628995..55629013,-	ENSG00000125503	dip	3.49446895107218	4.61616916772563	227.156810099331
chr19:55658281..55658357,-	ENSG00000105048	dip	6.02070523143464	3.8192120065036	205.151698059126
chr19:55770311..55770417,-	ENSG00000105063	dip	30.0831735293102	10.0773985527111	114.547586473846
chr19:55851236..55851285,+	ENSG00000133247	dip	8.13212544075485	6.70902519832858	214.097465711754
chr19:55895627..55895673,-	ENSG00000233493	dip	187.08056443672	73.4559515462059	176.45065476902
chr19:56092195..56092248,-	ENSG00000218891	dip	10.6114786669715	8.50749153282411	132.449989032266
chr19:56092252..56092287,-	ENSG00000218891	dip	1.74523326785399	1.90064111563934	175.170906235351
chr19:56135928..56135936,-	ENSG00000179922	dip	3.91711415350007	5.72103096278134	311.314444598024
chr19:56159362..56159405,+	ENSG00000173581	dip	2.6527792027339	1.94750977901813	162.61754841458
chr19:56186557..56186601,+	ENSG00000063245	dip	46.3233375287794	17.159783286313	143.120253826446
chr19:56186606..56186655,+	ENSG00000063245	dip	20.9207808445306	5.19020534356946	152.714722399929
chr19:56652643..56652683,+	ENSG00000167685	dip	4.40612953935768	9.9078250290389	205.954947598041
chr19:572587..572605,+	ENSG00000172270	dip	237.34862493727	86.4668466355535	111.85394897247
chr19:57831829..57831890,+	ENSG00000178229	dip	2.83844699345001	1.85639503761577	195.049199510408
chr19:57862622..57862686,+	ENSG00000131845	dip	2.15818580022249	3.90210882427524	305.086038218856
chr19:57874835..57874966,+	ENSG00000152433	dip	10.1823126343881	5.35015831777035	281.919429076266
chr19:58326246..58326262,-	ENSG00000178935	dip	2.23845657550793	2.65898194116921	281.578524959842
chr19:58874112..58874125,-	ENSG00000174586	dip	2.83779148382922	2.68650013276638	211.746247630329
chr19:5904866..5904896,+	ENSG00000187650	dip	7.32619225918733	3.38601200219608	207.665307355704
chr19:59055814..59055835,+	ENSG00000130726	dip	206.889215971774	78.824334363431	160.85904673526
chr19:59066452..59066496,-	ENSG00000130724	dip	63.0243628869181	14.0466532255925	154.348002468439
chr19:5978090..5978129,-	ENSG00000031823	dip	6.83881265091053	7.03616791731574	234.525159978076
chr19:6361517..6361640,+	ENSG00000125656	dip	25.0457744423969	4.73923743647034	157.738463219456
chr19:7294307..7294394,-	ENSG00000171105	dip	3.25539657000348	3.4115038114104	270.860738783034
chr19:7459998..7460046,+	ENSG00000104880	dip	4.92103088692438	4.33353973555663	197.61888229413
chr19:7701985..7702038,+	ENSG00000076944	dip	22.8907074616231	6.79508262081922	148.337092929375
chr19:7745708..7745752,+	ENSG00000181029	dip	103.695120394086	40.9791830037159	166.253302254916
chr19:7968753..7968781,+	ENSG00000076984	dip	13.3042571262368	3.4084320968338	166.889594914471
chr19:797443..797457,+	ENSG00000011304	dip	189.988574842846	29.2903075779279	149.948537509157
chr19:8478159..8478220,+	ENSG00000099785	dip	7.46430147049479	3.0606428990955	131.722411295013
chr19:9929708..9929789,-	ENSG00000127452	dip	10.0532148649078	4.10181216568623	226.208505132158
chr2:101767836..101767881,-	ENSG00000204634	dip	4.91512923232117	1.62269931649881	218.726629286704
chr2:11295549..11295610,+	ENSG00000162976	dip	38.1968595893851	8.30814442663297	236.925751942083
chr2:113342011..113342070,+	ENSG00000125611	dip	6.82700827171001	3.63882003998238	243.979278594775
chr2:11682790..11682822,+	ENSG00000196208	dip	113.227606906612	29.4065090749658	248.475949688271
chr2:136288740..136288795,-	ENSG00000121988	dip	4.9485148739491	5.35275058797572	253.350256627984
chr2:148778258..148778319,-	ENSG00000115947	dip	17.6243691222827	8.52548278590799	267.106591343133
chr2:157199008..157199023,-	ENSG00000153234	dip	8.82698352984602	6.37875351777936	192.097256762297
chr2:173940557..173940625,+	ENSG00000091436	dip	11.7655813432613	6.49563549561851	70.2765952581484
chr2:1748302..1748326,-	ENSG00000130508	dip	2.32651521564405	2.06815656549315	190.158938115905
chr2:174830564..174830605,-	ENSG00000172845	dip	4.12072275362071	8.42865485415145	113.612652813092
chr2:176866978..176867023,-	ENSG00000144320	dip	11.1630797272351	10.395577210362	39.6237906831506
chr2:18741882..18741968,-	ENSG00000240857	dip	11.629184646908	2.2720190973224	103.302631977829
chr2:188419200..188419224,-	ENSG00000003436	dip	1.95539685084146	2.53467352404755	67.0434862081044
chr2:192110104..192110170,+	ENSG00000128641	dip	35.5815727347712	24.6175561816511	45.0256286147274
chr2:197036269..197036287,-	ENSG00000081320	dip	2.20641151575056	1.85405741882945	86.0665637405958
chr2:201754056..201754130,+	ENSG00000196290	dip	6.74374887477278	3.88307605669683	213.651350562895
chr2:217277169..217277266,+	ENSG00000138375	dip	4.47540930585722	3.39745513209683	192.927033055902
chr2:217498164..217498242,+	ENSG00000115457	dip	27.4733934354068	8.5850848907877	125.111349552032
chr2:219264762..219264844,+	ENSG00000144579	dip	3.27612953906841	4.21951173530119	211.250449465706
chr2:220041617..220041708,-	ENSG00000115649	dip	19.9516456553389	5.10259238886637	158.75918032768
chr2:220042825..220042898,-	ENSG00000115649	dip	6.18447387107946	6.30851461273315	114.621867748308
chr2:220094294..220094366,-	ENSG00000198925	dip	16.7998271666631	6.31585619792162	136.772337577961
chr2:220094514..220094599,+	ENSG00000163516	dip	21.5131296181855	14.7337420569968	172.179425696795
chr2:220144130..220144157,+	ENSG00000135924	dip	3.76131015949524	5.78841258998878	250.336022763014
chr2:220252603..220252666,-	ENSG00000123992	dip	19.9175068296278	9.90753173872032	97.1805482753209
chr2:220436126..220436210,-	ENSG00000124006	dip	15.8633741534982	6.22132057275525	220.550161940067
chr2:234763147..234763211,-	ENSG00000123485	dip	31.6356443348209	16.9274808817074	175.65402276606
chr2:242088856..242088914,-	ENSG00000115687	dip	2.88231211075999	0.962835764047793	157.831792697431
chr2:242255120..242255143,-	ENSG00000115677	dip	3.78623825603484	3.93357615794237	172.835820611888
chr2:242498138..242498179,+	ENSG00000176720	dip	40.7523243005657	21.3536449481385	111.298942267792
chr2:25016254..25016264,-	ENSG00000184924	dip	6.32677115720713	2.40462179570107	221.023892634802
chr2:25896380..25896492,-	ENSG00000138101	dip	5.70429718820086	5.93790329510461	69.8119876444912
chr2:27309605..27309674,+	ENSG00000138030	dip	3.63919070540441	2.49963540967486	113.396059162358
chr2:27435091..27435116,-	ENSG00000138074	dip	4.45658989251515	4.84411133052491	240.02319618268
chr2:27435188..27435240,+	ENSG00000138085	dip	82.6943896255679	19.7247732985422	206.721667754023
chr2:27593180..27593221,-	ENSG00000115211	dip	19.7680603258067	10.1696097717387	152.386276195673
chr2:27805880..27805967,+	ENSG00000243943	dip	2.03703364898984	2.17478175269833	149.056869838428
chr2:27886460..27886511,-	ENSG00000119760	dip	31.0948321914037	51.071154413504	139.929707537255
chr2:38303286..38303301,-	ENSG00000138061	dip	4.76775758657261	10.116768626093	47.2787214863777
chr2:42795839..42795887,+	ENSG00000057935	dip	6.26056447630668	3.2325875018358	237.864422832528
chr2:61404545..61404621,+	ENSG00000173209	dip	5.53384135271002	4.71871579128845	200.267659491354
chr2:62115725..62115799,-	ENSG00000115484	dip	158.123600652131	15.1735848269202	148.531720632942
chr2:74618964..74619002,-	ENSG00000204843	dip	30.2717609445338	5.77926548247673	163.332312543155
chr2:74648848..74648894,+	ENSG00000005448	dip	38.9658245824872	14.1818238017911	129.68469027017
chr2:74669009..74669077,-	ENSG00000114993	dip	3.68617196162362	1.92180700193	138.176312284884
chr2:74692473..74692542,-	ENSG00000115275	dip	23.0693704827777	15.9634054635743	139.530695201847
chr2:74734505..74734571,-	ENSG00000115289	dip	10.1850128725438	20.3838182776092	121.137002382984
chr2:74734791..74734840,-	ENSG00000115289	dip	16.8970174191559	4.52431126389373	211.793406108421
chr2:85637459..85637495,-	ENSG00000042493	dip	14.5906929175488	6.53346482718834	168.001890311724
chr2:85829780..85829800,-	ENSG00000168890	dip	7.26106620666424	3.44007089040132	258.423862659506
chr2:86333340..86333372,+	ENSG00000132300	dip	32.8280597813007	19.4127159910501	147.73283743901
chr2:86668464..86668529,+	ENSG00000115548	dip	21.4390104363467	6.17808911105152	170.654757217151
chr2:8822176..8822196,+	ENSG00000115738	dip	61.3264091724353	46.1271098533534	246.670871909968
chr2:95831529..95831569,+	ENSG00000163067	dip	3.20973995080913	5.04784133227493	103.598544999092
chr2:95940220..95940275,+	ENSG00000155066	dip	6.57687218983648	4.91530823770531	102.404601772689
chr2:96068436..96068518,+	ENSG00000115042	dip	10.949834451518	2.5520906629275	148.495342535691
chr2:97405775..97405816,-	ENSG00000114988	dip	6.53058559376866	3.12420726140712	225.699398198388
chr2:97426631..97426649,+	ENSG00000158158	dip	18.8926149407436	6.56675466013353	144.246081830962
chr20:1099233..1099315,+	ENSG00000125818	dip	59.4084247610183	27.2278096178243	155.758028019569
chr20:23030296..23030315,-	ENSG00000178726	dip	14.82580773738	10.2098605938213	72.5665292472451
chr20:25038752..25038785,-	ENSG00000154930	dip	9.67378513687352	5.35381771542154	117.458535394888
chr20:2821271..2821343,-	ENSG00000132635	dip	19.3466261358593	10.3677582206254	196.242461581317
chr20:29611833..29611920,+	ENSG00000149531	dip	6.42696371109915	4.64132589053726	279.663262032658
chr20:30102234..30102322,+	ENSG00000101294	dip	167.502946156959	58.2825654219957	158.444400959214
chr20:30795664..30795743,+	ENSG00000101346	dip	21.1344423816327	3.96776822056577	145.92504145665
chr20:30946106..30946168,+	ENSG00000171456	dip	28.0465665265445	11.0117951883408	152.705517036186
chr20:33104199..33104234,+	ENSG00000125971	dip	266.448533141946	64.5674687795234	141.239197852519
chr20:33735070..33735175,-	ENSG00000088298	dip	20.6013934161904	5.27245567686231	115.441033435077
chr20:33865891..33865939,-	ENSG00000088298	dip	73.8878523050399	30.6702001697319	147.854468277488
chr20:35402135..35402207,-	ENSG00000149636	dip	9.56678126919586	6.59515018107388	273.097634755565
chr20:361391..361410,+	ENSG00000101255	dip	6.60292734605089	5.14136364311506	166.865173600394
chr20:361478..361491,+	ENSG00000101255	dip	2.80268454747449	2.1142314666513	229.064773879434
chr20:361506..361517,+	ENSG00000101255	dip	3.55945524841599	3.00494520527731	173.385921839604
chr20:37555048..37555067,+	ENSG00000101447	dip	15.2272117029745	10.9807100203689	179.041112790785
chr20:3776936..3776964,+	ENSG00000101224	dip	74.532147704072	28.8583214893733	164.175480984106
chr20:3777116..3777131,+	ENSG00000101224	dip	5.36552084030105	2.19111543436598	214.393322088055
chr20:43374482..43374556,+	ENSG00000124249	dip	24.5347013714537	7.58486008473041	156.348789623366
chr20:43991754..43991853,+	ENSG00000254806	dip	35.9534975907922	10.5309588795328	157.056151897375
chr20:44441271..44441296,+	ENSG00000175063	dip	267.399668735872	77.2344827339684	121.028691694366
chr20:44462749..44462799,+	ENSG00000124104	dip	1.35816337745193	1.94056577193406	93.8463318136732
chr20:45035223..45035280,-	ENSG00000062598	dip	10.0179797689622	4.93453965578329	70.6056292569483
chr20:45985431..45985462,-	ENSG00000101040	dip	13.9402842217991	3.24045741455578	228.572856351243
chr20:48330377..48330441,-	ENSG00000158470	dip	1.24594395216227	6.62612705367352	50.6289933106022
chr20:48807875..48807982,+	ENSG00000172216	dip	66.1258570665318	21.7120354639083	197.499509771853
chr20:50385138..50385206,-	ENSG00000054793	dip	9.64170706911773	5.42807112868605	87.3718353814107
chr20:50808290..50808328,-	ENSG00000020256	dip	12.4904670451959	9.02286126157661	170.028775705008
chr20:54967663..54967740,+	ENSG00000101138	dip	35.2031745080805	10.0115306187433	129.715399532767
chr20:58515284..58515311,-	ENSG00000132825	dip	13.2220349757125	5.3858415140383	241.117354288757
chr20:60942338..60942356,-	ENSG00000130702	dip	4.3885547726306	4.1951073110528	224.105363842937
chr20:62130474..62130552,-	ENSG00000101210	dip	83.1138231953699	36.8246422156833	146.182439446778
chr20:62130603..62130627,-	ENSG00000101210	dip	40.3307071808697	20.4346845691344	166.716967262158
chr20:62130629..62130646,-	ENSG00000101210	dip	6.54787550844432	6.05769366525966	128.81208557349
chr20:62151559..62151604,+	ENSG00000125534	dip	6.48488409507624	6.08164287242037	181.980891460368
chr20:62152108..62152136,+	ENSG00000125534	dip	5015.01910127651	2321.21722436104	157.629541830421
chr20:62284737..62284748,-	ENSG00000197457	dip	4.53725007925417	2.59307852817199	106.552514516718
chr20:62371206..62371224,+	ENSG00000125520	dip	4.94426501189787	2.0748518449917	153.160083838804
chr20:62694461..62694585,+	ENSG00000171703	dip	48.1466575671826	24.9316441967372	157.307537895268
chr20:814349..814375,+	ENSG00000125898	dip	5.46594227613713	3.3936859848961	240.489957263844
chr20:814377..814452,+	ENSG00000125898	dip	3.89368962186643	3.22596631511631	261.673800260305
chr21:33765411..33765489,+	ENSG00000256073	dip	5.76092914267974	1.81087704130085	243.703228617797
chr21:34915123..34915145,-	ENSG00000159131	dip	10.7515643581817	3.98380505615087	192.88787869467
chr21:34915147..34915178,-	ENSG00000159131	dip	4.3391633384682	3.05227879261255	142.729278330266
chr21:35014031..35014065,-	ENSG00000205758	dip	5.77581395880946	2.97223616839719	221.975646233774
chr21:45719921..45719984,+	ENSG00000141959	dip	125.931678684371	22.2824348908686	138.713231021697
chr21:47604318..47604382,-	ENSG00000160284	dip	14.4639783832754	6.99320952161274	198.215845777553
chr21:47706140..47706199,-	ENSG00000160294	dip	47.6793682704391	6.7106670963296	175.939022843362
chr21:47743719..47743792,-	ENSG00000160298	dip	17.9691264448072	17.7571158955826	197.273165417313
chr22:19419205..19419280,-	ENSG00000100084	dip	6.86661172261529	3.08121115599009	252.928965754135
chr22:19419804..19419833,-	ENSG00000100084	dip	1.329546255709	2.58405074805322	103.412263939523
chr22:20008616..20008644,+	ENSG00000183597	dip	6.16074617985166	4.25505254022903	146.672719041098
chr22:21356016..21356105,-	ENSG00000184436	dip	13.5508644101712	9.69100628032059	174.529909003482
chr22:22337154..22337194,-	ENSG00000100038	dip	7.77293778736666	3.45183378796001	253.141965531585
chr22:24110108..24110165,-	ENSG00000250479	dip	30.4888492908894	7.81587488368319	148.29698279723
chr22:24129138..24129201,+	ENSG00000099956	dip	79.8449575404552	9.35024730535012	234.357811412719
chr22:24407847..24407910,+	ENSG00000099991	dip	4.65394607319925	1.74204930530572	203.255718815791
chr22:26879734..26879784,-	ENSG00000100099	dip	5.86943834777635	4.29313325406252	161.298504104919
chr22:29137782..29137837,-	ENSG00000183765	dip	22.6230898944413	10.7286744064189	347.464587890535
chr22:29784519..29784576,-	ENSG00000100280	dip	59.3708558147726	14.1404388813165	133.330423454438
chr22:31688431..31688480,-	ENSG00000100100	dip	6.55397885403194	4.02164132139194	215.453851861881
chr22:31742303..31742350,-	ENSG00000100105	dip	37.3821230216531	16.224174898929	191.1992478932
chr22:31742839..31742882,+	ENSG00000213888	dip	3.5081407494426	4.91837263500377	128.296457197912
chr22:35695827..35695911,+	ENSG00000100284	dip	16.0644862737984	7.41519012952228	241.177056761139
chr22:37172111..37172180,-	ENSG00000100360	dip	18.6815655551096	3.53398421399553	170.609383370419
chr22:38864041..38864150,+	ENSG00000100196	dip	10.2609548627025	3.62437969321297	152.576786245205
chr22:41842781..41842835,-	ENSG00000183864	dip	11.0424367653928	5.5819459993006	247.526841530496
chr22:43010877..43010903,-	ENSG00000100227	dip	20.3066806538059	13.5519399690282	127.630242037493
chr22:43506747..43506762,+	ENSG00000100290	dip	18.1843696933226	16.5005119767055	217.358367423258
chr22:43547533..43547590,+	ENSG00000100300	dip	5.75778278162233	5.76764835292373	268.858619231197
chr22:43583079..43583153,-	ENSG00000100304	dip	13.3102648456092	5.16593473084626	207.162199369157
chr22:44351338..44351418,+	ENSG00000100347	dip	13.7034648889472	7.06622501241021	103.125561314931
chr22:46731596..46731658,+	ENSG00000100416	dip	9.69353905600221	4.62914640314379	113.241634190864
chr22:50354412..50354431,+	ENSG00000198355	dip	76.3752701039458	33.5488337062501	301.03003492244
chr22:50683388..50683444,-	ENSG00000128159	dip	3.93710752567795	2.01309989067558	196.518328592981
chr22:50963976..50964055,-	ENSG00000130489	dip	6.48648107356185	4.45686205775554	101.931595347837
chr3:101568349..101568365,+	ENSG00000144802	dip	31.1501701926931	47.6625862834613	113.624785035147
chr3:119813302..119813318,-	ENSG00000082701	dip	4.93900610709056	3.71972665615218	95.7400650320929
chr3:120461353..120461374,-	ENSG00000144840	dip	10.2501697551654	1.87370147065133	256.772432607864
chr3:126423045..126423123,+	ENSG00000159685	dip	6.39108295093737	2.35294106858621	99.408005306742
chr3:127309551..127309584,-	ENSG00000163870	dip	9.92562074515935	4.42971873060978	194.571961109866
chr3:127317243..127317288,+	ENSG00000073111	dip	76.2163155580386	20.8630241690975	191.013330511078
chr3:127391769..127391861,+	ENSG00000114626	dip	6.73455090857142	3.07690214880836	204.832381855634
chr3:128369643..128369678,-	ENSG00000163902	dip	290.068615296279	96.1120427167357	120.238092143641
chr3:128997798..128997851,+	ENSG00000183624	dip	6.05017238363549	5.42719336438857	179.84918415104
chr3:129325504..129325567,-	ENSG00000004399	dip	42.3058959315751	7.56448234146005	133.83927853025
chr3:134093314..134093380,-	ENSG00000114019	dip	15.3580445119506	26.6842014163062	126.875436569001
chr3:134204539..134204590,-	ENSG00000129055	dip	3.10221404825735	3.16202219059472	74.079703090341
chr3:147111198..147111225,+	ENSG00000152977	dip	11.8328922103765	8.6823597999139	213.489502459012
chr3:149530469..149530547,+	ENSG00000082996	dip	5.80783586564973	4.90682699777966	135.720028844508
chr3:14989076..14989113,+	ENSG00000177463	dip	15.6343462875787	6.89320686500693	297.305514753321
chr3:152879985..152880038,+	ENSG00000181467	dip	45.4361632693223	15.1021834638661	96.4196072816144
chr3:161090734..161090895,-	ENSG00000196542	dip	28.5998111562265	38.3540126375705	127.517044527931
chr3:180319943..180320020,+	ENSG00000163728	dip	26.6935176052002	30.8825893418815	147.62912686754
chr3:183353400..183353450,+	ENSG00000114796	dip	8.69048106627636	7.55412611385045	310.360182002391
chr3:183415558..183415649,+	ENSG00000163872	dip	10.0563639599224	5.57769602671097	99.6298892043713
chr3:183853132..183853179,+	ENSG00000145191	dip	21.0810738346588	8.43926021807199	223.504629163211
chr3:183966670..183966686,-	ENSG00000214160	dip	5.23399651778102	2.22149690590176	170.225130302121
chr3:183967409..183967497,+	ENSG00000145194	dip	20.0876745602548	4.38649534394219	126.588010650242
chr3:184279566..184279583,+	ENSG00000182580	dip	8.53788958896769	15.8452835103431	125.532977061517
chr3:186285077..186285144,-	ENSG00000113838	dip	2.65314308067806	2.7831120104651	97.0521698752426
chr3:195310831..195310845,-	ENSG00000189058	dip	6.16596809255863	3.16180009026223	205.601555328935
chr3:196159289..196159323,-	ENSG00000163960	dip	22.1898781726774	5.83856290758253	122.351070646431
chr3:197282821..197282869,-	ENSG00000161267	dip	9.32692153318771	8.41533821131945	320.823026552521
chr3:197518100..197518146,+	ENSG00000186001	dip	22.2378781874696	3.882639212985	227.425239369908
chr3:197687081..197687120,+	ENSG00000185621	dip	3.91649780699541	12.5642533722164	142.45713002356
chr3:25831567..25831602,+	ENSG00000151093	dip	7.5812306582089	5.19936596136696	122.438574361281
chr3:36949995..36950042,-	ENSG00000168016	dip	1.12571123790631	0.908615903222154	205.287644906472
chr3:42623428..42623489,-	ENSG00000093183	dip	6.39239187150213	3.72955009726234	117.877299941541
chr3:42642138..42642200,+	ENSG00000114857	dip	4.50845674703868	2.48603594425527	198.785949113785
chr3:46037299..46037337,-	ENSG00000163820	dip	10.8735051195924	9.31672265231568	50.7627770556565
chr3:48229860..48229918,-	ENSG00000164045	dip	8.48318373218547	5.76433508894523	322.082994636278
chr3:48342822..48342908,-	ENSG00000172113	dip	4.33261506878538	6.17098284557984	243.909206094641
chr3:48507621..48507689,+	ENSG00000213689	dip	12.5252427397209	8.83202786371682	156.694951985332
chr3:48514483..48514523,-	ENSG00000164054	dip	5.39402873759446	2.70306353066551	211.16350956695
chr3:48647059..48647102,-	ENSG00000010256	dip	157.149928755872	57.1028452809668	167.64016272476
chr3:49058930..49058944,-	ENSG00000178149	dip	15.9306005771282	60.6289428479481	146.951281690513
chr3:49059510..49059579,+	ENSG00000178057	dip	53.3610778472037	10.2302889987114	137.059680861194
chr3:49142178..49142195,-	ENSG00000172053	dip	90.2624636856781	22.6814043295285	163.137503210033
chr3:49170405..49170517,-	ENSG00000172037	dip	48.3657774245894	17.8872024716992	176.11417358542
chr3:49203744..49203790,-	ENSG00000177352	dip	25.6311375529595	10.8447269749624	147.220894966805
chr3:49449350..49449464,-	ENSG00000067560	dip	345.5654938829	59.2579271104024	179.625335816328
chr3:49726965..49727014,+	ENSG00000164068	dip	2.81927723782365	1.90587275788275	144.162396299499
chr3:49757101..49757125,-	ENSG00000176020	dip	3.87050306792458	5.38947958754922	160.47104621729
chr3:50649192..50649212,-	ENSG00000114737	dip	15.1583356746495	8.00699467691409	266.05626006479
chr3:51422713..51422728,+	ENSG00000259880	dip	20.5922271482661	9.0090011293332	224.310674236425
chr3:52321827..52321859,+	ENSG00000168237	dip	4.28262400889061	1.91262043536827	101.852689823412
chr3:52567747..52567788,-	ENSG00000168268	dip	6.89082605614764	5.8727168652547	171.34665807689
chr3:52740108..52740179,+	ENSG00000114902	dip	134.128824461822	18.4837610706001	228.448896500972
chr3:53195216..53195240,+	ENSG00000163932	dip	14.1072598919611	9.7744419659306	290.482254508939
chr3:53289998..53290012,-	ENSG00000163931	dip	14.5037144598928	3.96845662224087	102.770236621243
chr3:53290026..53290043,-	ENSG00000163931	dip	367.057547013662	110.297282632639	122.755433770454
chr3:66551397..66551454,-	ENSG00000144749	dip	6.71932153317705	4.78815564611863	250.75782959829
chr3:8543500..8543518,+	ENSG00000071282	dip	8.00720228746389	7.3838661918886	284.853055355239
chr3:9791936..9792006,+	ENSG00000114026	dip	9.20317331728551	3.23410699826861	172.241543225788
chr3:9932272..9932313,+	ENSG00000171135	dip	37.4880691879808	20.4289281933445	197.684329834842
chr3:9994021..9994126,-	ENSG00000163704	dip	21.2134478404651	6.86739399807628	164.429685504735
chr4:102268956..102268985,+	ENSG00000254531	dip	8.39573293972394	4.14064783362044	146.724380530904
chr4:119757239..119757305,-	ENSG00000150961	dip	9.06244199872368	4.31952692370251	213.641697466582
chr4:1242871..1242942,-	ENSG00000159692	dip	60.8280969708545	14.3299924664296	150.961294171761
chr4:1283659..1283705,+	ENSG00000090316	dip	33.4448541075161	12.3716412854637	324.392143014056
chr4:15004067..15004113,+	ENSG00000137449	dip	3.40897375036999	5.86118545860697	162.194691844857
chr4:151936865..151936891,-	ENSG00000198589	dip	6.85430732047929	6.85405256723085	75.6935174874149
chr4:174256283..174256303,-	ENSG00000164104	dip	2.87613955742762	3.26019013185726	133.66912524879
chr4:25314388..25314437,+	ENSG00000168228	dip	2.16161456010363	2.03200302996465	45.3348833709266
chr4:3534139..3534158,-	ENSG00000163956	dip	50.1616282357172	9.91063708059461	140.371863174921
chr4:3767633..3767648,+	ENSG00000184160	dip	4.10678343273202	2.11484532858048	158.929751043796
chr4:38869410..38869435,+	ENSG00000197712	dip	3.97054956793269	1.06446016509791	166.793132053976
chr4:39529049..39529067,-	ENSG00000109814	dip	264.44607081833	123.485568607849	75.813901038623
chr4:78078343..78078406,+	ENSG00000138764	dip	5.85919400499024	7.10438377404711	194.417451424378
chr4:8430152..8430200,-	ENSG00000087008	dip	5.63704628908163	2.24059171555284	167.686698090878
chr4:86396284..86396315,+	ENSG00000138639	dip	2.8974477447457	4.96278297747758	278.549406744689
chr5:131826457..131826514,-	ENSG00000125347	dip	19.3964059555853	11.6303525680091	140.171441355159
chr5:133561733..133561744,-	ENSG00000113558	dip	4.6148774863145	2.8014877044681	113.435696459737
chr5:133747551..133747585,-	ENSG00000237190	dip	47.7707869841084	8.29224291747738	169.683436626029
chr5:138533973..138534006,-	ENSG00000120725	dip	14.2714739306909	8.98476205027855	195.897089089168
chr5:149829263..149829276,-	ENSG00000164587	dip	5.92292068453999	6.18558768864408	54.3632338335598
chr5:150537279..150537378,-	ENSG00000197043	dip	47.0093001544304	11.3626183576242	222.956407266333
chr5:150827143..150827196,+	ENSG00000123643	dip	8.44459721749103	4.89603061869294	128.379810505258
chr5:154238096..154238119,+	ENSG00000155508	dip	1.56663721854981	1.56615442834815	195.97168296669
chr5:156693092..156693150,+	ENSG00000055163	dip	5.11856068524605	2.36299566538357	233.45655427334
chr5:174151553..174151610,+	ENSG00000120149	dip	14.674032500728	9.14501504977173	280.898138492277
chr5:175815732..175815769,+	ENSG00000146066	dip	170.627361085552	46.219529249487	154.634325188426
chr5:176730769..176730820,+	ENSG00000169230	dip	100.656507235138	27.0700753124124	134.921635408738
chr5:176738887..176738934,-	ENSG00000213347	dip	23.9447890229585	25.0466086154197	241.692959587102
chr5:176778643..176778684,-	ENSG00000169223	dip	54.8662276216959	36.1393046163701	229.017639991528
chr5:177540520..177540565,+	ENSG00000145911	dip	10.5828997181222	7.93834434998543	272.801591739137
chr5:177540656..177540674,+	ENSG00000145911	dip	2.90388415117971	5.84676576606662	321.59076418304
chr5:179334825..179334906,-	ENSG00000197226	dip	41.0677316778056	9.84519961233276	153.813147368545
chr5:180670891..180670921,-	ENSG00000204628	dip	2984.86782085704	705.001737398855	143.286002780976
chr5:2752334..2752382,+	ENSG00000186493	dip	5.23658968917069	3.88926227402757	239.031416288002
chr5:57755903..57755919,-	ENSG00000145632	dip	249.129854259582	89.8114741315883	119.272180709223
chr5:68462944..68463008,+	ENSG00000134057	dip	150.990305277796	30.665893578096	138.929392440929
chr5:78908233..78908316,+	ENSG00000164329	dip	19.2135733649308	5.38640078851217	292.548804321578
chr5:79950463..79950487,+	ENSG00000113318	dip	4.57373804783331	4.14405380793064	200.183455594666
chr5:81267834..81267868,+	ENSG00000152348	dip	8.82841115095977	3.08159943361425	159.26736946044
chr6:109330702..109330763,-	ENSG00000080546	dip	12.1673303101927	10.111779973634	171.05726020132
chr6:110012462..110012525,+	ENSG00000112367	dip	9.63600744057324	3.55923881285977	221.72869531007
chr6:11093986..11094084,+	ENSG00000224531	dip	5.93255614032994	2.41766192172523	180.398590988925
chr6:111804812..111804858,-	ENSG00000009413	dip	4.99554226912606	4.7268427280275	182.642904475542
chr6:126070769..126070801,+	ENSG00000135547	dip	11.2610214756022	16.7484629583624	309.061280290371
chr6:132834184..132834263,-	ENSG00000079950	dip	16.0404837367358	4.676338790249	236.059217432959
chr6:138428549..138428563,-	ENSG00000112378	dip	361.827620098794	67.8854370863091	102.153435582119
chr6:138428580..138428599,-	ENSG00000112378	dip	145.302921448159	16.7064156429449	162.228306107323
chr6:150185156..150185200,-	ENSG00000120256	dip	1.58591732330001	3.32641395445617	44.4469094285839
chr6:151773163..151773184,-	ENSG00000155906	dip	5.14861462329301	5.12102228562855	90.3098894562517
chr6:152128810..152128827,+	ENSG00000091831	dip	24.3466787954782	7.53474055902666	297.607600282461
chr6:15246200..15246214,+	ENSG00000008083	dip	15.0942851866052	8.35631571431434	102.45846181019
chr6:16129308..16129327,+	ENSG00000007944	dip	20.6750506132846	15.8079996523074	183.931994704842
chr6:18122843..18122916,-	ENSG00000187566	dip	2.56950660967794	2.00398567652885	119.604545968226
chr6:26020672..26020689,+	ENSG00000198366	dip	149.816041048519	333.252932232909	126.755855219915
chr6:26027503..26027522,-	ENSG00000124529	dip	510.745249793509	873.979481592713	138.757147430795
chr6:26032319..26032337,-	ENSG00000124693	dip	2228.83677412632	3047.83253352937	132.68409092696
chr6:26033837..26033852,-	ENSG00000137259	dip	216.095555856827	427.060970120383	142.140579860168
chr6:26043932..26043947,-	ENSG00000196226	dip	79.1931979877329	164.408253736884	95.637661292954
chr6:26045603..26045639,+	ENSG00000196532	dip	940.18182920632	2072.35517810241	126.355319386503
chr6:26104154..26104169,+	ENSG00000183941	dip	948.481510108069	2149.68556760754	99.8154315001625
chr6:26124393..26124422,+	ENSG00000180573	dip	341.667186637915	507.770622694235	129.70341062543
chr6:26156551..26156564,+	ENSG00000168298	dip	911.753585991199	1563.58226237027	110.344471683155
chr6:26158343..26158366,+	ENSG00000158373	dip	686.19511734018	670.621966397575	114.164021269766
chr6:26183977..26184005,+	ENSG00000180596	dip	177.208033108155	486.721322093153	106.098400312854
chr6:26189331..26189346,-	ENSG00000188987	dip	728.119906558822	1153.13049460267	114.74611530022
chr6:26197500..26197521,-	ENSG00000197409	dip	397.985817374027	414.634259500711	114.529970597406
chr6:26199395..26199400,-	ENSG00000203813	dip	5.8511918287087	6.77999295176148	117.632849567405
chr6:26199499..26199528,-	ENSG00000197409	dip	382.769280154805	1272.5749212706	105.329602192373
chr6:26199709..26199720,+	ENSG00000197846	dip	61.0239128581339	196.65507561655	119.873691232493
chr6:26199737..26199754,+	ENSG00000197846	dip	524.623823109508	690.938320621327	123.22368290441
chr6:26204825..26204845,+	ENSG00000198518	dip	800.297472546692	1245.81436857852	142.02920236355
chr6:26216881..26216895,-	ENSG00000187990	dip	47.5627706303848	105.316306357426	127.452787221077
chr6:26217159..26217170,+	ENSG00000168274	dip	47.215139971867	59.1332260088212	131.199063666273
chr6:26224395..26224413,+	ENSG00000203813	dip	7.02425873137895	12.4553255725812	175.28709878538
chr6:26224420..26224477,+	ENSG00000203813	dip	34.5753581506388	36.8524830258617	108.897856972968
chr6:26235206..26235224,-	ENSG00000124575	dip	351.367400487299	742.531637291421	138.276562878135
chr6:26240613..26240628,+	ENSG00000183941	dip	146.417608151254	196.290088897555	125.656196865815
chr6:26250853..26250874,-	ENSG00000256316	dip	1056.69455631155	1675.14198542502	139.051104855253
chr6:26251822..26251833,+	ENSG00000197459	dip	164.606535882834	231.604117697634	137.41746499342
chr6:26251835..26251848,+	ENSG00000197459	dip	414.059064788642	780.858197528763	129.269117063683
chr6:26271633..26271648,-	ENSG00000256018	dip	716.263943577804	991.401101066214	146.568455169313
chr6:26273152..26273175,+	ENSG00000168242	dip	271.269322811032	669.155631570039	99.8185404063419
chr6:26285754..26285769,-	ENSG00000158406	dip	435.983184142292	514.599686099383	118.433302186736
chr6:26597155..26597213,+	ENSG00000146109	dip	25.4775001026264	5.75469804516963	195.598412163674
chr6:27100565..27100582,-	ENSG00000124635	dip	158.049534281689	296.168227925823	95.557605967919
chr6:27100811..27100830,+	ENSG00000196787	dip	2261.55920320143	1876.77042951705	177.222099409347
chr6:27114620..27114642,-	ENSG00000197903	dip	258.937731710387	268.798754735217	131.317793588042
chr6:27218970..27219009,+	ENSG00000112812	dip	4.73843097260926	3.34304953987477	175.062384235132
chr6:27777819..27777836,+	ENSG00000203813	dip	636.860203143379	973.641340446869	126.029909840977
chr6:27782825..27782838,+	ENSG00000196374	dip	1.99599840941766	8.71507676704835	112.772903632507
chr6:27782876..27782889,+	ENSG00000196374	dip	4.11303311988024	6.06229522628713	136.669887799334
chr6:27806140..27806160,-	ENSG00000184348	dip	74.4344571467577	156.960594558509	102.605356475361
chr6:27806289..27806312,+	ENSG00000233822	dip	5.63070290822533	7.15787450656517	153.427560294341
chr6:27806319..27806356,+	ENSG00000233822	dip	314.916712355414	424.661235847927	131.988292755975
chr6:27806378..27806387,+	ENSG00000233822	dip	21.1442400590633	36.5505108530126	103.074523731095
chr6:27806393..27806399,+	ENSG00000233822	dip	2.81000420554866	4.85925461941414	133.183586001731
chr6:27833087..27833103,+	ENSG00000196787	dip	632.999107019606	731.301241002378	142.367124588597
chr6:27840112..27840133,-	ENSG00000182572	dip	345.867693921646	651.095876448317	114.420040293668
chr6:27858597..27858611,-	ENSG00000197153	dip	654.390214554868	1641.00293595622	112.032128984852
chr6:27860956..27860973,-	ENSG00000233224	dip	1493.59047752962	2174.06421952246	122.772110319131
chr6:27861190..27861217,+	ENSG00000196331	dip	304.0005295802	398.678352929419	122.776346185002
chr6:2842087..2842105,-	ENSG00000021355	dip	15.3835005456036	7.40701471154779	262.076671273069
chr6:292051..292124,+	ENSG00000112679	dip	3.04647522745118	3.71315379383995	184.343560715327
chr6:30585009..30585028,-	ENSG00000204569	dip	43.2172557352427	42.6775253458695	132.009339571348
chr6:30614886..30614957,+	ENSG00000204564	dip	9.36231369253868	6.42863190189258	142.469480875414
chr6:30658745..30658786,-	ENSG00000137404	dip	37.2527964831994	18.2257799296172	131.531772418552
chr6:30688119..30688141,+	ENSG00000224156	dip	942.952189085413	223.260223913862	125.633606207288
chr6:30850697..30850739,+	ENSG00000204580	dip	43.290781381684	12.7779912477575	164.48595902057
chr6:31126291..31126399,+	ENSG00000137310	dip	18.4718497985253	4.21248838749181	233.2906586633
chr6:31515337..31515420,+	ENSG00000204498	dip	26.6178317702447	10.7037005804922	156.521655439798
chr6:31588451..31588477,+	ENSG00000231825	dip	9.6835495333035	3.9313501530178	136.915444155582
chr6:31588478..31588508,+	ENSG00000204469	dip	43.3437616335721	29.7552949207657	150.572900984377
chr6:31619742..31619778,-	ENSG00000204463	dip	3.35058123463109	3.72950612823651	145.092338158993
chr6:31620403..31620445,-	ENSG00000204463	dip	91.7841678716361	18.5457141742472	186.235390849702
chr6:31633902..31633919,+	ENSG00000263020	dip	14.6010390779854	11.8281576942676	129.700461421429
chr6:31939900..31939944,-	ENSG00000204348	dip	3.34890018595103	2.7699736315226	205.817037378215
chr6:32098013..32098071,-	ENSG00000204315	dip	4.45202562459976	2.92572729176861	147.882006305078
chr6:32121789..32121859,+	ENSG00000258388	dip	2.28631455049489	2.18368816306646	186.350433120207
chr6:32143828..32143921,-	ENSG00000204310	dip	8.13558228804662	3.49307101276599	194.22729300844
chr6:32939964..32939988,+	ENSG00000236227	dip	135.769186343437	59.9663986684541	124.350416261894
chr6:33168427..33168457,-	ENSG00000204231	dip	16.8039109825277	8.61520270393801	222.652546100215
chr6:33281832..33281863,-	ENSG00000231925	dip	85.587802390425	36.4935475731848	167.2276083405
chr6:33359582..33359667,+	ENSG00000237649	dip	47.4934581125716	14.7591260360978	129.427324118823
chr6:33378780..33378838,+	ENSG00000112511	dip	13.3293766340353	7.8111490711901	102.766570497458
chr6:33385655..33385719,-	ENSG00000112514	dip	75.4283438200257	27.2760437205167	167.370731184488
chr6:33385870..33385899,-	ENSG00000112514	dip	49.1047911350072	18.0138002401232	148.49847881221
chr6:34393834..34393854,-	ENSG00000124614	dip	1321.78950794867	296.377297930682	182.612897552486
chr6:34524049..34524089,-	ENSG00000124664	dip	6.02140399552041	3.97563974968802	207.309663719637
chr6:34524093..34524135,-	ENSG00000124664	dip	148.341065645261	117.325356244425	179.150987280798
chr6:36646476..36646498,+	ENSG00000124762	dip	274.647016832259	48.4591500675158	129.864408307306
chr6:36953905..36953964,-	ENSG00000137409	dip	67.1216510009758	22.8567260051377	134.779550618225
chr6:39197241..39197258,-	ENSG00000164626	dip	12.7816005713393	18.4795397302314	233.390491912124
chr6:4135775..4135822,-	ENSG00000198721	dip	8.45121426303106	4.28988998661486	117.81048145277
chr6:41754408..41754482,+	ENSG00000124593	dip	5.09502259839921	6.43405039543309	109.850889023281
chr6:42896865..42896939,+	ENSG00000137161	dip	5.3034654408292	3.79432230736378	241.681893162011
chr6:42989330..42989341,+	ENSG00000124541	dip	3.08298931023889	1.0432955966592	205.831441936881
chr6:43027105..43027183,-	ENSG00000112651	dip	50.5825282959028	25.3451477390808	128.468763434609
chr6:43197189..43197228,-	ENSG00000112667	dip	38.2567877666623	19.3943081360917	231.750046868955
chr6:43337180..43337244,-	ENSG00000171467	dip	2.10579659772018	1.90804948511072	80.2604166932562
chr6:43478068..43478103,-	ENSG00000204052	dip	5.23914877304571	4.56140462606593	113.72847502566
chr6:44225231..44225280,-	ENSG00000157593	dip	64.8517985249728	8.02151382796967	131.853921609054
chr6:7107999..7108031,+	ENSG00000124782	dip	3.41298421977593	1.89231508349003	225.230164990153
chr6:7108569..7108683,+	ENSG00000124782	dip	4.79520851540384	3.4740984572185	96.3512010771424
chr6:74171495..74171518,+	ENSG00000135297	dip	9.43885612049525	4.28189111791761	123.389019682033
chr6:76311568..76311623,+	ENSG00000112701	dip	6.83950936308318	5.44033232999315	56.6247352239787
chr6:83903061..83903113,+	ENSG00000013392	dip	5.11849270514983	5.87669557190301	245.568181966447
chr6:88411939..88412012,-	ENSG00000135334	dip	24.9363468981169	12.9208805759908	126.839448264735
chr6:89790459..89790479,+	ENSG00000146278	dip	192.450498428184	151.825773318419	153.036898980015
chr6:89790490..89790506,+	ENSG00000146278	dip	20.7521212758129	23.1184248232287	159.791566568901
chr7:100076765..100076861,-	ENSG00000166925	dip	28.6311591044591	12.452285823207	232.958688633867
chr7:100136811..100136879,+	ENSG00000106351	dip	6.15587360082889	2.8175738537933	194.755138275435
chr7:100271397..100271408,+	ENSG00000172354	dip	4.90778567465583	3.73676906022617	160.312188156863
chr7:100271411..100271434,+	ENSG00000172354	dip	76.2150098135097	29.0877376989388	184.977472552222
chr7:100303728..100303787,+	ENSG00000172336	dip	55.9946435871805	12.3529534348058	136.968115706988
chr7:100450328..100450398,+	ENSG00000146828	dip	33.5470411664579	4.98406259931377	119.111711693036
chr7:100860961..100860983,+	ENSG00000106400	dip	5.23658541509286	4.0963945413039	118.046596344737
chr7:102105289..102105319,-	ENSG00000160993	dip	14.65092217835	7.79519098477606	111.377524906011
chr7:106809432..106809455,+	ENSG00000105856	dip	14.0190855403584	8.31265931541193	251.113006652762
chr7:112579869..112579947,-	ENSG00000164603	dip	7.66225978685849	5.16327725859683	149.64379252272
chr7:134896234..134896304,-	ENSG00000105875	dip	7.53492151553363	4.28034034534614	158.640430314
chr7:148844516..148844577,+	ENSG00000197024	dip	22.4086329408906	9.84656132461319	111.166576111973
chr7:148892629..148892651,+	ENSG00000170265	dip	8.40333053612775	6.98183990372226	238.884690856843
chr7:150780545..150780597,-	ENSG00000164897	dip	25.0567198921751	14.2322613845461	196.931832824851
chr7:23719777..23719834,+	ENSG00000188732	dip	3.89827384421289	5.70629236940882	274.737078653358
chr7:2559399..2559416,+	ENSG00000106003	dip	142.980686616903	47.6934831338248	221.408092661501
chr7:29603477..29603510,+	ENSG00000176532	dip	8.93029319622648	7.32245619499482	111.488053862311
chr7:44621777..44621863,-	ENSG00000158604	dip	53.6116033157554	10.3186834909484	173.207177635526
chr7:44925044..44925156,-	ENSG00000146676	dip	3.91143090909186	4.97415638293063	33.8560999102544
chr7:5570229..5570234,-	ENSG00000267807	dip	4193.14515225497	1955.07846854166	131.7142573292
chr7:56119238..56119302,-	ENSG00000146733	dip	2.80051972335562	4.06378631169522	126.947963297386
chr7:56131942..56132009,+	ENSG00000129103	dip	84.3983509933825	18.6189312393782	131.177532439411
chr7:5632436..5632454,+	ENSG00000075618	dip	4.81389522736455	3.47485982254641	95.9657693536143
chr7:6388537..6388611,-	ENSG00000178397	dip	25.5865628320043	14.333866253673	158.086647944833
chr7:6523690..6523701,-	ENSG00000136240	dip	2.04185792558077	3.61441281522825	72.1732369357044
chr7:65447192..65447229,-	ENSG00000169919	dip	29.5348153118105	13.4138669830647	206.373209788334
chr7:6629621..6629668,+	ENSG00000146576	dip	16.3666936994675	10.431998044728	76.9779155509344
chr7:73868383..73868427,+	ENSG00000006704	dip	7.8186838837818	11.2119708788279	81.1251268843231
chr7:75508341..75508396,+	ENSG00000005486	dip	58.5127330152813	28.6969773885622	140.379643665367
chr7:75677251..75677337,-	ENSG00000127952	dip	21.5879591612552	6.62904701397176	128.391560995086
chr7:75931982..75932005,+	ENSG00000106211	dip	11556.0971625191	2605.15479623368	130.29754776928
chr7:76139845..76139887,+	ENSG00000243566	dip	17.4102602932388	10.0905841025205	200.027361339784
chr7:76139896..76139907,+	ENSG00000243566	dip	3.17559674914104	2.88190362724643	170.951792218519
chr7:92861671..92861707,+	ENSG00000004766	dip	10.8113752733669	3.72536413224377	183.768278060584
chr7:97910981..97911006,+	ENSG00000164713	dip	23.2099459470188	17.5868754481969	268.931805157932
chr7:98476148..98476190,+	ENSG00000196367	dip	9.773075189606	8.01484742580007	57.4477508925932
chr7:99063769..99063811,-	ENSG00000241468	dip	305.869399312593	43.3934127304268	198.212310104759
chr7:99686580..99686620,+	ENSG00000168090	dip	20.6788467123048	9.19264226604794	192.330474266175
chr7:99756293..99756360,-	ENSG00000146826	dip	26.038014719077	7.9115636019952	187.842072257631
chr7:99933730..99933763,+	ENSG00000121716	dip	20.0479071657508	16.2356505660711	241.35179386562
chr8:11660227..11660306,+	ENSG00000079459	dip	97.0383788628466	11.8428312843293	273.904941591856
chr8:11665952..11665983,+	ENSG00000079459	dip	2.77616847558174	4.91129109483324	324.152539496948
chr8:120885949..120885976,+	ENSG00000155792	dip	11.9969270173917	5.85513282338941	266.734548429565
chr8:125551338..125551425,+	ENSG00000147684	dip	392.200724660744	76.3919718381003	145.695581246554
chr8:125985531..125985571,+	ENSG00000180938	dip	8.08272979458148	5.37272486758064	160.776492553644
chr8:128748308..128748324,+	ENSG00000136997	dip	3.29942573857107	30.3399119530406	353.272628384561
chr8:143761905..143761921,+	ENSG00000167653	dip	2.81158068499141	5.47688570755462	299.109640011665
chr8:144099914..144099953,+	ENSG00000160932	dip	284.774248085691	110.629198689598	126.646451828497
chr8:144349606..144349656,+	ENSG00000250571	dip	7.23444919471734	9.15790116312882	178.628121883702
chr8:144623595..144623646,-	ENSG00000014164	dip	13.8782099961691	8.06397325814816	142.044847826655
chr8:144660485..144660521,-	ENSG00000147813	dip	13.8100870192734	4.93576181209997	151.649350701335
chr8:144679575..144679593,-	ENSG00000104529	dip	311.589504758532	64.5021674109169	151.540457256883
chr8:144679602..144679617,-	ENSG00000104529	dip	6.01181097870134	4.76657318214763	146.463432330397
chr8:144718171..144718244,+	ENSG00000183309	dip	22.3948984712971	6.99838710133962	145.820082409313
chr8:145051115..145051207,-	ENSG00000261109	dip	8.6044185360198	6.18500911944904	153.873801233449
chr8:145066471..145066503,+	ENSG00000178719	dip	0.97653075968225	4.03632470144544	180.474349383601
chr8:145149957..145150006,+	ENSG00000179091	dip	103.609745217018	23.8224834195795	108.108918660138
chr8:145159083..145159179,-	ENSG00000179526	dip	4.70288615884552	5.50279605010318	148.655928709986
chr8:145159357..145159373,+	ENSG00000179632	dip	15.5628245311418	12.2968328073454	224.274185918374
chr8:145515263..145515299,+	ENSG00000185122	dip	97.2516822407054	31.1268849584605	124.583745485549
chr8:145550505..145550523,-	ENSG00000261698	dip	14.7668526894127	5.41816469841952	157.83055598978
chr8:145669791..145669834,-	ENSG00000160949	dip	4.26329572503055	6.81025478742983	252.844232649194
chr8:145734433..145734493,+	ENSG00000167700	dip	14.4266135502651	6.56761198491273	125.943101540492
chr8:146078376..146078466,-	ENSG00000170619	dip	23.4010128525241	3.47209543299775	236.319277682904
chr8:146078860..146078917,-	ENSG00000170619	dip	2.4252647521246	3.67200142748341	286.399988320072
chr8:146126799..146126865,-	ENSG00000196150	dip	12.8662773225139	7.14635004622563	160.490059423933
chr8:21906433..21906563,+	ENSG00000158856	dip	4.27228311423395	5.17582835786111	197.702708828432
chr8:21966893..21966957,-	ENSG00000173566	dip	9.53072576325303	3.3833122524867	173.295905274329
chr8:21999362..21999444,-	ENSG00000168476	dip	69.0501273528031	16.1872539760371	123.771928849996
chr8:22423219..22423330,+	ENSG00000120896	dip	7.92411274494739	2.9525274364204	269.514647429417
chr8:37553292..37553317,+	ENSG00000183779	dip	121.816778110761	71.0450906324664	138.839440914978
chr8:37888016..37888092,+	ENSG00000187840	dip	46.7414330095792	12.2406728728166	138.81445378326
chr8:42396839..42396860,-	ENSG00000168575	dip	7.12844447040276	5.27702210858682	59.6532733880093
chr8:62627057..62627159,-	ENSG00000198363	dip	18.0074190020904	14.0848572122793	37.8148422985708
chr8:66754286..66754310,-	ENSG00000205268	dip	3.28806267011296	2.25401717580861	149.303437393753
chr8:82754388..82754426,-	ENSG00000104497	dip	1.54574078268227	2.20170860607362	189.267561559592
chr8:93977811..93977821,-	ENSG00000205133	dip	1.4568210249386	2.41306648913361	119.230302025338
chr8:9413410..9413451,+	ENSG00000173273	dip	6.38142765123199	5.05034954543225	181.654607519207
chr8:95653327..95653364,+	ENSG00000104413	dip	4.8788518278044	1.82579321325743	203.941825381219
chr8:95835495..95835537,+	ENSG00000164941	dip	15.9396674690631	7.93671221687733	184.123156023038
chr8:9911779..9911871,+	ENSG00000175806	dip	7.37119948391668	2.97154887927112	165.499259791325
chr8:99306423..99306472,-	ENSG00000104361	dip	6.73307573948034	4.21064640621629	62.8554218048906
chr8:99956662..99956684,+	ENSG00000164920	dip	17.2065707687912	12.1344324011942	133.660632630132
chr9:101017900..101017951,-	ENSG00000095383	dip	6.54055631590469	4.01038081208639	172.053315250689
chr9:114361665..114361719,-	ENSG00000106853	dip	5.93456084530808	2.12905230560098	224.236749619195
chr9:116139255..116139276,-	ENSG00000119431	dip	17.3305914742003	14.7344829942633	185.30819904757
chr9:117160738..117160782,-	ENSG00000106948	dip	3.92513110281832	2.3326462842382	220.443940387771
chr9:127020202..127020292,+	ENSG00000119408	dip	11.7824829074637	13.1861543485357	62.5570894066356
chr9:130213774..130213817,+	ENSG00000148356	dip	28.019653674573	12.8491630086118	155.199351113358
chr9:130547831..130547866,+	ENSG00000136807	dip	3.16069878410498	4.28377322890568	191.051671341663
chr9:130661823..130661915,-	ENSG00000160408	dip	8.22870189758652	4.65368833921301	138.478663403271
chr9:130743289..130743339,-	ENSG00000167106	dip	10.3922716469579	6.34120892516616	182.101944229042
chr9:130830451..130830521,+	ENSG00000148339	dip	31.6599713092067	14.3340164721889	238.016520643795
chr9:130922537..130922560,+	ENSG00000171159	dip	37.7646929263921	16.5281924867747	131.718176117894
chr9:130922565..130922635,+	ENSG00000171159	dip	111.982228785757	25.4139440770486	204.202488246501
chr9:130953817..130953876,-	ENSG00000148337	dip	85.0725545484437	37.7065878288232	165.612021829152
chr9:131314859..131314877,+	ENSG00000197694	dip	102.597645695284	38.990665170889	106.411252435815
chr9:131534188..131534227,-	ENSG00000160445	dip	22.1261025870965	8.76802686501333	253.672599187799
chr9:131843377..131843413,+	ENSG00000167130	dip	36.7003929583846	5.35223542236131	199.468302163262
chr9:133320339..133320356,+	ENSG00000130707	dip	59.1793931136207	24.4607109880114	144.479628288457
chr9:134000965..134001043,+	ENSG00000126883	dip	20.6564754753734	9.49780647158439	143.764504978265
chr9:135906087..135906135,+	ENSG00000148308	dip	28.1570818521948	10.8484955698464	147.0563502352
chr9:137533615..137533660,+	ENSG00000130635	dip	6.39629983920279	2.95891038692221	137.099778476565
chr9:139010696..139010764,-	ENSG00000238227	dip	20.5628841773688	5.78445790508205	189.557277075501
chr9:139581848..139581873,-	ENSG00000169692	dip	9.33841580927353	4.52681727041034	248.423990361276
chr9:139743853..139743878,+	ENSG00000054148	dip	60.9013115269829	24.5555727804897	213.376909939481
chr9:139940608..139940686,-	ENSG00000107281	dip	85.5983981666557	27.3813203967694	139.334264143033
chr9:139971921..139971981,+	ENSG00000197355	dip	15.6465210472858	7.20139046458441	133.327172279073
chr9:140095186..140095208,-	ENSG00000176058	dip	48.6332701147186	15.7168906997508	220.564805827299
chr9:140100113..140100215,+	ENSG00000188566	dip	20.56355713476	7.742597770722	137.305001763726
chr9:140135729..140135748,+	ENSG00000188229	dip	1431.48520065772	405.128584291527	136.6926806242
chr9:140317828..140317894,+	ENSG00000188747	dip	18.0840550665375	13.341312639379	221.128957025885
chr9:140513231..140513337,-	ENSG00000203993	dip	5.74047055341375	5.67972471062867	131.137742893261
chr9:25678373..25678464,-	ENSG00000198680	dip	4.78941267972749	3.05454194160629	245.164975713923
chr9:34612077..34612125,-	ENSG00000164967	dip	17.0951474912707	9.86140442068159	207.313334722567
chr9:34637718..34637791,-	ENSG00000147955	dip	6.34288316028186	5.0889763397049	178.311296931369
chr9:35103105..35103154,-	ENSG00000165283	dip	79.0594789262797	23.4579904056699	144.658382943288
chr9:35658262..35658372,+	ENSG00000159884	dip	9.61757255042844	5.69295181612316	121.799556614719
chr9:35665165..35665226,-	ENSG00000137135	dip	7.08968971734086	6.28599213960389	150.959116621806
chr9:36572851..36572932,+	ENSG00000165304	dip	14.9248818927585	3.6287533808864	174.086824838781
chr9:84304451..84304469,-	ENSG00000196781	dip	27.6280347525591	7.10201409001288	138.334120208043
chr9:86571641..86571680,-	ENSG00000165118	dip	8.92222975118756	2.82609863485225	251.214545723296
chr9:91150087..91150100,+	ENSG00000130045	dip	10.9144113569829	6.05358124230918	277.21512036891
chrX:115567767..115567784,+	ENSG00000087916	dip	38.8431599452906	21.1752311992783	45.0114718112557
chrX:117480036..117480139,+	ENSG00000131725	dip	8.31968019723769	7.00559304303644	68.7573748007765
chrX:118602399..118602414,+	ENSG00000005022	dip	554.445348151509	50.7738092168051	134.338832182743
chrX:134166376..134166394,+	ENSG00000134590	dip	100.811812023075	32.6712401611501	147.630789875254
chrX:13752832..13752889,+	ENSG00000046651	dip	6.45000967328436	1.78386586413406	174.102105738471
chrX:140271249..140271333,-	ENSG00000182195	dip	146.463794383722	80.4714336770743	143.935302971851
chrX:140271349..140271401,-	ENSG00000182195	dip	12.3082865620249	8.39282800090791	134.726969464589
chrX:146993428..146993446,+	ENSG00000102081	dip	4.57979372785726	2.81247386517305	234.646099753111
chrX:150151824..150151851,+	ENSG00000029993	dip	4.55080083162744	4.20212113732739	262.484007762927
chrX:1510994..1511012,-	ENSG00000169100	dip	539.893477323337	103.571252076982	153.253139525905
chrX:151999535..151999561,+	ENSG00000147383	dip	8.74398392937056	3.20557473549972	184.862446243549
chrX:151999569..151999594,+	ENSG00000147383	dip	8.27022032806721	6.29099634655647	237.943561356839
chrX:153059779..153059801,-	ENSG00000067829	dip	65.8213666597893	28.5793466281924	147.02056737768
chrX:153151586..153151644,-	ENSG00000198910	dip	7.9283631316309	6.18024464309461	235.527443972001
chrX:153238171..153238214,+	ENSG00000177854	dip	4.32111995938831	3.11514549939916	141.826780135218
chrX:153238220..153238248,+	ENSG00000177854	dip	3.74532293541078	3.9382131567374	179.347167662235
chrX:153599578..153599595,-	ENSG00000196924	dip	318.475824121529	137.426723547707	148.640177266021
chrX:153607564..153607693,+	ENSG00000102119	dip	111.364490941049	20.208290124014	178.635518821688
chrX:153626659..153626692,+	ENSG00000147403	dip	24.202933197027	9.12335239069867	232.4820645948
chrX:153657009..153657040,+	ENSG00000071553	dip	166.783515645581	46.4183343133536	147.595250058898
chrX:153665493..153665517,+	ENSG00000203879	dip	24.7441532393381	19.9501750706695	164.626760377382
chrX:153672468..153672502,+	ENSG00000071859	dip	41.1962777292906	11.5264100128266	232.326867533998
chrX:153707246..153707306,-	ENSG00000196976	dip	24.4268119765366	8.7846867412204	280.600635307717
chrX:153744434..153744492,-	ENSG00000071889	dip	6.07595582937764	3.10347198270936	127.390073758987
chrX:153775052..153775068,-	ENSG00000160211	dip	308.602325304818	126.314607708	124.583323131848
chrX:2609356..2609383,+	ENSG00000002586	dip	90.5132858835388	16.9485496299328	139.067019384638
chrX:40594972..40595017,-	ENSG00000180182	dip	3.55743499072474	3.19761851978353	175.321748009378
chrX:47004079..47004126,-	ENSG00000147123	dip	320.807196196872	86.5323365224717	134.854197319732
chrX:47004639..47004685,+	ENSG00000182872	dip	26.8538889650548	9.27629939398936	242.675735657992
chrX:47092400..47092431,+	ENSG00000102226	dip	49.1645235309719	26.9023603871275	129.473182191047
chrX:47420578..47420613,+	ENSG00000078061	dip	49.5419870477101	15.5457903173812	170.472232987019
chrX:48456135..48456210,+	ENSG00000101940	dip	4.34595200342962	3.46465771427086	259.319109610006
chrX:48755032..48755069,-	ENSG00000126768	dip	103.131152884144	20.6558727544901	159.478571625792
chrX:48776292..48776309,-	ENSG00000102096	dip	13.7443639082363	13.2294037016547	179.813554518696
chrX:48815133..48815189,-	ENSG00000068308	dip	6.032169155275	3.3685295015665	174.863949206897
chrX:48900871..48900890,-	ENSG00000068323	dip	27.6890606908021	13.4119084519726	101.373509942967
chrX:49028236..49028261,+	ENSG00000102007	dip	98.5556123282953	14.4510165110121	157.140313273396
chrX:49028265..49028289,+	ENSG00000102007	dip	37.5116404719838	10.8897807326884	182.883309283245
chrX:51636712..51636759,+	ENSG00000179222	dip	83.0924355848253	29.5788618793764	123.471665729801
chrX:53710917..53710998,-	ENSG00000086758	dip	18.5388374562041	7.75991668672225	229.578908423772
chrX:54835499..54835584,+	ENSG00000102316	dip	26.3167782337142	7.68243481460315	232.653427958855
chrX:70473957..70474049,-	ENSG00000147130	dip	9.53341539803804	4.84191899276551	188.559285200309
chrX:9754461..9754486,+	ENSG00000146950	dip	9.64113931147812	4.05012415756005	208.390380307552
chr1:10003372..10003465,-	ENSG00000162441	earlyPeak	8.77773886684608	2.24851965544308	157.03065297728
chr1:100503643..100503677,+	ENSG00000156875	earlyPeak	9.78289904110593	2.86038663114603	112.393681722084
chr1:10093188..10093291,+	ENSG00000130939	earlyPeak	14.9052620143297	11.1806252151769	40.7398878034891
chr1:10490477..10490553,+	ENSG00000175279	earlyPeak	5.56168030032608	2.10667913634895	135.166238946483
chr1:107599280..107599340,+	ENSG00000198890	earlyPeak	78.6303647224696	12.9496915152371	170.935827567539
chr1:108742862..108742950,-	ENSG00000085491	earlyPeak	38.5564585742509	8.71195017826626	149.487531016999
chr1:109289279..109289331,+	ENSG00000116266	earlyPeak	13.5019507038601	3.51044019865443	142.506726475691
chr1:109618566..109618636,-	ENSG00000197780	earlyPeak	33.576827982211	13.7900472161895	174.342301013795
chr1:112162433..112162469,+	ENSG00000116473	earlyPeak	3.87885964494971	4.7254469084793	171.822960096025
chr1:11333245..11333290,+	ENSG00000120942	earlyPeak	7.97202360043329	4.22638643235653	109.929634784424
chr1:11333546..11333573,+	ENSG00000120942	earlyPeak	4.02273718186304	5.66583801620363	208.072880003863
chr1:115053782..115053853,-	ENSG00000197323	earlyPeak	85.8012483306627	23.8169960567357	167.668379432182
chr1:115124218..115124254,-	ENSG00000116752	earlyPeak	133.162359594921	53.0752479074012	110.905850364659
chr1:115269663..115269678,-	ENSG00000009307	earlyPeak	4.73890906526992	7.28698777369506	156.160808195449
chr1:115292591..115292664,-	ENSG00000009307	earlyPeak	4.76100025307611	3.43187620738042	124.304217863648
chr1:117210290..117210376,-	ENSG00000143061	earlyPeak	17.7370327524501	5.26685163895753	132.802285711393
chr1:117910047..117910131,+	ENSG00000198162	earlyPeak	9.1995866383868	5.38704726259608	105.486258733444
chr1:145576028..145576076,+	ENSG00000131788	earlyPeak	10.3436432422405	2.16801451060421	127.102568363109
chr1:147071917..147071960,+	ENSG00000116128	earlyPeak	10.0972054316238	8.58959383250379	51.2254248862565
chr1:149824160..149824183,+	ENSG00000203852	earlyPeak	4.36142321923573	382.498756845085	39.8362177202369
chr1:150552066..150552093,-	ENSG00000143384	earlyPeak	187.919977063914	166.70239620781	93.6458312054018
chr1:1509931..1509994,-	ENSG00000160075	earlyPeak	22.4146942676134	10.8490560092754	55.1596814665615
chr1:151512775..151512792,+	ENSG00000143367	earlyPeak	36.0220687138418	15.354427350959	87.7108617961536
chr1:153700518..153700560,+	ENSG00000143624	earlyPeak	31.8363126433101	14.3392472876308	53.3905598089426
chr1:154531095..154531119,-	ENSG00000160714	earlyPeak	2.94440889825077	1.50385306192047	134.389620679569
chr1:156698294..156698317,+	ENSG00000143303	earlyPeak	9.20303314538874	7.43446662180602	43.3582759190808
chr1:157015496..157015586,-	ENSG00000132694	earlyPeak	7.79075225567285	6.62003270594939	51.3878946778176
chr1:157108130..157108173,-	ENSG00000117036	earlyPeak	5.54609330460197	2.89464919017132	101.137159433937
chr1:160175117..160175136,+	ENSG00000162734	earlyPeak	4.98149106770623	2.84362497685236	150.340676522235
chr1:160990954..160990973,-	ENSG00000158769	earlyPeak	13.8595683443762	4.59330460863781	148.405341114919
chr1:161736102..161736123,+	ENSG00000118217	earlyPeak	5.85451361173747	3.19411927236162	106.891683013013
chr1:162039558..162039587,+	ENSG00000198929	earlyPeak	3.37397383878519	2.80870462655483	189.494732251844
chr1:163291732..163291812,+	ENSG00000143228	earlyPeak	4.05100054056086	2.94268694037867	107.466041477481
chr1:1655723..1655803,-	ENSG00000248333	earlyPeak	11.8418405783352	4.07245024100278	89.0559525164503
chr1:168148169..168148221,+	ENSG00000143155	earlyPeak	9.13187873837764	3.52228626600012	100.630343697468
chr1:169337004..169337045,-	ENSG00000143156	earlyPeak	6.1548237538088	2.77367811736992	152.27325030223
chr1:169337412..169337497,+	ENSG00000117475	earlyPeak	6.22590342604441	3.54257248914426	130.126614398152
chr1:172502244..172502333,+	ENSG00000094975	earlyPeak	12.9865675654313	6.20742441239585	153.511006290449
chr1:174969054..174969143,+	ENSG00000116161	earlyPeak	24.3138326438629	13.1801823095879	148.510697012543
chr1:179923875..179923954,+	ENSG00000135837	earlyPeak	13.6594266159073	4.85793863151961	125.932085755297
chr1:180471947..180472028,-	ENSG00000135847	earlyPeak	8.47182110027406	4.57205542162538	63.8280923047137
chr1:182573514..182573534,-	ENSG00000143333	earlyPeak	6.0696960782194	7.74929636169642	41.0485036607688
chr1:183604911..183604928,-	ENSG00000162704	earlyPeak	12.8578559183322	3.358863820741	139.794607818972
chr1:184356231..184356262,+	ENSG00000116667	earlyPeak	8.21230612642795	3.9748060800976	121.754305373293
chr1:193028717..193028801,+	ENSG00000116747	earlyPeak	8.48973615901661	7.63345322608935	175.033437084029
chr1:19970797..19970842,+	ENSG00000158747	earlyPeak	7.77952681167315	6.70001472075987	153.802080690568
chr1:200379129..200379174,-	ENSG00000162702	earlyPeak	5.2074045620927	6.23194462015138	118.918667866723
chr1:201476274..201476288,-	ENSG00000159176	earlyPeak	6.10319527316579	4.71791895038412	57.3543504724284
chr1:203764742..203764769,+	ENSG00000058673	earlyPeak	5.57168898273933	2.25801713446095	135.810334824552
chr1:204485503..204485555,+	ENSG00000198625	earlyPeak	41.5966759589797	14.6291203938571	118.728080939241
chr1:210406121..210406162,+	ENSG00000082497	earlyPeak	6.02474394455965	3.04752235637391	93.2060907457073
chr1:21113105..21113186,-	ENSG00000127483	earlyPeak	12.0118424460039	3.47789518545953	83.0957458902612
chr1:215740709..215740748,+	ENSG00000136636	earlyPeak	11.5159491103839	6.49238243680685	170.448601367773
chr1:217804377..217804446,-	ENSG00000092978	earlyPeak	27.7913985365214	8.49868763686444	113.174754862786
chr1:218519393..218519489,+	ENSG00000092969	earlyPeak	5.69002270676742	3.72342669712214	194.229438679834
chr1:220219775..220219859,-	ENSG00000136628	earlyPeak	15.6032147913673	12.2039121099368	135.205332605256
chr1:220445757..220445819,-	ENSG00000118873	earlyPeak	8.33432763800004	3.55278689511707	78.9333104533476
chr1:222885884..222885916,+	ENSG00000162819	earlyPeak	6.8548576862628	2.21913027824951	127.939077694492
chr1:224301787..224301836,+	ENSG00000143756	earlyPeak	19.217705066304	8.22015477147179	175.558376829373
chr1:224370900..224370951,+	ENSG00000143753	earlyPeak	16.2016323834809	8.48943462047557	212.967262289598
chr1:225965518..225965553,+	ENSG00000143742	earlyPeak	25.1709526288339	19.9179496078994	114.649763084711
chr1:226187013..226187071,-	ENSG00000143751	earlyPeak	12.6835109779686	5.88682017972787	118.706779053787
chr1:226374373..226374464,-	ENSG00000182827	earlyPeak	31.3325817769891	7.05695949465114	138.712322541254
chr1:229761935..229762006,+	ENSG00000135763	earlyPeak	5.01188307920418	4.7395284224968	166.043346161553
chr1:231376867..231376943,-	ENSG00000143633	earlyPeak	9.78256885418315	3.41402509525817	137.684223423805
chr1:231473578..231473619,-	ENSG00000116903	earlyPeak	8.13333097182682	3.68460772245982	126.790937867794
chr1:231664390..231664479,+	ENSG00000116918	earlyPeak	15.0584092279069	7.14528934871393	113.677718936243
chr1:2323260..2323307,+	ENSG00000157916	earlyPeak	95.4085775725909	40.3827741246119	29.9975696981813
chr1:234509186..234509216,+	ENSG00000168275	earlyPeak	3.60666458550658	3.09180976605774	110.257985252873
chr1:235292137..235292170,-	ENSG00000173726	earlyPeak	124.100475511615	13.4153141517648	155.881193791468
chr1:235491875..235491895,+	ENSG00000152904	earlyPeak	12.4727798838771	4.74062681735543	104.938913988519
chr1:23670752..23670799,-	ENSG00000125944	earlyPeak	27.4262542785526	17.7631302890174	149.472385177428
chr1:236958554..236958628,+	ENSG00000116984	earlyPeak	6.16936774016947	3.05526346032019	149.384862468197
chr1:241803649..241803678,-	ENSG00000054277	earlyPeak	11.5447766008661	7.0850508838128	134.712738160904
chr1:243419306..243419422,+	ENSG00000054282	earlyPeak	5.76343136948964	5.07722040804209	53.1430233721473
chr1:244615199..244615238,-	ENSG00000035687	earlyPeak	21.4413372557229	8.03706257592471	75.2579414967286
chr1:244998947..244998975,+	ENSG00000203667	earlyPeak	12.4330075775448	11.5192790764101	162.862761349581
chr1:244998976..244999016,+	ENSG00000203667	earlyPeak	8.75589428184207	8.42075283485603	108.523054999956
chr1:245027766..245027800,-	ENSG00000153187	earlyPeak	43.7250763504895	32.0044964642515	147.939915139233
chr1:245027833..245027855,-	ENSG00000153187	earlyPeak	84.0892214522084	37.430855927225	112.188097650521
chr1:249132512..249132547,+	ENSG00000171161	earlyPeak	6.15951680573396	2.38379432461512	128.142080210382
chr1:25071930..25071944,+	ENSG00000169504	earlyPeak	24.1909624993331	8.32207013665979	156.812785190964
chr1:25558984..25559000,-	ENSG00000117614	earlyPeak	12.7808113704813	9.36331712124107	102.856054378069
chr1:25664791..25664833,+	ENSG00000183726	earlyPeak	61.5132018868865	13.009559422992	108.922485781817
chr1:25870089..25870161,+	ENSG00000157978	earlyPeak	8.84327160234309	7.62502719772294	41.0111441718391
chr1:28562617..28562681,+	ENSG00000130770	earlyPeak	224.784520218769	42.3348080090625	122.164258330549
chr1:29063439..29063486,+	ENSG00000198492	earlyPeak	40.7158879791402	13.3839062068996	132.829137038164
chr1:32403903..32403978,-	ENSG00000184007	earlyPeak	53.9902208649831	21.5600839881182	142.727936826162
chr1:32687995..32688014,+	ENSG00000084623	earlyPeak	78.2865504828191	25.3922501960853	40.6486946894076
chr1:33005020..33005077,+	ENSG00000160062	earlyPeak	7.61126213302231	3.97284292476515	140.615057675742
chr1:33116128..33116159,-	ENSG00000176261	earlyPeak	15.8679799434279	15.4997084576235	101.048148518421
chr1:3371222..3371243,+	ENSG00000130762	earlyPeak	4.1114555030638	8.72457373107366	20.9780889638811
chr1:36022979..36023012,-	ENSG00000142687	earlyPeak	15.9363725338592	5.56985287308427	53.3714426509724
chr1:36690011..36690092,+	ENSG00000054118	earlyPeak	21.6553998567517	14.8280962015357	127.412941104751
chr1:38478378..38478426,+	ENSG00000183520	earlyPeak	19.9728022863545	9.1527547660761	165.334601877269
chr1:38478432..38478466,+	ENSG00000183520	earlyPeak	2.2625532726533	3.03690168090581	142.352553641128
chr1:39338994..39339060,-	ENSG00000214114	earlyPeak	27.3491715637233	10.6700948973731	150.276672828075
chr1:39456911..39456986,+	ENSG00000174574	earlyPeak	28.4140748947916	8.48872701751977	144.654888961937
chr1:39571026..39571117,+	ENSG00000127603	earlyPeak	7.43909446817796	2.67882670024052	174.39709328642
chr1:41445331..41445397,+	ENSG00000171793	earlyPeak	16.9063088762379	6.16723720623052	179.593589436255
chr1:43283028..43283086,-	ENSG00000177868	earlyPeak	8.04005649133758	3.94564338766683	100.815655521405
chr1:43833263..43833293,-	ENSG00000066322	earlyPeak	5.12471205684968	6.03907502056901	55.2473135534077
chr1:44435646..44435697,+	ENSG00000132768	earlyPeak	17.8118919314539	3.50963498358726	117.857188336495
chr1:46049706..46049723,+	ENSG00000132780	earlyPeak	5.22040183909118	3.50197316104606	91.2233959122421
chr1:46859957..46860020,+	ENSG00000117480	earlyPeak	20.0519599327248	12.1823477962711	45.4691751174314
chr1:47799446..47799493,+	ENSG00000162368	earlyPeak	9.47894759496562	2.9619469316888	113.886667286973
chr1:47799542..47799624,+	ENSG00000162368	earlyPeak	12.1294744301706	3.99671233420253	160.253176214871
chr1:52195498..52195540,+	ENSG00000117859	earlyPeak	4.66151176863691	2.73397733348859	148.331987829472
chr1:52499443..52499499,-	ENSG00000198841	earlyPeak	14.9418396746262	8.0137760130241	111.733249333568
chr1:52520828..52520888,-	ENSG00000117862	earlyPeak	26.6089524175312	13.7184984767224	129.277801464545
chr1:52870263..52870294,+	ENSG00000134748	earlyPeak	42.3368517622699	14.7847034476459	49.8610016151789
chr1:53392926..53392987,+	ENSG00000116171	earlyPeak	4.61917979382702	4.1421284175884	117.259294050363
chr1:53480598..53480665,+	ENSG00000116171	earlyPeak	16.2540909594526	15.873683993776	100.818448477247
chr1:59249707..59249727,-	ENSG00000177606	earlyPeak	21.5930313012944	19.4916996237445	59.3826626645187
chr1:62190793..62190822,-	ENSG00000162604	earlyPeak	20.9260764105846	6.28658258233751	100.697655291395
chr1:62902687..62902806,+	ENSG00000162607	earlyPeak	6.70636597352843	6.93710978240794	121.435347421545
chr1:63988846..63988908,-	ENSG00000142856	earlyPeak	3.63153304652828	4.63839441107947	110.917283570876
chr1:6484829..6484843,+	ENSG00000187017	earlyPeak	18.6869663275007	11.335439677387	66.1713461821354
chr1:6662919..6662936,-	ENSG00000162413	earlyPeak	11.1498057041599	5.68122979678736	89.1964764365517
chr1:6673834..6673871,+	ENSG00000116273	earlyPeak	6.26405548777475	3.89985884581535	88.6005433615927
chr1:6673873..6673892,+	ENSG00000116273	earlyPeak	3.24674465976404	3.64485439540392	146.562876126021
chr1:67390665..67390698,+	ENSG00000198160	earlyPeak	4.84536155891603	3.14435507421922	154.647615275237
chr1:68150874..68150890,+	ENSG00000116717	earlyPeak	11.5714182924862	4.86728480940379	161.531737996795
chr1:71546690..71546730,-	ENSG00000132485	earlyPeak	20.8175407094304	12.348222807533	109.854269273768
chr1:75198828..75198868,+	ENSG00000162623	earlyPeak	6.20365794181308	2.10301528885866	143.952245269903
chr1:77685084..77685122,-	ENSG00000142892	earlyPeak	5.38944630648609	4.38341317642092	111.999703936937
chr1:78149041..78149142,-	ENSG00000036549	earlyPeak	12.3780777080412	8.26546674290967	156.843077039273
chr1:8086360..8086378,-	ENSG00000116285	earlyPeak	24.4180135377637	33.120994708822	151.957491586248
chr1:84944926..84944966,+	ENSG00000117133	earlyPeak	16.5703607761967	8.07280315684202	142.72370642149
chr1:85725317..85725367,-	ENSG00000162642	earlyPeak	26.3151115957467	8.01296512373622	125.760405471112
chr1:86046433..86046453,+	ENSG00000142871	earlyPeak	27.1489910057696	37.38624161268	109.423586320419
chr1:89458299..89458321,-	ENSG00000137944	earlyPeak	6.18858410742184	3.19036872374527	102.889511900552
chr1:90286562..90286617,+	ENSG00000171492	earlyPeak	9.06096344469657	4.49730550910163	107.241153960625
chr1:90460661..90460745,+	ENSG00000162664	earlyPeak	6.50211597322961	3.20482382215605	94.6873615366159
chr1:91966384..91966454,+	ENSG00000097046	earlyPeak	4.90203458324162	3.58735529915481	128.871367972541
chr10:102747286..102747333,+	ENSG00000107815	earlyPeak	13.2303815708017	5.00647949913078	181.988226154486
chr10:1034365..1034411,+	ENSG00000107937	earlyPeak	42.096854187725	32.2665419856419	144.380142022671
chr10:103825190..103825233,+	ENSG00000166189	earlyPeak	5.75525029059016	3.86582565931919	80.5309475008965
chr10:103892788..103892821,+	ENSG00000148840	earlyPeak	14.2833188687052	8.46224196393317	178.54857500082
chr10:104221137..104221188,+	ENSG00000138111	earlyPeak	6.34662630840562	8.86929169897139	27.1358294161348
chr10:104614008..104614042,+	ENSG00000166275	earlyPeak	9.21831931859131	5.86459242624547	84.4226209149043
chr10:105156198..105156248,-	ENSG00000173915	earlyPeak	102.540841432601	59.2220026714268	158.534202920812
chr10:1102303..1102379,+	ENSG00000047056	earlyPeak	6.60829915800952	4.94875548538653	150.458862192709
chr10:112327425..112327516,+	ENSG00000108055	earlyPeak	4.1505413362357	5.27751045924151	171.769820785008
chr10:112631661..112631695,+	ENSG00000150593	earlyPeak	33.5817403878905	13.5078518756857	88.8557768696242
chr10:112657929..112657944,+	ENSG00000150593	earlyPeak	3.29587777751486	7.03532580125261	94.9629753249252
chr10:112678904..112678964,-	ENSG00000214413	earlyPeak	9.37747084813574	4.90911807060428	106.562963449537
chr10:114206649..114206688,-	ENSG00000023041	earlyPeak	8.7914898819657	3.78939698606165	125.618194803087
chr10:114206689..114206719,-	ENSG00000023041	earlyPeak	6.18564919534112	3.82845347896797	130.570525467066
chr10:116064683..116064722,-	ENSG00000169129	earlyPeak	15.8113680885386	6.38742514402719	63.5087058529381
chr10:117820754..117820758,-	ENSG00000151892	earlyPeak	4.50166808488378	4.91542682937627	124.298872906905
chr10:118031691..118031706,-	ENSG00000151892	earlyPeak	19.8574991032098	5.02274097676086	103.702727342114
chr10:118764684..118764710,-	ENSG00000187164	earlyPeak	10.4014505030644	10.1471481360007	148.769207170715
chr10:120442897..120442902,-	ENSG00000151893	earlyPeak	2.56346820995101	5.09085337900736	134.045640650601
chr10:121410918..121410941,+	ENSG00000151929	earlyPeak	24.8397733039954	10.49227627519	141.080250025788
chr10:121652204..121652286,+	ENSG00000107651	earlyPeak	31.1532846337107	7.37526347168601	152.5767702944
chr10:123734683..123734738,-	ENSG00000107672	earlyPeak	18.646526434169	5.4528953491023	94.9069340097009
chr10:126107482..126107501,-	ENSG00000065154	earlyPeak	44.5546190012177	16.7559786699796	118.820039839587
chr10:126480381..126480470,-	ENSG00000203791	earlyPeak	13.0329013183889	7.28233779626791	131.883024988714
chr10:128593990..128594029,+	ENSG00000150760	earlyPeak	9.92555211465212	4.6726805399236	197.49270833795
chr10:131265496..131265522,+	ENSG00000170430	earlyPeak	20.6128676609124	9.24545819492142	42.2718197884947
chr10:13628933..13629012,+	ENSG00000165630	earlyPeak	19.1678287976962	7.43192021676982	132.449829200134
chr10:15130767..15130782,-	ENSG00000176244	earlyPeak	8.73993448492265	5.51703259834472	93.8999668359678
chr10:18948311..18948417,+	ENSG00000165997	earlyPeak	7.08282752974932	2.92878110157122	140.337606997236
chr10:22825620..22825656,-	ENSG00000150867	earlyPeak	15.8443855706439	15.6306669634996	151.121963739763
chr10:23003460..23003562,-	ENSG00000150867	earlyPeak	32.6145777433929	7.20365355105407	96.9332408466554
chr10:27149817..27149850,-	ENSG00000136754	earlyPeak	7.08864322629594	4.49555405969426	139.380154822557
chr10:27793209..27793247,+	ENSG00000099246	earlyPeak	23.1322378352065	15.4221741576487	160.764409309553
chr10:27793259..27793275,+	ENSG00000099246	earlyPeak	2.54211134556981	2.83661865117305	121.116308753052
chr10:32217717..32217781,-	ENSG00000165322	earlyPeak	14.6116163215491	11.7741986742025	152.399247529403
chr10:32345305..32345376,-	ENSG00000170759	earlyPeak	36.3987302544963	8.60906069885053	108.134062428374
chr10:38299546..38299686,+	ENSG00000189180	earlyPeak	7.32466640760205	7.38925657270127	124.70983151854
chr10:43892175..43892263,-	ENSG00000169813	earlyPeak	48.0155861402827	12.4864191749366	72.5854381119569
chr10:43904608..43904640,-	ENSG00000169813	earlyPeak	61.8605192915306	18.6549008155815	189.992557914771
chr10:44880536..44880553,-	ENSG00000107562	earlyPeak	97.8855693351875	22.9389602699432	150.777332317093
chr10:49514703..49514736,+	ENSG00000107643	earlyPeak	13.2439514254582	9.36596138004132	121.204387499315
chr10:52178108..52178181,-	ENSG00000198964	earlyPeak	13.5636577980332	5.99475513146811	200.384086612328
chr10:52383644..52383742,-	ENSG00000198964	earlyPeak	11.9715943261101	2.75979853312909	113.036453698953
chr10:54074962..54075047,+	ENSG00000107984	earlyPeak	8.42171532563788	5.62678732327266	176.390661348776
chr10:5726764..5726849,+	ENSG00000108021	earlyPeak	18.6802030188116	11.6458535797187	147.075978024383
chr10:60094758..60094774,+	ENSG00000072401	earlyPeak	16.8236781728463	6.71350668346353	118.875012976825
chr10:60145155..60145206,+	ENSG00000108064	earlyPeak	19.3147857105529	12.9757806672345	145.108410285666
chr10:62493223..62493293,-	ENSG00000151150	earlyPeak	5.97994832683399	2.7243076234925	170.828153834975
chr10:64576105..64576133,-	ENSG00000122877	earlyPeak	2.24820467903789	31.2974136782438	73.6443925801258
chr10:65281125..65281183,+	ENSG00000165476	earlyPeak	8.75521452014037	4.38797825867117	138.777122054197
chr10:69644404..69644425,+	ENSG00000096717	earlyPeak	11.2807941176654	4.8545291683813	157.519519361149
chr10:70091812..70091830,+	ENSG00000096746	earlyPeak	71.4413107885448	49.771517143301	127.208039148589
chr10:70091847..70091858,+	ENSG00000096746	earlyPeak	8.84782075075932	5.67588156751824	100.089397310463
chr10:70715914..70715943,+	ENSG00000165732	earlyPeak	18.9961691545406	23.4169510501795	197.130785850833
chr10:72575643..72575753,+	ENSG00000166224	earlyPeak	19.9407769873913	5.21836625123556	97.4547295325429
chr10:75545329..75545383,+	ENSG00000214655	earlyPeak	13.5295697983486	13.674976804256	29.0785151078239
chr10:75910969..75910989,+	ENSG00000156110	earlyPeak	8.24610357767432	2.45890245736182	76.6833548765303
chr10:75936542..75936557,+	ENSG00000156110	earlyPeak	8.23484589567254	4.03183437299354	101.126996270988
chr10:76995689..76995737,-	ENSG00000165644	earlyPeak	10.7434803259928	11.3481822129713	37.0056765977111
chr10:7829909..7829963,-	ENSG00000151657	earlyPeak	8.7013583622741	7.13372571992804	79.0427857727935
chr10:7830125..7830151,+	ENSG00000165629	earlyPeak	245.460676991873	45.6326573897576	156.506008591498
chr10:79793612..79793631,+	ENSG00000138326	earlyPeak	1264.62788870088	585.31762938089	159.170024588974
chr10:8097357..8097368,+	ENSG00000107485	earlyPeak	2.0109233165168	4.47439488151773	182.170079981868
chr10:89726687..89726691,+	ENSG00000171862	earlyPeak	4.68167109439762	7.05398363391074	118.713840665627
chr10:91011548..91011636,-	ENSG00000107798	earlyPeak	18.6102468004466	6.37061177480643	194.222503060281
chr10:95256356..95256408,+	ENSG00000138180	earlyPeak	11.5991621858523	9.41241514923826	103.232359267479
chr10:97803280..97803348,+	ENSG00000107443	earlyPeak	6.33393080038848	2.35152853376818	145.818317608293
chr10:98346732..98346783,-	ENSG00000077147	earlyPeak	20.6642149991886	10.2538276909261	126.517092205677
chr10:98592009..98592061,+	ENSG00000196233	earlyPeak	9.35719323011319	5.13608643517335	159.247425736029
chr10:99258135..99258195,-	ENSG00000155229	earlyPeak	30.2872501174516	24.3310356908447	34.4698844215938
chr11:101000445..101000465,-	ENSG00000082175	earlyPeak	6.06760193983569	5.717509779699	148.532404947917
chr11:102962874..102962927,-	ENSG00000137692	earlyPeak	21.525415006773	8.88883232671453	160.159648471929
chr11:108093329..108093375,-	ENSG00000149308	earlyPeak	5.07543253999343	2.19129556100686	134.93545856688
chr11:111750206..111750279,+	ENSG00000137720	earlyPeak	5.11308937888209	4.16109722989626	95.5135058224916
chr11:112097069..112097162,+	ENSG00000150787	earlyPeak	6.94764762730691	3.11137942109686	114.13941360116
chr11:114310164..114310236,+	ENSG00000076043	earlyPeak	10.7168431427488	5.84214097253544	170.878147642492
chr11:117947782..117947799,+	ENSG00000137648	earlyPeak	14.4626177368091	7.47014159685682	92.827032867968
chr11:118620048..118620062,-	ENSG00000110367	earlyPeak	37.367202178737	31.4221115514582	102.240974029966
chr11:118661632..118661669,-	ENSG00000110367	earlyPeak	19.5919834875844	13.801099571921	170.824591788994
chr11:118889041..118889062,-	ENSG00000118181	earlyPeak	1344.08510357023	333.626072923944	112.052297251085
chr11:120195992..120196023,+	ENSG00000181264	earlyPeak	5.35701271185264	5.0262756891208	56.8970620296411
chr11:121163466..121163497,+	ENSG00000109929	earlyPeak	9.70700469084973	6.17664435825886	130.972404286089
chr11:126275956..126275992,+	ENSG00000110080	earlyPeak	3.49595582839991	2.89859846305984	68.7017090586942
chr11:129939779..129939801,+	ENSG00000084234	earlyPeak	72.843710260418	18.6961915803492	102.656485442491
chr11:14521349..14521365,-	ENSG00000129083	earlyPeak	13.3281399754975	5.81046718096487	159.442874123689
chr11:14521379..14521418,-	ENSG00000129083	earlyPeak	24.6426361545705	12.1150691928981	140.993946976904
chr11:17099202..17099230,-	ENSG00000110700	earlyPeak	246.304988883279	201.08691267707	34.1766594664632
chr11:17229480..17229548,-	ENSG00000011405	earlyPeak	9.19246646068299	4.32771389516312	117.359568205489
chr11:18417890..18417941,+	ENSG00000134333	earlyPeak	5.5705885310319	2.37758609804999	146.295825044986
chr11:20385666..20385757,+	ENSG00000109854	earlyPeak	6.02567422281942	2.89246974287072	96.6457866014491
chr11:208773..208814,+	ENSG00000177963	earlyPeak	5.75631228096457	4.69124405591248	52.4968488211728
chr11:2158507..2158526,-	ENSG00000167244	earlyPeak	0.0156021611513599	108.46402916352	7.08950824984404
chr11:22851367..22851397,-	ENSG00000198168	earlyPeak	8.84274421409682	5.18908251113364	122.524725467453
chr11:2906995..2907013,-	ENSG00000129757	earlyPeak	0.787247084364443	29.7797611828917	78.2131584007869
chr11:30344624..30344684,+	ENSG00000152219	earlyPeak	5.15997767107751	3.8251893060642	90.6356111222391
chr11:3078616..3078662,-	ENSG00000110619	earlyPeak	13.8299679922558	3.66089534838989	177.843490994873
chr11:308143..308185,+	ENSG00000185201	earlyPeak	25.8052792355362	19.0635702525744	35.2521085158194
chr11:34937858..34937944,-	ENSG00000149089	earlyPeak	9.91528427165622	3.68184075662876	115.71878387214
chr11:34938158..34938204,+	ENSG00000110435	earlyPeak	11.1306365680858	4.90612601672007	172.952524930001
chr11:35684394..35684456,+	ENSG00000166326	earlyPeak	9.69791478611917	5.74490735486917	135.014799923596
chr11:369462..369546,+	ENSG00000182272	earlyPeak	10.3049215249015	11.8549977856723	41.8025580004046
chr11:3829763..3829832,+	ENSG00000148985	earlyPeak	7.11857517467085	5.37967022712042	36.8524959003746
chr11:4116005..4116047,+	ENSG00000167325	earlyPeak	9.27250823867278	4.26027265415713	132.982248178479
chr11:43333513..43333608,+	ENSG00000166181	earlyPeak	27.8935244429084	16.0476778266624	157.85137429119
chr11:441964..442029,-	ENSG00000185101	earlyPeak	8.52575317881396	8.51864086315129	32.3463837826044
chr11:44955917..44956006,-	ENSG00000175274	earlyPeak	5.97729535908208	3.09871588255683	143.301736932598
chr11:44972418..44972452,-	ENSG00000175274	earlyPeak	15.7844756268562	10.5692934429003	26.0787952430263
chr11:57509020..57509067,+	ENSG00000211450	earlyPeak	29.6379374537263	11.1550343993429	102.116462577102
chr11:576457..576493,+	ENSG00000070047	earlyPeak	14.079861923187	5.32868137264201	125.256488652182
chr11:58912240..58912355,+	ENSG00000166801	earlyPeak	4.68245810665225	4.77415816144346	93.8715354371895
chr11:62439218..62439260,-	ENSG00000162194	earlyPeak	3.79759983921114	3.3958063313728	70.5267773188929
chr11:62529074..62529085,+	ENSG00000168002	earlyPeak	5.37840918182282	2.41123157087995	92.2409734316593
chr11:65383227..65383317,+	ENSG00000197136	earlyPeak	72.0592589535217	33.7859420789901	74.1925032179789
chr11:65667846..65667868,-	ENSG00000175592	earlyPeak	2.56518387494906	16.7701573370492	160.314143298458
chr11:65770227..65770297,+	ENSG00000175334	earlyPeak	13.9088858969204	10.4575019795151	51.7926899582763
chr11:67007548..67007610,+	ENSG00000173120	earlyPeak	9.64486671222888	5.31581199223194	159.214400823086
chr11:67442079..67442102,-	ENSG00000132746	earlyPeak	4.51464252974261	2.41583637882806	92.7171248889365
chr11:68228189..68228237,+	ENSG00000110075	earlyPeak	75.3058321412408	16.9653681939057	106.014313434164
chr11:69467214..69467238,+	ENSG00000110092	earlyPeak	1.24986339719296	3.35360932086986	166.409213024666
chr11:69467344..69467411,+	ENSG00000110092	earlyPeak	7.39178602665527	8.43325125544369	175.705187730214
chr11:71791849..71791904,+	ENSG00000184154	earlyPeak	10.1609144318358	4.13770559978404	66.4930689895816
chr11:72492878..72492899,-	ENSG00000214530	earlyPeak	9.42308594214636	9.24331323798493	29.788720763782
chr11:73472096..73472204,-	ENSG00000175582	earlyPeak	29.6586244801298	13.3672029870205	171.290493522749
chr11:73587845..73587936,-	ENSG00000181924	earlyPeak	104.437924855514	59.5437834446687	38.0157227412318
chr11:77532171..77532210,+	ENSG00000087884	earlyPeak	11.0296416522928	6.06936334884845	67.7338369353757
chr11:777467..777507,-	ENSG00000177225	earlyPeak	21.249023770332	5.9123077876878	112.620234468647
chr11:82868158..82868179,+	ENSG00000165494	earlyPeak	13.1284494124696	7.19034620795381	54.9385236451742
chr11:85339623..85339655,+	ENSG00000171204	earlyPeak	10.3666759225641	11.2872622211474	133.254422537964
chr11:85376121..85376181,-	ENSG00000137504	earlyPeak	36.4483147779785	6.9507855709444	122.922550333086
[truncated: 1,859 more rows]
