# Supplementary material for: Transcriptional Dynamics Reveal Critical Roles for Non-coding RNAs in the Immediate-Early Response
Source: PLoS Comput Biol. 2015 Apr 17;11(4):e1004217. doi: 10.1371/journal.pcbi.1004217 (PMC4401570; doi:10.1371/journal.pcbi.1004217)
Supplement: S1 File — (GZ) [file pcbi.1004217.s018.gz › SupplementaryFiles/MCF7_HRG_mature_miRNA.tsv]

mirbase_id	kinetic_signature	p1	p2	t
hsa-mir-10b	decay	300.930182828392	1466.28784109843	59.9023489640279
hsa-mir-1257	decay	1.64529976550782	4.03437051604408	45.0351662437734
hsa-mir-1292	decay	1.9075298193103	3.81309340873337	47.2324481416927
hsa-mir-1343	decay	5.15477710770462	9.48953237790265	58.1456935435988
hsa-mir-146a	decay	9.10351901353556	108.499347692919	39.1058260121462
hsa-mir-148a	decay	13289.292217714	2591.67477084479	81.0067716305253
hsa-mir-151a	decay	46883.8454169994	5220.49011598755	64.6685245168181
hsa-mir-151b	decay	409.517748572685	68.9046961415724	54.5556207824922
hsa-mir-152	decay	236.418837448253	119.482883196835	58.5051863737123
hsa-mir-1914	decay	2.23379734971688	6.09111136373002	72.2802047673285
hsa-mir-192	decay	13583.2422089752	2352.43833890583	95.7639054021382
hsa-mir-2355	decay	44.0270121992563	12.5764647275165	45.5947021871041
hsa-mir-27b	decay	293357.537644492	22252.4466139296	68.631754130144
hsa-mir-320e	decay	0.533610641314035	2.56513722784758	55.3555821839298
hsa-mir-3613	decay	27.9938012425626	25.0384165537651	70.20265988277
hsa-mir-3925	decay	9.16328123976473	9.15708097839843	65.8109903283261
hsa-mir-4662a	decay	48.3934158740339	29.4971755139073	83.6874214170393
hsa-mir-4662b	decay	48.3934158740339	29.4971755139073	83.6874214170393
hsa-mir-4699	decay	0.681016155731543	2.29717522350781	47.550879143609
hsa-mir-4746	decay	63.5761244514627	40.5433607370422	89.042192014784
hsa-mir-500b	decay	11.0641281073925	10.3738140960104	61.8003443190229
hsa-mir-516a-1	decay	8.98498935174714	12.3404749765018	76.550021726168
hsa-mir-516a-2	decay	10.6298317450655	9.18039689399601	58.9344688995503
hsa-mir-548ay	decay	1.91396747069966	9.02219879873459	33.8069200822354
hsa-mir-598	decay	72.4027354606748	21.1382498743969	55.308550306929
hsa-mir-605	decay	0.639215196598624	2.88118581251397	56.6858844020499
hsa-mir-6511a-1	decay	4.77766960038179	3.90613757110849	47.0712364190839
hsa-mir-6733	decay	1.30535327925743	2.05832734118755	51.2314577676601
hsa-mir-6860	decay	0.596189544022728	1.83959106423361	50.7653703187211
hsa-mir-6862-2	decay	3.70559808415573	3.58537888815647	31.9927753871684
hsa-mir-6877	decay	1.58825864964792	3.50248397273517	54.0191711901635
hsa-mir-7151	decay	1.97381343746559	3.70210314203642	65.1858405702709
hsa-mir-92a-2	decay	30816.198035008	3685.60466201218	76.6146265583412
hsa-mir-1285-1	dip	1.88442196070806	3.53583203599473	280.458266384045
hsa-mir-139	dip	1.70829375000515	2.39245901376793	185.477719912999
hsa-mir-1538	dip	1.12181478157267	3.57002440393896	185.371442648583
hsa-mir-224	dip	2.31045764374668	3.32748392805441	258.479473433803
hsa-mir-3163	dip	1.21583187206132	4.62779847914228	223.576501452848
hsa-mir-3186	dip	2.06248188072564	2.84095441194515	175.253000277196
hsa-mir-3662	dip	0.575872732284769	1.5332512341546	262.363583717984
hsa-mir-3929	dip	11.9109232048826	5.6242653355505	159.132371961616
hsa-mir-4636	dip	0.669105084589716	1.57714196781373	220.078159328687
hsa-mir-4755	dip	1.63631979813449	2.68927382707436	179.428791830335
hsa-mir-5000	dip	11.0458376786426	10.2020306213595	246.11134314888
hsa-mir-522	dip	1.43856228107666	3.39557635005919	289.700253119041
hsa-mir-548h-3	dip	1.50536929865469	2.84515875186653	189.580997565441
hsa-mir-548n	dip	2.53039016970372	3.31677047259146	251.242082547845
hsa-mir-676	dip	10.5304805324195	5.20981748277154	198.255197081423
hsa-mir-6818	dip	1.24716117426046	2.70378569723573	201.717454324254
hsa-mir-6857	dip	1.16221679085682	2.1941205725629	219.175895272729
hsa-mir-937	dip	46.2234506906565	12.7525200610225	224.253162339088
hsa-mir-124-2	earlyPeak	0.002017618165606	15.3057574694595	4.99332894242985
hsa-mir-124-3	earlyPeak	0.001076954389533	11.4214669978778	6.90767670396045
hsa-mir-1283-2	earlyPeak	2.38092336010029	2.77476582436144	118.954492716245
hsa-mir-1287	earlyPeak	42.1094273647632	53.1944509054821	86.9761438267008
hsa-mir-1306	earlyPeak	5.7316469112045	5.63522477408441	82.0717876035492
hsa-mir-30e	earlyPeak	12622.9113972007	2111.08787034643	53.4524104110468
hsa-mir-3121	earlyPeak	0.189986692327903	3.27740786097619	133.25774655902
hsa-mir-3138	earlyPeak	1.4012759858892	2.12812121948009	75.2405756934967
hsa-mir-34a	earlyPeak	1474.45904252211	293.452197558186	53.9608685278407
hsa-mir-3688-1	earlyPeak	4.9941842202599	5.54382149007692	150.483641576999
hsa-mir-3688-2	earlyPeak	4.9941842202599	5.54382149007692	150.483641576999
hsa-mir-3928	earlyPeak	18.8613315994475	5.64473033435643	119.088666042613
hsa-mir-421	earlyPeak	2658.55608210197	251.261687917038	117.496820209246
hsa-mir-4802	earlyPeak	2.35203713924148	2.78102940417453	101.84765149508
hsa-mir-5091	earlyPeak	0.969235381792558	2.00910458524311	122.517242869974
hsa-mir-5100	earlyPeak	1.02884247109994	2.81800077062732	75.9450942454709
hsa-mir-512-2	earlyPeak	1.74294219079871	3.55265785372063	68.2290043518296
hsa-mir-641	earlyPeak	70.5734728563668	14.6003149880458	92.6069632769057
hsa-mir-6744	earlyPeak	2.52229362784113	3.05787673224689	165.988425027672
hsa-mir-6772	earlyPeak	2.57854383852795	6.27378112655695	63.3827201707685
hsa-mir-6783	earlyPeak	0.655448522768489	3.73130077575085	98.4423504065767
hsa-mir-6793	earlyPeak	0.83115225731481	3.00399970743555	98.3448830065052
hsa-mir-6836	earlyPeak	1.15644826353068	1.4941171317069	120.918348103846
hsa-mir-6892	earlyPeak	0.803981528179748	7.29315018066882	126.644893878954
hsa-mir-93	earlyPeak	14514.2064206713	1663.39108048291	60.6466122433939
hsa-mir-3159	latePeak	1.24048776301732	3.12877145223951	413.509533476077
hsa-mir-34c	latePeak	2.65179780031794	3.86678392406157	336.812750658849
hsa-mir-3918	latePeak	1.06583801640877	3.4555559328916	317.081220584277
hsa-mir-5701-2	latePeak	1.46781551539711	3.04079716663212	356.479039321186
hsa-mir-6798	latePeak	4.28512017559986	5.42476216399197	358.630141545081
hsa-mir-6859-2	latePeak	0.649979899601139	3.91123616486994	360.391553292483
hsa-mir-223	lr	1.43967735132966e-27	-9.62017450847172e-71
