# Supplementary material for: Transcriptional Dynamics Reveal Critical Roles for Non-coding RNAs in the Immediate-Early Response
Source: PLoS Comput Biol. 2015 Apr 17;11(4):e1004217. doi: 10.1371/journal.pcbi.1004217 (PMC4401570; doi:10.1371/journal.pcbi.1004217)
Supplement: S1 File — (GZ) [file pcbi.1004217.s018.gz › SupplementaryFiles/MCF7_HRG_ncRNA.tsv]

cluster_id	ensembl_gene_id	kinetic_signature	p1	p2	t
chr1:109642799..109642834,+	ENSG00000238881	decay	2257.57016655533	2235.18584618366	40.9059572258875
chr1:16860716..16860718,-	ENSG00000252099	decay	0.457918963874786	1.16477845338056	52.7262411095479
chr1:232967929..232967931,-	ENSG00000206835	decay	35.3458176461437	71.3076078302151	52.4191088708515
chr1:65533390..65533443,-	ENSG00000231485	decay	0.036099820236141	1.9400748982162	47.5980505907431
chr1:68297969..68298004,+	ENSG00000232284	decay	0.00266104803470455	0.258404802656427	24.9093773339286
chr10:8093226..8093237,+	ENSG00000232638	decay	6.60821350274616	2.58824282306946	43.5554325914082
chr11:118781361..118781392,+	ENSG00000264211	decay	9.83614272858359	22.1975339320151	60.234529303873
chr11:65265673..65265687,+	ENSG00000251562	decay	2.84270769140742	3.40340678192234	37.4297692093317
chr12:122238977..122239011,-	ENSG00000212694	decay	1.22045462792928	0.616501408295513	40.6915249575007
chr12:123849462..123849540,+	ENSG00000256092	decay	2.38802144886333	3.84644642842286	83.8259411855395
chr12:127650900..127650948,-	ENSG00000239776	decay	397.136466061616	342.908643012243	39.4365618266824
chr12:28472393..28472394,-	ENSG00000252237	decay	100.26573731544	119.255442819979	55.1404957149824
chr13:34250861..34250948,-	ENSG00000230490	decay	4.31163112434133	6.30181991399406	51.9711658332917
chr14:20811469..20811488,-	ENSG00000252678	decay	53.1345552107054	38.1447906506894	35.2427253978241
chr14:20811546..20811584,-	ENSG00000252678	decay	603.042037834945	828.205940680008	27.4994685397097
chr14:75761099..75761114,+	ENSG00000259687	decay	0.706904945568813	2.10954194851716	37.1326413789046
chr15:88119982..88120003,+	ENSG00000259527	decay	0.162882865570628	1.37865104426849	32.4353382027914
chr16:21312223..21312242,+	ENSG00000189149	decay	1.41369133695185	1.56887319280074	40.400489778528
chr16:2205352..2205359,-	ENSG00000206630	decay	23.1572376875948	13.2726140215249	31.0829726005545
chr17:47026878..47026882,-	ENSG00000200903	decay	5.64096739205629	4.71491710532378	63.4243714862957
chr2:48567962..48567967,-	ENSG00000251889	decay	106.807098365037	232.000587537853	56.0093179364869
chr2:85955456..85955460,-	ENSG00000199687	decay	67.7894804754444	154.075792410443	65.1313024439418
chr20:19738237..19738292,+	ENSG00000233895	decay	4.93100365080321	8.42545898321104	23.6829680539918
chr20:32582205..32582236,-	ENSG00000228265	decay	2.1272934954627	6.50037941542557	59.2917708214103
chr21:17791712..17791775,+	ENSG00000215386	decay	0.602740263028634	2.85668286133169	21.3864961525868
chr21:9825965..9825990,+	ENSG00000264462	decay	6.02839724747644	11.6674882742972	66.0258843017645
chr3:160233015..160233029,-	ENSG00000238741	decay	72.2180256906143	117.297968554101	72.8610430909076
chr3:169482824..169482835,-	ENSG00000200182	decay	43.9443850279827	66.0483943109295	59.5934300171604
chr3:169482840..169482855,-	ENSG00000270141	decay	232.065521609596	162.526967368568	52.9225722965599
chr3:30346024..30346025,-	ENSG00000199927	decay	4.67344864633782	15.3028093122217	39.7007292814701
chr4:179038012..179038013,-	ENSG00000253000	decay	0.415827698223738	0.939245901027237	40.8458579454582
chr4:2263809..2263854,-	ENSG00000265080	decay	38.6914682066283	28.7185768919672	92.9366794537581
chr5:116790756..116790798,+	ENSG00000248663	decay	19.5779655626001	11.6557022137885	41.8710029698188
chr5:133561287..133561304,+	ENSG00000266751	decay	0.00122974207973613	0.966793919489972	10.4313835911508
chr6:150647895..150647900,-	ENSG00000201628	decay	18.7484983379046	25.8178593510504	53.3241898986593
chr7:148638615..148638633,+	ENSG00000252310	decay	0.000741794525775602	0.293691025466555	22.0199557405818
chr8:33370991..33370996,+	ENSG00000239039	decay	0.575204299016668	1.68591087718306	54.5236342773376
chr9:132250908..132251042,+	ENSG00000204054	decay	2.1783980643578	3.38584255085933	72.516152027714
chr9:132251160..132251219,+	ENSG00000204054	decay	10.895658823185	20.6245201227477	91.6834882826786
chr9:41955058..41955102,-	ENSG00000226007	decay	6.04773019584986	3.04787200163833	41.364791161515
chr9:74920335..74920367,+	ENSG00000225434	decay	0.0255924844473169	0.953021198499914	26.1357270349996
chrX:71960688..71960693,-	ENSG00000201271	decay	6.31093663026852	11.1831177992184	55.5401512068691
chr1:147735749..147735753,+	ENSG00000199879	dip	27.4107803017188	17.6312485078885	187.965814373911
chr1:213031418..213031449,-	ENSG00000198468	dip	0.396509416558781	0.38743083656542	232.479715912227
chr11:69294647..69294668,-	ENSG00000255774	dip	4.53372714614373	5.87681577339799	289.661672526201
chr14:91294493..91294523,-	ENSG00000258884	dip	0.773585519517065	2.05597846547356	224.366893773524
chr15:101389945..101390002,+	ENSG00000232386	dip	5.34999010110315	3.30598856508837	70.0878908250032
chr15:45459704..45459750,-	ENSG00000259539	dip	1.01161431967398	0.928363059279562	195.769664516354
chr17:56160768..56160786,+	ENSG00000264364	dip	161.906651246158	38.3352352709522	183.348822469775
chr17:56736656..56736674,-	ENSG00000202077	dip	46.8949828910106	39.8856440435888	241.225328162292
chr2:1629176..1629196,-	ENSG00000203635	dip	1.28382250622054	2.05779275935956	171.790508067543
chr2:171627404..171627456,+	ENSG00000239467	dip	0.76379110766277	0.738845989561674	133.073927833616
chr4:119199904..119199923,+	ENSG00000269893	dip	104.143361193991	43.7219535685634	139.155782716313
chr5:180650116..180650124,-	ENSG00000264732	dip	0.895379925673999	3.01766943448713	201.624316302173
chr6:135818979..135819059,+	ENSG00000231028	dip	1.06513682996571	1.26228114297423	195.967147545462
chr7:39773005..39773067,+	ENSG00000188185	dip	0.439722624000211	2.50215807373948	329.590985846347
chr8:69765397..69765409,-	ENSG00000254337	dip	1.13439410896338	1.41400720137593	224.375552432505
chr9:140063847..140063858,-	ENSG00000263697	dip	7.33034659320563	16.7201959150278	269.78258498838
chr9:140063873..140063890,-	ENSG00000263697	dip	23.7515693835961	18.4669052888381	266.733753604093
chr9:140064092..140064112,-	ENSG00000263697	dip	0.799788219516895	1.23631142669251	197.980145813305
chr9:140064122..140064139,-	ENSG00000263697	dip	0.278812762647141	0.433423314550585	132.452082247966
chr9:3526461..3526499,+	ENSG00000232104	dip	3.86552786322959	8.61123367116898	305.943480271765
chr1:145382755..145382759,+	ENSG00000201558	earlyPeak	44.0423928783268	54.3056891792004	24.527824442953
chr1:150209313..150209318,+	ENSG00000222222	earlyPeak	4.96256074777894	61.6515980883893	40.590502102398
chr1:173991614..173991629,+	ENSG00000224977	earlyPeak	0.673638960418497	2.87868858068038	34.2209783685042
chr1:173991633..173991655,+	ENSG00000224977	earlyPeak	0.794005743307581	2.38010598997599	42.1481893810281
chr1:173991666..173991692,+	ENSG00000224977	earlyPeak	0.0168857486964165	1.67693911408894	57.4510219185972
chr1:210547610..210547615,-	ENSG00000200972	earlyPeak	1.59326368341583	1.99335422705619	134.637473096497
chr1:233584524..233584527,-	ENSG00000252501	earlyPeak	0.632747582960879	2.10904583829413	131.712324471976
chr1:28907004..28907024,-	ENSG00000207314	earlyPeak	0.00117009277370097	1.39985168541934	12.9885781071532
chr1:59250432..59250470,+	ENSG00000234807	earlyPeak	0.00113368072907552	2.18480364157188	16.9621050786038
chr1:7279419..7279423,+	ENSG00000207056	earlyPeak	0.0483576941470479	4.6188832988777	35.9848717117213
chr1:762885..762905,-	ENSG00000225880	earlyPeak	0.781086950518519	1.74717580598132	132.548937998067
chr1:8266648..8266655,-	ENSG00000200975	earlyPeak	0.573103380286286	1.31814588375186	125.220026334556
chr1:91123303..91123309,+	ENSG00000199666	earlyPeak	0.00454750967520453	0.958506124920903	69.6145098238048
chr1:94713418..94713436,+	ENSG00000231363	earlyPeak	0.0116327825353589	1.29248449557637	100.572526164449
chr10:106028656..106028685,-	ENSG00000266852	earlyPeak	0.00281483315807833	1.41922967238871	25.9032565509383
chr10:134232503..134232535,+	ENSG00000231705	earlyPeak	0.0247354059782373	1.30484158779165	38.3949231932017
chr10:16518003..16518005,+	ENSG00000223156	earlyPeak	0.000686332316933456	1.40117154313939	10.5600151269223
chr10:33247574..33247613,+	ENSG00000229656	earlyPeak	0.000196949743632123	1.64852585344969	21.6959573027107
chr10:35930219..35930229,-	ENSG00000264780	earlyPeak	0.0743623522588729	1.25455928537053	71.1419198961074
chr10:91461133..91461151,-	ENSG00000235100	earlyPeak	0.00346593762551662	1.14484001226591	54.3436412707648
chr11:10823145..10823156,-	ENSG00000238622	earlyPeak	0.469040258591949	3.12210064832684	147.477643637052
chr11:122930121..122930134,-	ENSG00000202252	earlyPeak	1.28796593294781	1.85175564385902	61.2636901773126
chr11:62609281..62609282,-	ENSG00000222328	earlyPeak	0.461609602662275	2.59327006929911	47.0116804345864
chr11:64915056..64915059,+	ENSG00000222477	earlyPeak	0.0248860243426301	1.66720740537344	88.0684515236075
chr11:65189998..65190030,+	ENSG00000245532	earlyPeak	0.0290760655850323	0.770481827239377	126.556548155574
chr11:65265103..65265116,+	ENSG00000251562	earlyPeak	0.858187015093892	1.26323692745565	90.6609801128652
chr11:65266507..65266522,+	ENSG00000251562	earlyPeak	282.513061740774	385.256740395418	147.450969113382
chr11:65266850..65266861,+	ENSG00000251562	earlyPeak	3.13635434519457	8.4982391973273	153.794694920076
chr11:65268487..65268498,+	ENSG00000251562	earlyPeak	4.65223586654069	20.7126028455644	138.816817933437
chr11:69294719..69294731,-	ENSG00000255774	earlyPeak	3.66738420677414	2.93952514298769	55.0820417769662
chr12:122239726..122239748,-	ENSG00000212694	earlyPeak	0.412937429894363	1.13435410813444	128.642721434549
chr12:122241041..122241062,-	ENSG00000212694	earlyPeak	0.032389966914349	1.41280458756242	52.6942730038164
chr12:127650966..127650970,-	ENSG00000239776	earlyPeak	6.51111210189162	7.66749133026764	109.573167828411
chr12:13068454..13068484,+	ENSG00000207817	earlyPeak	0.990269265090101	4.29680926739653	208.926188759866
chr12:25557364..25557366,-	ENSG00000201439	earlyPeak	0.773251732355466	2.75497020586693	77.4437167829431
chr12:62997201..62997215,+	ENSG00000199179	earlyPeak	0.00101654372760317	2.36556535928046	21.0654360476609
chr12:6690851..6690855,-	ENSG00000251898	earlyPeak	0.181148969343596	1.25555992648597	179.955984685673
chr12:67463415..67463435,-	ENSG00000256248	earlyPeak	0.0146067584607384	1.42661114792897	20.489772662613
chr12:98811813..98811817,-	ENSG00000201296	earlyPeak	4.71667989580092	12.1347604369823	157.780636810394
chr13:45910578..45910583,-	ENSG00000253051	earlyPeak	0.738718990859126	1.10101895402742	189.928285952301
chr14:100070869..100070889,+	ENSG00000247970	earlyPeak	0.00247328561042246	2.03676137916466	11.0540661297572
chr14:20811394..20811405,-	ENSG00000252678	earlyPeak	0.894451466620983	3.98803551759057	36.3052575999631
chr14:20811496..20811529,-	ENSG00000252678	earlyPeak	98.6279067655748	82.6610701974756	36.5096690533817
chr14:50506565..50506580,-	ENSG00000258929	earlyPeak	0.0173606681690623	0.834941849903144	69.5677253649233
chr14:50506589..50506613,-	ENSG00000258929	earlyPeak	0.0025929897983136	1.20176981302894	39.6533241875405
chr14:77425972..77425985,+	ENSG00000258602	earlyPeak	1.48273216189351	14.14249328602	113.232552076625
chr14:77426020..77426027,+	ENSG00000258602	earlyPeak	0.00772989618705883	1.36432436233316	104.329508386293
chr15:96876465..96876479,+	ENSG00000222651	earlyPeak	0.0297672475228858	1.26836141323318	88.2838698895557
chr15:97839519..97839542,+	ENSG00000259485	earlyPeak	0.000348167758917115	1.63769351062244	5.18827764221545
chr16:19509930..19509934,+	ENSG00000222750	earlyPeak	81.9346171384392	155.801526826971	106.931050763805
chr16:4303767..4303825,-	ENSG00000262468	earlyPeak	17.4491535195297	10.1499881787145	41.293453272904
chr16:69600218..69600268,-	ENSG00000223109	earlyPeak	0.000815878966993521	1.58491225200177	23.2230322623203
chr16:81110629..81110656,+	ENSG00000245059	earlyPeak	0.0159914340934481	1.52170553641827	50.7649882261047
chr16:81348528..81348578,+	ENSG00000261609	earlyPeak	38.1049909881414	10.4467512837404	157.392115870479
chr17:41177220..41177282,+	ENSG00000267267	earlyPeak	0.00313312396112332	1.65938080042964	9.79258769187674
chr17:41466199..41466222,-	ENSG00000188825	earlyPeak	6.34214912138644	11.4878278559731	35.0994237350149
chr17:57918183..57918199,+	ENSG00000199004	earlyPeak	1.73668319117681	9.87703381663426	91.545515535397
chr17:57918299..57918329,+	ENSG00000199004	earlyPeak	0.948055280001196	6.82064197131995	164.526065495384
chr17:57918343..57918368,+	ENSG00000199004	earlyPeak	0.534844717685711	2.85764032795632	112.400930157643
chr17:57918463..57918513,+	ENSG00000199004	earlyPeak	15.7669004952849	57.0612782863839	139.297861261212
chr17:57918547..57918564,+	ENSG00000199004	earlyPeak	7.91385950432678	15.7836059315811	178.683413839443
chr17:62497051..62497064,-	ENSG00000265387	earlyPeak	0.0063823096078052	1.24593095763275	24.6632938367492
chr17:79008621..79008676,-	ENSG00000226137	earlyPeak	0.00385214897489899	1.30587029838394	26.1189735536539
chr17:8076897..8076912,-	ENSG00000200463	earlyPeak	120.209093269607	83.7603551183553	57.0160508096705
chr18:20513307..20513369,+	ENSG00000264817	earlyPeak	1.41273848292885	1.81764957655608	196.444228386281
chr18:20513381..20513401,+	ENSG00000264817	earlyPeak	0.111626298135319	1.14922138524198	145.925373173348
chr18:47015674..47015676,-	ENSG00000202093	earlyPeak	0.0340364175566533	1.18150604048411	43.732833805249
chr18:47340483..47340506,+	ENSG00000251992	earlyPeak	0.981024678412717	2.71631392422109	64.915429311282
chr18:798133..798134,-	ENSG00000206687	earlyPeak	0.62503933055861	4.0494979523417	113.336517605009
chr19:1021505..1021517,+	ENSG00000207357	earlyPeak	0.00032918542791403	2.27266568075406	9.82168902462717
chr19:10220437..10220441,+	ENSG00000238531	earlyPeak	0.0429334127142127	0.58901911716411	134.275476317311
chr19:11750543..11750565,+	ENSG00000197332	earlyPeak	0.00480772178371997	0.70888973504734	35.1748521956978
chr19:18392894..18392911,+	ENSG00000267959	earlyPeak	10.8873021237725	22.9649639960671	51.3395584068228
chr19:28284582..28284618,-	ENSG00000261824	earlyPeak	0.00204286123964963	1.18393509185053	34.3382170067793
chr19:36236282..36236289,-	ENSG00000264166	earlyPeak	0.460413770488405	1.14810855980563	39.3877616169743
chr19:37178284..37178348,-	ENSG00000225975	earlyPeak	3.28237200434662	3.67562776209948	84.6887083574708
chr19:44405941..44405983,-	ENSG00000267058	earlyPeak	0.520829093489679	0.912429751116102	83.4597802110813
chr19:49844028..49844043,-	ENSG00000197813	earlyPeak	0.00192655011378409	1.36798021126846	31.4183591509796
chr19:49993222..49993226,+	ENSG00000201675	earlyPeak	0.519749061092976	2.05254334800083	175.021880103937
chr19:49994430..49994434,+	ENSG00000200259	earlyPeak	3.32103123176203	3.09272344991217	87.6526321458629
chr19:50435911..50435950,+	ENSG00000265438	earlyPeak	0.021807275821704	0.928843758013422	69.9059526918433
chr19:52196112..52196115,+	ENSG00000198972	earlyPeak	0.000518958340737044	1.60899519758802	13.5986945487155
chr2:110970068..110970079,-	ENSG00000175701	earlyPeak	0.00356319624489931	1.16553048511744	25.677549967009
chr2:171627269..171627285,-	ENSG00000234350	earlyPeak	0.0814028531116933	1.06862241286377	67.8555993799549
chr2:176032614..176032669,-	ENSG00000215973	earlyPeak	0.000709941945444512	1.6041787212649	17.1366992247944
chr2:206950015..206950061,+	ENSG00000227946	earlyPeak	4.63662153937155	5.82475997955064	98.8558913153914
chr2:232325221..232325253,-	ENSG00000202400	earlyPeak	0.00528130827706512	1.06494126506781	83.6438784567433
chr2:234184368..234184381,+	ENSG00000252010	earlyPeak	3.99053756783884	4.61868693106218	81.3370438245308
chr2:61138436..61138440,+	ENSG00000201076	earlyPeak	0.25577644029529	1.97525463825003	118.889857264962
chr2:74212029..74212067,+	ENSG00000235499	earlyPeak	4.70366876603902	2.39008202273615	59.6905346143317
chr2:86362992..86362997,+	ENSG00000208772	earlyPeak	0.0144801506579605	0.745317614725983	119.989719916996
chr2:98281192..98281195,-	ENSG00000201806	earlyPeak	1.81908874968961	2.17692741375213	121.121609548449
chr20:17943560..17943590,-	ENSG00000212232	earlyPeak	7.62694050356812	12.1646174469652	54.8768507014206
chr20:19738853..19738884,+	ENSG00000233895	earlyPeak	1.45371218770928	2.27534361649097	120.288064406054
chr20:2636739..2636753,+	ENSG00000212498	earlyPeak	0.00846451862144269	1.53476913351095	65.2663495435414
chr20:32580881..32580913,-	ENSG00000228265	earlyPeak	6.22676081719117	8.90318223912866	34.0696887708933
chr20:32580924..32580947,-	ENSG00000228265	earlyPeak	5.16445049488429	8.10919752907268	36.9913425968745
chr20:34638841..34638928,-	ENSG00000260032	earlyPeak	8.56972648078493	5.30798290335327	142.174369027495
chr20:47896855..47896877,+	ENSG00000222365	earlyPeak	0.00203168421510874	2.3349581455205	34.7475599273264
chr21:17791855..17791869,+	ENSG00000215386	earlyPeak	0.000415078041639589	1.00179583276337	6.45930140925938
chr21:32931512..32931523,+	ENSG00000237594	earlyPeak	0.0435625313932408	0.657585702041192	133.910296479381
chr21:9825800..9825842,+	ENSG00000264462	earlyPeak	2.39619405592155	2.21498189636057	126.027912615372
chr22:36784632..36784645,+	ENSG00000223695	earlyPeak	0.00029613928103031	1.27589424895029	30.9086674416346
chr22:42665742..42665794,+	ENSG00000182057	earlyPeak	4.1932330426555	2.13349547459087	153.600020974564
chr3:196474187..196474199,-	ENSG00000202181	earlyPeak	5.07524746046938	9.27303452706612	144.874634604442
chr3:197401749..197401752,-	ENSG00000216042	earlyPeak	1.37674133304886	2.33768640669273	190.649125084348
chr3:20038294..20038297,+	ENSG00000201545	earlyPeak	0.00103189494515294	2.19666297766414	7.97991189762024
chr3:98700171..98700194,+	ENSG00000240476	earlyPeak	0.000816368967124063	1.57987229104196	17.8193516355259
chr4:124361..124372,+	ENSG00000250312	earlyPeak	0.0189440052214795	1.75048325519456	16.5830018402043
chr4:124374..124410,+	ENSG00000250312	earlyPeak	12.0042976536228	3.33973292723595	98.8916021935093
chr4:152330024..152330050,-	ENSG00000251611	earlyPeak	1.62686028275802	1.64685693112766	83.2920206930184
chr4:1582183..1582209,-	ENSG00000244459	earlyPeak	0.854242399889534	1.55216941960608	83.9771152587424
chr4:39640787..39640834,+	ENSG00000255458	earlyPeak	8.46171837688082	8.54023416497967	73.5594637838975
chr4:95679031..95679034,-	ENSG00000249599	earlyPeak	0.00586583710503437	2.71256981263622	27.3165849935103
chr4:99851114..99851147,-	ENSG00000238449	earlyPeak	0.427693578420192	1.48236315058956	90.1179308599877
chr5:103434576..103434583,+	ENSG00000201910	earlyPeak	0.0115316408085105	2.09717667320898	23.6476130010791
chr5:126112603..126112620,-	ENSG00000251072	earlyPeak	0.0127779783546514	0.937796720718152	35.6004593104138
chr5:133561232..133561244,+	ENSG00000266751	earlyPeak	0.00490521535148575	1.09360572213739	43.4414798803881
chr5:137896795..137896800,-	ENSG00000206989	earlyPeak	0.000831675219849439	0.904285114484175	52.7396842944778
chr5:139777027..139777029,-	ENSG00000222790	earlyPeak	0.0237095598620948	3.66819223007903	32.2217554228985
chr5:167987905..167987909,-	ENSG00000199035	earlyPeak	0.0137065237423462	3.11408916774458	40.7613403520025
chr5:18746294..18746324,-	ENSG00000248693	earlyPeak	0.0135861963416283	1.11073696555925	33.2011677952509
chr5:25191113..25191125,-	ENSG00000251273	earlyPeak	0.00489926108578016	1.32081625208444	20.1796266705731
chr5:6766017..6766038,+	ENSG00000251365	earlyPeak	0.000614839723352021	1.53158967058876	5.75032072333693
chr6:26521948..26521981,+	ENSG00000228223	earlyPeak	0.531757249440172	1.55006677964838	89.2810287871564
chr6:31508969..31509009,-	ENSG00000265325	earlyPeak	0.00551862083206193	1.84317110227157	32.7310335336259
chr6:31590502..31590532,+	ENSG00000266847	earlyPeak	2.75496932047335	7.83681118874228	25.9845956190612
chr6:86387080..86387086,-	ENSG00000207066	earlyPeak	0.0221301243968806	1.56756359062988	125.203283782775
chr6:86461298..86461301,+	ENSG00000222686	earlyPeak	4.324835874076	16.8071102123444	145.926598649482
chr7:110174754..110174779,-	ENSG00000226965	earlyPeak	0.000470672780378658	1.82025423659375	11.3452995100403
chr7:140752047..140752051,+	ENSG00000223212	earlyPeak	1.9884106109768	5.89246448166442	173.277238262276
chr7:39773234..39773253,+	ENSG00000188185	earlyPeak	0.00269881361245186	0.988810920428451	30.6220146386649
chr7:65958561..65958578,-	ENSG00000223473	earlyPeak	1.31106123048331	2.51144488855695	32.5290513684531
chr7:94727537..94727541,+	ENSG00000201607	earlyPeak	1.22850528726942	3.3518274811283	85.4707601646191
chr8:125283938..125283961,+	ENSG00000253227	earlyPeak	0.00364773814827657	1.33003514504441	20.9625992528828
chr8:42751437..42751470,-	ENSG00000266044	earlyPeak	0.000362724280151919	1.67933501739334	10.0112714779492
chr8:62627359..62627372,+	ENSG00000264408	earlyPeak	0.0274694558511132	0.815967840971766	77.9162717495292
chr8:67025579..67025594,+	ENSG00000253190	earlyPeak	1.11980917389986	1.86609630401695	73.8273760218656
chr9:100000957..100001043,-	ENSG00000203279	earlyPeak	0.00059522537055359	1.63381598822573	14.311075649385
chr9:127649825..127649830,-	ENSG00000199313	earlyPeak	233.915065622423	1092.42218779019	116.111230573337
chr9:132251375..132251412,+	ENSG00000204054	earlyPeak	0.855376334209438	2.4781621251418	76.3451850946269
chr9:37079888..37079916,+	ENSG00000233137	earlyPeak	3.53413451173586	3.0310559958832	148.239641002005
chr9:93195787..93195800,-	ENSG00000231107	earlyPeak	0.588561431792776	2.36880819856636	34.9004161788242
chr9:96941198..96941203,+	ENSG00000199133	earlyPeak	0.0450057053963731	1.21160190820937	74.0422443779955
chr9:99449322..99449347,+	ENSG00000224848	earlyPeak	0.0417291031902457	0.576473306107962	115.450247877163
chr1:145382457..145382463,-	ENSG00000233396	latePeak	0.678519036637437	2.08969929215275	423.983465343002
chr1:147994144..147994148,+	ENSG00000212456	latePeak	4.2400246392331	8.82738827887021	357.976245757322
chr1:28160911..28160914,+	ENSG00000252947	latePeak	0.162222012007799	0.871339100159079	348.74937308057
chr1:28975099..28975162,+	ENSG00000209804	latePeak	2.23478625739541	26.0930797224661	376.472053972002
chr1:94312269..94312347,+	ENSG00000211575	latePeak	2.33452549418933	5.39560024873145	320.11858084972
chr10:22222071..22222074,+	ENSG00000201364	latePeak	4.61181800577546	8.08943661357699	364.424939069012
chr10:9012128..9012139,+	ENSG00000223808	latePeak	4.58999824769282	10.8521238899289	360.557216969808
chr11:66382558..66382565,-	ENSG00000199325	latePeak	0.936697414600662	2.48035956007693	342.042217406114
chr11:69259715..69259737,-	ENSG00000255606	latePeak	1.72654699676756	12.1607834876594	364.469957921219
chr12:120729704..120729708,-	ENSG00000202538	latePeak	152.243518296626	357.141506933838	329.708729693293
chr12:48099858..48099877,+	ENSG00000257433	latePeak	0.272387988495646	0.852891506145755	357.836252402754
chr12:48099890..48099913,+	ENSG00000257433	latePeak	1.33674663880713	2.15341108969852	400.821446042723
chr12:69979084..69979095,-	ENSG00000264405	latePeak	0.172577493185012	0.518778253118938	349.715982978713
chr13:21612803..21612806,-	ENSG00000201821	latePeak	0.186078042027747	1.03345363659294	352.342799603649
chr14:104583456..104583460,+	ENSG00000207568	latePeak	24.7290083237503	53.5391894415547	291.719428121678
chr14:61073782..61073783,+	ENSG00000253014	latePeak	0.772617268323068	2.75214974531091	349.191689772986
chr14:88979840..88979844,+	ENSG00000222990	latePeak	0.234579059960672	1.15433480314436	345.511932327244
chr16:2013101..2013108,-	ENSG00000207405	latePeak	2.2070846921303	2.05191224100352	349.414363203525
chr16:28303360..28303393,-	ENSG00000246465	latePeak	0.403403567911706	0.798233534601497	345.325011928267
chr17:36981699..36981722,+	ENSG00000263791	latePeak	0.541466473030324	1.2229140189264	357.54313309486
chr17:62223320..62223340,+	ENSG00000199753	latePeak	180.345327390186	146.363118779197	410.752720300425
chr17:62223694..62223700,+	ENSG00000221462	latePeak	1.30490459917695	2.59217867075609	372.653599660992
chr17:75916178..75916188,+	ENSG00000238898	latePeak	0.641739848308897	1.44538725680506	379.841576541355
chr19:10341969..10342016,-	ENSG00000175898	latePeak	1.73006240041321	9.2114819543224	375.354969092065
chr19:3983007..3983020,-	ENSG00000206775	latePeak	0.930524257968714	2.42356005070139	341.683425222045
chr2:105760350..105760381,+	ENSG00000226508	latePeak	0.137732508058101	2.79975796568449	423.215302346015
chr2:175352114..175352137,+	ENSG00000226853	latePeak	3.15368276138821	3.15125489081018	308.807492313838
chr2:177502254..177502360,-	ENSG00000163364	latePeak	0.35721612040513	0.608668876097629	357.188584128955
chr2:60611737..60611743,+	ENSG00000200807	latePeak	12.6779412950104	45.8760397073198	338.730900396897
chr22:42665507..42665524,+	ENSG00000182057	latePeak	0.0938394031748222	0.74670424652445	371.940124985163
chr3:134032331..134032347,+	ENSG00000240006	latePeak	2.35499265733547	2.86009498842264	387.979283307883
chr3:169482867..169482878,-	ENSG00000270141	latePeak	2.53527940484098	1.64043202787883	335.399102171122
chr3:175327255..175327274,+	ENSG00000201648	latePeak	3.46175945619764	11.2575458321411	341.571766507178
chr3:27555356..27555365,+	ENSG00000201033	latePeak	0.282322944100143	2.58773934983018	389.768093396838
chr4:147501199..147501202,+	ENSG00000207182	latePeak	12.2454444639346	18.2059138624437	355.704267004586
chr4:166173732..166173733,+	ENSG00000200974	latePeak	0.0338281391866765	0.508192319771562	326.841311643549
chr5:90566542..90566546,+	ENSG00000199643	latePeak	2.0107800007022	15.2862086262404	325.656223992842
chr6:121775264..121775269,-	ENSG00000199458	latePeak	0.754118421649563	1.38012972708478	367.17631807646
chr6:147524814..147524907,+	ENSG00000225135	latePeak	10.0727309797035	2.51679026972378	395.818918492853
chr6:44041203..44041230,+	ENSG00000231881	latePeak	0.0299643488950143	0.930668688218311	415.211745424851
chr6:8435847..8435886,+	ENSG00000230939	latePeak	8.47013956561674	2.12741578810558	320.737791043078
chr7:45026200..45026270,-	ENSG00000232956	latePeak	29.2209652588104	39.1920021098733	371.658823755455
chr7:45026285..45026296,-	ENSG00000232956	latePeak	0.389777350575421	1.13085878609519	379.739353715139
chr7:65958532..65958557,-	ENSG00000223473	latePeak	6.95052899714562	5.23786331501044	404.610351907609
chr8:69765189..69765209,-	ENSG00000254337	latePeak	1.69966327328766	1.58728161419001	324.519959567327
chr8:98370489..98370497,+	ENSG00000207215	latePeak	0.122912004094421	1.47780027773761	313.949996183505
chr9:132250646..132250659,+	ENSG00000204054	latePeak	0.938386891056153	1.6734949195004	366.466213320452
chr9:132253078..132253126,+	ENSG00000204054	latePeak	1.62241008048394	6.28069679625635	307.679718880935
chr9:136217312..136217315,+	ENSG00000199744	latePeak	0.164978757417066	0.725159142389853	292.56191668584
chr9:36267768..36267783,+	ENSG00000222760	latePeak	0.791004094871442	4.60290804430785	343.74112524125
chrX:73164167..73164192,+	ENSG00000225470	latePeak	12.253471648038	3.33046591701555	360.745186266324
chr5:111496554..111496581,+	ENSG00000224032	lr	79.1878960758628	-44.2089356367579
