# Supplementary material for: Transcriptional Dynamics Reveal Critical Roles for Non-coding RNAs in the Immediate-Early Response
Source: PLoS Comput Biol. 2015 Apr 17;11(4):e1004217. doi: 10.1371/journal.pcbi.1004217 (PMC4401570; doi:10.1371/journal.pcbi.1004217)
Supplement: S1 File — (GZ) [file pcbi.1004217.s018.gz › SupplementaryFiles/MCF7_HRG_protein_coding.tsv]

cluster_id	ensembl_gene_id	kinetic_signature	p1	p2	t
chr1:10003486..10003551,+	ENSG00000173614	decay	12.6938382840315	3.56714476583574	54.7749702873188
chr1:10092993..10093042,+	ENSG00000130939	decay	10.132983634529	10.062801067434	82.6776806313257
chr1:10093188..10093291,+	ENSG00000130939	decay	7.42845248259809	13.5675804690311	95.330679377593
chr1:10459111..10459138,+	ENSG00000142657	decay	123.305537035092	22.4330327638911	64.3789349850579
chr1:109102652..109102728,+	ENSG00000162636	decay	12.1125693767721	6.85547775999483	62.6132745487033
chr1:109203685..109203734,-	ENSG00000162639	decay	15.3541882861673	7.26436672747728	92.003731386361
chr1:109825719..109825745,-	ENSG00000134222	decay	8.22547368178738	2.85121795422108	55.4643877813456
chr1:110091189..110091268,+	ENSG00000065135	decay	55.8044975597477	5.45310993137981	53.3846675181094
chr1:11159887..11159935,-	ENSG00000171824	decay	17.7715029905731	7.26831171056314	62.8201733271282
chr1:113247745..113247770,-	ENSG00000155366	decay	30.7666332723956	14.1014760193216	66.8421306628895
chr1:1167346..1167392,-	ENSG00000078808	decay	46.8451997840944	17.9792088285872	65.685151708857
chr1:1334685..1334722,-	ENSG00000221978	decay	17.5198555554863	12.9423616714815	66.2340559695058
chr1:145470352..145470381,-	ENSG00000121851	decay	4.61204670499109	2.60851524825888	73.0938109236701
chr1:145470383..145470414,-	ENSG00000121851	decay	11.2625732249937	5.4829605354993	52.7459413583657
chr1:150947192..150947209,-	ENSG00000143418	decay	6.0298122135454	6.20916798191989	57.0808117320385
chr1:150947281..150947298,-	ENSG00000143418	decay	17.334465043433	6.2418051723674	44.7475838634161
chr1:150954745..150954805,+	ENSG00000143412	decay	39.0578776869283	14.882995558727	78.2945601706484
chr1:150979335..150979384,-	ENSG00000143409	decay	6.12463342271328	15.6544664047185	87.8039539422933
chr1:151227202..151227253,+	ENSG00000159352	decay	64.0242113868919	14.7874821649306	59.0287603423059
chr1:151345171..151345188,-	ENSG00000143416	decay	88.0024412109057	26.2710827896575	33.445178883595
chr1:153599975..153599988,-	ENSG00000189171	decay	88.0368728715464	55.6245427254569	40.0683433641887
chr1:153606825..153606868,-	ENSG00000189171	decay	16.5061199216444	18.0740336664579	65.4523112067856
chr1:153958841..153958858,-	ENSG00000143545	decay	3.45270982996489	3.979681820441	33.9367588071298
chr1:155100366..155100377,+	ENSG00000169242	decay	3.93420448672674	7.77365018807014	86.7440351175404
chr1:155211022..155211062,-	ENSG00000177628	decay	24.4308954629476	6.90925290375878	48.1786005629432
chr1:155214401..155214431,-	ENSG00000177628	decay	14.1823197791538	8.06539053419542	33.3201836834845
chr1:156024552..156024657,+	ENSG00000116586	decay	46.6445732952179	10.4999929060671	76.2216279829454
chr1:156265438..156265485,-	ENSG00000198715	decay	31.4438309935424	21.6198896724029	52.1034084210575
chr1:156698247..156698293,+	ENSG00000143303	decay	7.28327559116843	13.7213039435925	82.7164270442278
chr1:159895266..159895275,-	ENSG00000158710	decay	16.8796353412555	11.6980094151733	33.1613925204794
chr1:160232330..160232355,-	ENSG00000132716	decay	2.63078480077604	5.24938518362568	84.9839339654696
chr1:160313165..160313183,+	ENSG00000162736	decay	20.8924480573588	16.2820799387381	89.4630782926583
chr1:161136180..161136313,+	ENSG00000143224	decay	5.62074634612912	4.96345584666408	51.8472397762087
chr1:164528445..164528459,+	ENSG00000185630	decay	2.52406530463855	2.40481777744456	47.1708939890926
chr1:16539094..16539175,-	ENSG00000142632	decay	5.76683502101983	8.96389413879529	68.6171135362616
chr1:165600436..165600508,+	ENSG00000143198	decay	23.0364614561655	11.2998774556866	42.5095550437398
chr1:167522982..167523017,-	ENSG00000143162	decay	22.8494274417677	11.6783655761557	74.9723465174593
chr1:16767195..16767252,+	ENSG00000157191	decay	22.5971973836064	8.71674236296156	33.7324742858185
chr1:169863016..169863109,-	ENSG00000000457	decay	15.1070766425524	10.7955323585083	37.6393034066351
chr1:17380510..17380541,-	ENSG00000117118	decay	40.2966622069995	6.64714834510906	71.0897453473394
chr1:174969146..174969239,+	ENSG00000116161	decay	34.9695642246205	14.8040373129404	14.5617761257516
chr1:17866172..17866262,+	ENSG00000074964	decay	6.89660929616035	6.43185931377493	40.9813033682155
chr1:181003102..181003149,+	ENSG00000153029	decay	5.05461636617278	6.44448023530655	36.5499361133943
chr1:182360918..182360933,-	ENSG00000135821	decay	25.1453856241019	58.8723057072429	93.1507978145332
chr1:183604911..183604928,-	ENSG00000162704	decay	12.1473473939796	3.67193741489661	35.2307826722273
chr1:185703513..185703544,+	ENSG00000143341	decay	4.5138159666629	9.91738085384079	95.3205313029131
chr1:19638566..19638643,-	ENSG00000053371	decay	110.219591047493	29.7236919865444	27.1288692405357
chr1:197744563..197744642,-	ENSG00000213047	decay	7.20581795253489	2.09805604450258	58.5988497549364
chr1:198126113..198126207,+	ENSG00000151414	decay	15.792349207309	6.54852485681325	67.7568956302618
chr1:19923454..19923553,+	ENSG00000173436	decay	29.9526131800321	9.261132453107	77.2121730362497
chr1:201123586..201123637,-	ENSG00000116857	decay	32.5805695363225	7.64768359313342	35.9951709859456
chr1:201438253..201438278,-	ENSG00000174307	decay	18.7862242769882	6.90517143435758	27.5042188656816
chr1:202976493..202976530,+	ENSG00000163444	decay	28.1964998786231	18.7451100299873	27.5152634603814
chr1:203595903..203595934,+	ENSG00000058668	decay	7.34489933647509	3.4486435213125	40.4801395392614
chr1:20987851..20987888,-	ENSG00000244038	decay	77.4201559906595	23.6212920870206	43.9922830484235
chr1:212606240..212606284,+	ENSG00000117691	decay	36.6882086791644	13.6349980897975	33.2587504739292
chr1:225965518..225965553,+	ENSG00000143742	decay	22.2190534771099	7.59371827535095	50.0326506233622
chr1:225997818..225997834,+	ENSG00000143819	decay	37.7310849944061	11.6725909967121	33.226321145953
chr1:227127981..227128012,+	ENSG00000163050	decay	3.44622226775949	7.92698426483093	99.8478387345435
chr1:228353495..228353516,+	ENSG00000181873	decay	4.50339528467297	8.46389376313791	91.9105990053193
chr1:235324530..235324613,-	ENSG00000188739	decay	10.5997847855867	5.84449745648002	32.070043423631
chr1:235491462..235491510,-	ENSG00000054267	decay	8.1610599241395	3.4360014666492	68.5604415939626
chr1:236305826..236305877,+	ENSG00000077585	decay	21.5467344391714	12.4088177222979	54.8245812883766
chr1:23857698..23857733,-	ENSG00000007968	decay	7.14560279775622	7.99916910555825	80.38950334568
chr1:24194771..24194851,-	ENSG00000179163	decay	6.08138030483438	3.42461700349332	60.7715280660165
chr1:247495140..247495177,-	ENSG00000162714	decay	13.4598300312404	6.77823830970874	72.5466736062715
chr1:26798896..26798949,+	ENSG00000198830	decay	12.3561372658059	5.16554390681406	60.9869749127436
chr1:27286862..27286885,-	ENSG00000175707	decay	9.73331810034686	2.95367240474609	54.5927582045417
chr1:28241040..28241116,-	ENSG00000117748	decay	23.1982665829294	8.50708499461784	68.663381394353
chr1:31538517..31538576,-	ENSG00000134644	decay	15.3698912361298	6.12485258653209	49.550345216844
chr1:31712727..31712756,-	ENSG00000084628	decay	5.10327010258079	3.72925073251448	60.5576543824133
chr1:32688016..32688027,+	ENSG00000084623	decay	7.59582220670158	5.90049920817292	51.1783342280738
chr1:32801825..32801842,-	ENSG00000175130	decay	188.612138234871	44.3613219316232	27.288644146606
chr1:33366931..33367007,-	ENSG00000121900	decay	30.8070086928047	23.0991754552353	43.1772774074585
chr1:3541543..3541658,+	ENSG00000158109	decay	11.4615768171772	7.77801098150412	47.5797951218353
chr1:41328026..41328043,-	ENSG00000179862	decay	42.5503399579407	60.3231418286213	44.3399312419836
chr1:43824577..43824636,+	ENSG00000117399	decay	7.86863160274431	3.04271475952483	62.0315332131269
chr1:43833628..43833703,-	ENSG00000066322	decay	45.4598546725148	20.6633629239983	73.2314658064685
chr1:43919466..43919533,-	ENSG00000178922	decay	5.84037689833934	3.27706459836324	64.1735153461148
chr1:44679113..44679152,+	ENSG00000178028	decay	3.3813412128881	5.8787712067171	70.2795695322129
chr1:45205498..45205554,+	ENSG00000142945	decay	16.9070041769003	10.0941019439353	75.394758024732
chr1:45805630..45805655,-	ENSG00000132781	decay	3.06932739842134	3.98327036042881	57.9797798998334
chr1:46016554..46016576,+	ENSG00000117448	decay	4.62431438590787	4.11389878921605	52.3033742277497
chr1:47133988..47134051,-	ENSG00000123472	decay	6.08893100449475	8.76483949803552	24.4545883844294
chr1:51796226..51796260,-	ENSG00000085831	decay	7.66933198078733	3.9665403293034	72.4885464492723
chr1:51810778..51810793,-	ENSG00000085831	decay	5.74685394291658	5.02863867547215	68.5662415752109
chr1:54518866..54518921,-	ENSG00000116209	decay	39.6877657548147	28.4206960279794	37.6205914876034
chr1:6845497..6845561,+	ENSG00000171735	decay	18.9579956638935	6.14749566115456	45.69275672615
chr1:70820451..70820558,+	ENSG00000197568	decay	15.663477817632	5.79700208534044	25.3409045105114
chr1:87379785..87379830,-	ENSG00000183291	decay	20.9514085779916	6.02347632378403	46.7706767078258
chr1:8939265..8939367,-	ENSG00000074800	decay	3.40464792033367	3.23425977909435	47.2900309691291
chr1:94147385..94147407,-	ENSG00000137936	decay	9.47316824289455	9.79755841229252	15.0005690571025
chr1:9811600..9811635,-	ENSG00000171603	decay	1.72914781505737	2.18112363760042	69.4971991701651
chr1:9970227..9970356,-	ENSG00000178585	decay	31.0930319825518	10.7463963115895	42.6638631130533
chr10:102747200..102747278,-	ENSG00000055950	decay	100.945275278247	27.7899821227995	50.4661666066553
chr10:103454876..103454962,-	ENSG00000107829	decay	6.91855142733754	7.03163144228281	78.3025544136087
chr10:103874747..103874767,-	ENSG00000198728	decay	4.68972494502825	5.06550066060271	50.0381606978385
chr10:103880075..103880177,-	ENSG00000198728	decay	24.0793743767085	13.6559483592603	84.6133442588474
chr10:104262426..104262437,-	ENSG00000138107	decay	7.106388850904	3.11275885480012	75.476182115331
chr10:104474353..104474405,+	ENSG00000156398	decay	34.5104917828269	16.6237685794684	57.0342820922179
chr10:104474416..104474430,+	ENSG00000156398	decay	3.86841479070786	9.77101142545187	57.5169209768429
chr10:105212059..105212110,-	ENSG00000138172	decay	18.3845966867061	26.4372098812013	68.1642053059931
chr10:105212113..105212139,-	ENSG00000138172	decay	28.0598955695621	28.0348346087283	31.8458426284177
chr10:116064683..116064722,-	ENSG00000169129	decay	7.054178232254	17.3489516278479	77.2961866945494
chr10:118031730..118031758,-	ENSG00000151892	decay	111.02704311132	26.1832474159375	23.3388398456415
chr10:118032697..118032725,-	ENSG00000151892	decay	58.8488927255301	33.1523433152042	55.2630880226971
chr10:135122648..135122690,-	ENSG00000130640	decay	13.1021903716217	5.01752041741152	40.9967889681069
chr10:16859361..16859436,-	ENSG00000148484	decay	24.7378163519099	6.74268621644784	19.3765409833038
chr10:23003460..23003562,-	ENSG00000150867	decay	29.1262119420459	12.1727407758919	84.4903961966086
chr10:23384485..23384525,+	ENSG00000148450	decay	22.8327574517205	7.39215978879331	39.5755972900963
chr10:32636038..32636099,-	ENSG00000120616	decay	11.7676872861263	6.85785128092108	76.2763908954624
chr10:5488564..5488584,+	ENSG00000173848	decay	23.7325557261237	30.5704372652016	64.723040607373
chr10:62538228..62538244,+	ENSG00000170312	decay	50.4521469021013	24.8891820056112	54.6426672739743
chr10:69644404..69644425,+	ENSG00000096717	decay	10.8640947965981	7.34861795311912	79.6894767998673
chr10:72648303..72648373,-	ENSG00000166228	decay	69.778908008818	32.7339831841976	34.2544444833576
chr10:75634265..75634321,-	ENSG00000148660	decay	17.6070257869987	6.86911299381682	36.403006520716
chr10:79686483..79686527,-	ENSG00000151208	decay	7.99604854932883	14.9833133244285	75.13450905731
chr10:81965307..81965351,-	ENSG00000122359	decay	23.5563282843103	8.88024575374551	68.3978218158528
chr10:85899276..85899324,+	ENSG00000165678	decay	46.8263575031671	15.7331390064938	71.1831885523735
chr10:88281494..88281570,-	ENSG00000062650	decay	9.32878020237536	5.97842004769769	67.3495297635615
chr10:99094458..99094500,-	ENSG00000181274	decay	7.37451742442341	27.0573594625093	67.6708499356281
chr10:99205894..99205949,+	ENSG00000171307	decay	25.1129223196607	6.01927166667113	36.5227793342768
chr10:99473455..99473561,+	ENSG00000155254	decay	4.18777694812844	5.19242592383434	31.9799342073636
chr11:101981169..101981187,+	ENSG00000137693	decay	6.70983822905212	2.53650183044833	64.7657285145351
chr11:120107344..120107351,+	ENSG00000137709	decay	2.45498893181761	8.70501247995969	45.9510510961581
chr11:124981483..124981532,-	ENSG00000150433	decay	3.67336342574465	4.32492140353482	36.1348342948793
chr11:126173943..126173969,+	ENSG00000110063	decay	15.9903882057854	3.67990852919798	47.6435799357773
chr11:130184753..130184824,-	ENSG00000196323	decay	4.17081731581149	6.38128391968518	86.13288473045
chr11:16760161..16760231,+	ENSG00000110696	decay	64.099910810297	18.8557667529001	44.4869363265596
chr11:1770316..1770338,-	ENSG00000244242	decay	9.74123080794586	4.26793931298607	40.0822785463924
chr11:34460447..34460561,+	ENSG00000121691	decay	13.1033325245013	6.87058570394076	54.1490646168895
chr11:3862206..3862217,-	ENSG00000177105	decay	5.3232254900122	2.37364138306802	63.8782183157425
chr11:417308..417379,-	ENSG00000185187	decay	14.8945578867499	4.03547821809782	49.170106562454
chr11:417388..417407,-	ENSG00000185187	decay	6.53390858405398	6.08894875865135	28.5695379576062
chr11:45826659..45826742,+	ENSG00000181830	decay	23.8410010543423	7.60459072920503	40.151882652263
chr11:45939419..45939441,-	ENSG00000121680	decay	13.1529428961979	9.03033987835401	69.4204510460243
chr11:46403194..46403242,+	ENSG00000110492	decay	15.3543243804338	19.9179838717152	69.5312554539887
chr11:46403248..46403270,+	ENSG00000110492	decay	8.33483149199574	6.49811744950951	40.5478877502151
chr11:46639071..46639140,+	ENSG00000175224	decay	18.2339826316129	13.0914029832836	83.8446316783522
chr11:47198402..47198448,-	ENSG00000149182	decay	26.3777578504994	27.3021425287854	48.1482957293103
chr11:47236489..47236567,+	ENSG00000134574	decay	21.4123456206517	14.4476160981712	63.9857898925105
chr11:47270341..47270375,-	ENSG00000134575	decay	22.6294307570673	8.06744858840931	42.3941698067694
chr11:47587040..47587107,-	ENSG00000149187	decay	2.99136686557154	5.14953825248775	67.1895175687512
chr11:47600512..47600545,-	ENSG00000123444	decay	6.73648418806702	4.77352402973691	38.5435119870931
chr11:47664072..47664125,-	ENSG00000109919	decay	68.554303241083	6.69153728018341	53.3152061119214
chr11:57479677..57479698,-	ENSG00000156603	decay	11.2448821079272	4.33594025435884	53.4052278670428
chr11:57529259..57529338,+	ENSG00000198561	decay	19.3148004501385	14.0442419080387	79.7755191155886
chr11:61100500..61100672,-	ENSG00000167986	decay	120.938100493062	29.3572649955573	66.2715841386002
chr11:61735103..61735112,-	ENSG00000167996	decay	104.493315699199	61.9998029970503	21.2046843050315
chr11:62473706..62473775,-	ENSG00000168000	decay	59.8019121496257	27.6800910183721	33.5861361273015
chr11:62521614..62521646,-	ENSG00000185670	decay	9.46097909920494	8.41817479139708	52.9733938609481
chr11:63448962..63448982,+	ENSG00000133318	decay	60.8044619603479	11.2828052301668	55.7493938021246
chr11:64001962..64002033,+	ENSG00000173511	decay	9.5263714325668	4.31320778945291	50.3191483952578
chr11:64612118..64612152,-	ENSG00000171219	decay	5.50444150295607	1.86022662316942	56.0969685709833
chr11:64781575..64781655,+	ENSG00000213465	decay	19.7596922311851	5.62263080442589	54.6984697021787
chr11:64794875..64794983,+	ENSG00000110025	decay	6.01169884521997	3.13270574273572	60.6997293878652
chr11:64851666..64851728,+	ENSG00000162300	decay	33.0772034699934	23.4758793916035	81.0408160892584
chr11:64879336..64879353,+	ENSG00000149809	decay	98.7294691044623	34.5690802394889	30.6071821110013
chr11:65339978..65340051,+	ENSG00000176973	decay	26.447826882452	18.0668832417837	68.0539491201425
chr11:65488260..65488301,-	ENSG00000172922	decay	45.2936959036025	17.3241439049085	38.6625570816395
chr11:65627137..65627183,+	ENSG00000172732	decay	6.20828683008508	17.1268338699033	74.065277824393
chr11:65769946..65769992,+	ENSG00000175334	decay	193.452955347351	75.9426810469764	19.4796152915699
chr11:6640638..6640665,-	ENSG00000166340	decay	16.3992034388213	4.98052731032242	66.067245594703
chr11:67070968..67071046,+	ENSG00000172830	decay	34.5780041923698	7.56466082410096	55.6061859762684
chr11:67195917..67195996,+	ENSG00000175634	decay	38.5714419712721	8.66797690027215	65.2255542042771
chr11:67276100..67276171,-	ENSG00000167797	decay	16.635639282065	5.59803069582107	43.9819122022494
chr11:67397371..67397416,-	ENSG00000167799	decay	20.3781194348671	9.16838524682503	37.4941584364118
chr11:67771513..67771604,-	ENSG00000110057	decay	18.5803474553749	4.31262071396511	60.1428510544929
chr11:68671264..68671311,-	ENSG00000197345	decay	43.3041584777778	9.888379603288	27.9283735353615
chr11:71752100..71752192,-	ENSG00000137497	decay	11.1435539107072	54.931576382042	86.2332882130801
chr11:73498898..73498965,+	ENSG00000175581	decay	38.5966222965253	6.67480691908586	30.400141400049
chr11:73588029..73588072,+	ENSG00000175575	decay	9.21326378907487	7.06665448919806	49.0576779956361
chr11:75062686..75062723,-	ENSG00000137486	decay	6.89528728744825	9.92937202537134	84.5916497702675
chr11:75273246..75273340,+	ENSG00000149257	decay	21.6801975545898	5.30931384524446	62.9863197610748
chr11:78285804..78285925,-	ENSG00000137513	decay	13.1503023798824	2.08816265329731	57.2205130629354
chr11:82611448..82611492,-	ENSG00000137509	decay	18.2736790162767	6.04174472866685	40.6864427760867
chr11:842826..842881,+	ENSG00000214063	decay	8.29507135629338	6.17872097083923	22.5190315940451
chr11:85339623..85339655,+	ENSG00000171204	decay	9.51657409710893	2.7017602852251	45.3283714871151
chr11:9113184..9113195,-	ENSG00000175356	decay	3.07560439828383	6.3876175741349	68.7552059311869
chr12:110338063..110338105,+	ENSG00000139437	decay	6.89383045423965	3.96437421051691	25.564933664828
chr12:110486281..110486345,-	ENSG00000174456	decay	7.19658675332935	7.47014330336813	50.2892401790307
chr12:120315104..120315145,-	ENSG00000122966	decay	4.52833974600548	4.68412485985283	61.2356701886317
chr12:120638905..120638915,-	ENSG00000089157	decay	414.889703779595	267.601362848837	24.0642982867994
chr12:123849374..123849402,-	ENSG00000139697	decay	6.07512808580148	6.85306270810096	81.7525603809294
chr12:124873852..124873881,-	ENSG00000196498	decay	7.37868317775267	11.5881463589456	72.6312031761258
chr12:125478179..125478208,+	ENSG00000184992	decay	11.7402866095937	3.7505297911468	53.5984488679045
chr12:12870398..12870419,+	ENSG00000111276	decay	4.54392663836733	3.74806253843181	52.791594095092
chr12:132379160..132379201,+	ENSG00000177169	decay	25.5125822780984	21.650654413444	90.9132589479355
chr12:133263893..133263986,-	ENSG00000177084	decay	37.5298175465217	18.5723196822363	58.7254672591627
chr12:21654479..21654580,-	ENSG00000004700	decay	4.23433995069191	3.219919986982	30.54841324487
chr12:29534074..29534127,-	ENSG00000087502	decay	7.1076115084657	6.21923569878162	50.3716649882672
chr12:2986206..2986258,-	ENSG00000111206	decay	6.1070402867701	4.39051564057635	33.5546089479352
chr12:2986275..2986363,-	ENSG00000111206	decay	24.1393077217512	17.7300074108256	80.8388506437945
chr12:47473369..47473438,+	ENSG00000179715	decay	6.06701813073528	5.44844438158352	80.0407582672783
chr12:49319265..49319309,-	ENSG00000134285	decay	5.55637971688234	1.71704440965276	57.8265980578402
chr12:50419177..50419285,-	ENSG00000161800	decay	30.9483521031561	15.6766821687174	90.1998976342792
chr12:51664058..51664075,-	ENSG00000170545	decay	4.97027274871378	2.58523562374874	43.8150966306589
chr12:53574464..53574539,+	ENSG00000139651	decay	5.0295058123362	8.71298561094572	47.6803563406408
chr12:53693466..53693537,+	ENSG00000139637	decay	52.875329200402	8.57642671237669	39.4602011452907
chr12:53845879..53845894,+	ENSG00000197111	decay	1437.51133288555	737.60005085097	33.8036642499942
chr12:54069856..54069899,-	ENSG00000135390	decay	278.847246890168	128.864960486238	32.1541956120815
chr12:56109810..56109869,+	ENSG00000135441	decay	49.7038515314447	23.3832845083109	26.0499348557886
chr12:56360568..56360603,+	ENSG00000123374	decay	16.8481684906484	11.0542382237901	55.8565091525971
chr12:56546363..56546397,+	ENSG00000196465	decay	7.6805823784976	3.96666836729569	38.5051168839894
chr12:56583243..56583293,-	ENSG00000139613	decay	25.3338364553133	12.730057277252	75.1139349767326
chr12:56709649..56709670,-	ENSG00000257727	decay	9.83417609554397	4.15092452349625	47.9896590829946
chr12:56753869..56753930,-	ENSG00000170581	decay	18.0117246840793	14.7810754927076	69.4217532960108
chr12:56843161..56843225,-	ENSG00000111602	decay	27.5889159791152	13.8384914025346	55.6307983185249
chr12:58087901..58087947,+	ENSG00000135506	decay	30.2132975089205	28.3105912471378	62.0163556025941
chr12:58240699..58240759,-	ENSG00000175215	decay	2.86389257249793	8.74696762826008	63.2144952216535
chr12:6309493..6309505,+	ENSG00000010278	decay	10.9347211269391	7.15233833293125	50.8734711898867
chr12:6602955..6603022,-	ENSG00000111639	decay	17.6848776431904	17.6321476548194	72.7302419618508
chr12:69080734..69080808,+	ENSG00000111581	decay	11.4663649760471	10.1530751793072	90.821706227611
chr12:69201923..69202028,+	ENSG00000135679	decay	41.3403216758507	25.9569314455124	34.905161318347
chr12:6960407..6960464,-	ENSG00000111665	decay	36.0759028562991	25.8838973516298	37.88611177857
chr12:7053172..7053197,+	ENSG00000111678	decay	50.5140727818944	20.462524303788	37.0511934793785
chr12:80084333..80084380,-	ENSG00000177425	decay	3.99127187936302	4.34135659254732	49.0218828636865
chr12:82752283..82752328,+	ENSG00000127720	decay	3.63860528377087	3.90087394102153	75.5600908176088
chr12:82752523..82752564,-	ENSG00000133773	decay	4.9125463188222	8.37454424598506	83.7361692296927
chr13:110438940..110438981,-	ENSG00000185950	decay	4.44693992422587	14.9543218569036	97.9755780155699
chr13:22178284..22178318,-	ENSG00000165487	decay	17.4120366168855	16.7559965839444	45.5412169971182
chr13:30424742..30424785,-	ENSG00000122042	decay	2.58430168088427	3.70559941524765	75.2538383700398
chr13:32889605..32889653,+	ENSG00000139618	decay	7.19369268194265	5.9996000424329	56.0674114059625
chr13:34250861..34250948,-	ENSG00000133121	decay	4.21959046240958	5.29864393551944	64.2617492964809
chr13:45915315..45915321,-	ENSG00000133112	decay	1519.50498864879	714.273961289267	26.7092529113639
chr13:50571160..50571229,+	ENSG00000204977	decay	10.9615416628289	5.57776167626111	73.6115224231186
chr14:102771462..102771515,-	ENSG00000080823	decay	6.96358350899331	11.2721332701595	76.9975589911499
chr14:103988009..103988065,-	ENSG00000166165	decay	4.9944326901372	2.95778840953889	51.0238180578013
chr14:104387840..104387880,-	ENSG00000156411	decay	159.183078456075	38.5400667736911	72.8711042501646
chr14:105190558..105190573,+	ENSG00000185100	decay	7.30581769831616	3.86212109615487	49.9953737285284
chr14:105219501..105219550,+	ENSG00000184990	decay	46.5899795156978	17.4500297395218	40.4716799825054
chr14:21566731..21566836,-	ENSG00000165804	decay	23.2554046326323	8.80658235173464	34.625603458445
chr14:21852148..21852186,-	ENSG00000092201	decay	9.51338791310206	4.55950216788683	63.4429536603463
chr14:23067166..23067219,+	ENSG00000100439	decay	13.0059671854085	8.68350187651921	38.6094177616109
chr14:24036943..24037025,-	ENSG00000213983	decay	19.1502268519586	8.52337565135832	66.5751605543479
chr14:24584372..24584497,+	ENSG00000100897	decay	3.37933269910732	6.45136323670443	20.5908273762466
chr14:24605361..24605381,+	ENSG00000092010	decay	49.6797863517588	14.9890403375003	51.7578211611477
chr14:24664616..24664690,-	ENSG00000100926	decay	39.0142817467948	15.8805795920688	32.9324660150211
chr14:24682652..24682705,-	ENSG00000254505	decay	23.1898752640262	17.6595940683564	29.9771326428347
chr14:24740709..24740825,-	ENSG00000100949	decay	23.1395205431957	11.2781822202759	36.4034566885385
chr14:24899142..24899185,+	ENSG00000100441	decay	19.1174759150098	20.5416229207088	89.8402010836537
chr14:24911971..24912015,-	ENSG00000100445	decay	14.8159607034774	8.57292213741429	32.8421542346124
chr14:31889748..31889763,-	ENSG00000129493	decay	10.9122298958719	8.46723106638371	48.3306186266413
chr14:35451880..35451920,+	ENSG00000100883	decay	4.36062308501033	6.55993776432326	91.0687689384557
chr14:39901618..39901681,-	ENSG00000165355	decay	5.16484873340221	2.20432281844095	44.2074594832077
chr14:45366518..45366552,+	ENSG00000179476	decay	3.80341275589657	9.61795283225385	94.0387567788925
chr14:45722360..45722415,-	ENSG00000129534	decay	3.88063038261998	7.07889828198599	30.7354318879578
chr14:50065693..50065746,+	ENSG00000165501	decay	16.4012112599443	5.39937189929918	61.4649400063132
chr14:58666824..58666902,+	ENSG00000131966	decay	33.6131283018799	9.50397090747151	42.7635689846434
chr14:64971288..64971316,-	ENSG00000089775	decay	6.71723500753734	4.63739039383149	70.0849766634646
chr14:65007452..65007466,+	ENSG00000126803	decay	13.0167902038263	7.61841172042877	30.9023331370233
chr14:67826486..67826530,-	ENSG00000100554	decay	23.6987670876642	6.92927496195432	51.7167347798289
chr14:67826538..67826565,-	ENSG00000100554	decay	3.62283794612267	2.51481559465935	37.8179304436209
chr14:69259772..69259790,-	ENSG00000185650	decay	47.8958199017548	23.0101694474456	63.0956944937328
chr14:73493784..73493822,-	ENSG00000165861	decay	7.85712875558314	14.1181912388692	89.308777797318
chr14:74551096..74551171,-	ENSG00000119711	decay	10.5761196099111	7.63221566494621	72.4791770516673
chr14:76044934..76044982,+	ENSG00000119686	decay	7.56493755064691	2.77577992894964	52.3630373349916
chr14:76452090..76452134,+	ENSG00000119650	decay	17.9586666474818	10.5960231891359	74.4587605656681
chr14:77843390..77843462,-	ENSG00000100580	decay	21.3523296195283	5.97345209222286	51.751373049385
chr14:93651186..93651265,-	ENSG00000165943	decay	13.4233231282268	10.2654440281045	67.3307733670404
chr14:95047744..95047805,+	ENSG00000188488	decay	9.48556687320962	4.95800581050048	35.1524466585792
chr15:40331356..40331387,-	ENSG00000140319	decay	90.0212286409475	28.5465704760266	65.7758848719981
chr15:40453204..40453304,+	ENSG00000156970	decay	4.72893684428273	5.82941147081924	21.6228819293767
chr15:41625060..41625088,+	ENSG00000137804	decay	32.2679957222266	28.0493135527373	87.0546030342219
chr15:48623600..48623667,+	ENSG00000128951	decay	5.12498871875088	5.01888035757937	58.7036846119699
chr15:59225758..59225837,-	ENSG00000137776	decay	16.6160245462244	14.0604599814294	78.2399031502954
chr15:63449663..63449688,-	ENSG00000185088	decay	125.416203319883	56.1897390751432	75.7661202931948
chr15:63674037..63674053,-	ENSG00000074410	decay	24.4818693037697	12.7943541734426	78.725549158335
chr15:65282232..65282271,-	ENSG00000090487	decay	40.3316084701348	6.57849098406451	58.5659312922984
chr15:75074385..75074405,+	ENSG00000103653	decay	11.1573278478918	2.61527557047966	46.9511253091762
chr15:76603727..76603818,-	ENSG00000140374	decay	97.530907800133	19.2919049900784	64.2340539307335
chr15:77363441..77363506,-	ENSG00000140391	decay	22.8814492404382	3.75811053605959	26.2079159126877
chr15:83876551..83876636,-	ENSG00000166503	decay	16.5299248896435	2.84472092047719	48.8568661467159
chr15:90645679..90645753,-	ENSG00000182054	decay	143.061099993579	50.0394461302875	28.5344868063487
chr15:90777424..90777529,+	ENSG00000183208	decay	12.142140727541	2.84306678150278	44.3485877962971
chr15:93198942..93199035,-	ENSG00000185442	decay	40.9255901483901	12.3089821954784	48.0382946039848
chr15:98503922..98503964,+	ENSG00000140450	decay	30.5530281965656	9.55807062059043	59.6358221056236
chr15:99192777..99192780,+	ENSG00000140443	decay	8.91292321882231	4.8625611355721	52.0416784240735
chr16:12070567..12070623,+	ENSG00000048471	decay	11.2577104196183	15.3578546084747	77.1940996805613
chr16:128201..128270,+	ENSG00000103152	decay	95.0498043940625	16.0033041216954	58.7005276094441
chr16:1401799..1401896,-	ENSG00000007520	decay	16.3435076656574	7.89904984683214	25.9321284183324
chr16:1464688..1464728,-	ENSG00000059145	decay	2.39597195891432	12.7672664716014	53.2226701307479
chr16:1470709..1470768,-	ENSG00000174109	decay	29.0026673621707	9.41801318539386	52.8856269238435
chr16:1525016..1525070,-	ENSG00000103249	decay	15.3146342940765	7.40668953066079	44.1819468201512
chr16:1543542..1543587,+	ENSG00000100726	decay	8.25456445908326	3.71076869454683	46.3155123081407
chr16:1660683..1660739,-	ENSG00000187535	decay	8.28871849879087	4.94961333791042	41.8935025851924
chr16:1661988..1662083,-	ENSG00000187535	decay	10.5823988020594	13.2248479612206	25.6660267280615
chr16:1832527..1832582,-	ENSG00000162032	decay	7.03688629449253	9.43444051213282	71.2196771385994
chr16:2097970..2097997,+	ENSG00000103197	decay	9.05325008853952	4.28276015839897	58.0659748033043
chr16:2286441..2286472,+	ENSG00000167968	decay	7.80550342739104	4.83347171724338	59.0185216741049
chr16:23464459..23464533,-	ENSG00000168434	decay	12.0033298076251	8.12052531791307	73.4869533379644
chr16:2570340..2570423,+	ENSG00000162066	decay	9.28989410826122	13.1563063874295	26.6619330558673
chr16:27280050..27280101,-	ENSG00000169189	decay	40.665533821417	7.14658487609022	68.6865638072147
chr16:2827261..2827299,-	ENSG00000103363	decay	118.383658349395	55.4105943073424	58.5470683957978
chr16:28503327..28503356,-	ENSG00000188603	decay	6.53906193558652	4.18817758615958	35.189164230638
chr16:28503357..28503409,-	ENSG00000188603	decay	28.3923887884797	19.2291293233398	73.2640816926298
chr16:28565230..28565257,+	ENSG00000176476	decay	29.3491590174068	15.1915931566782	37.4678924790707
chr16:29802036..29802086,+	ENSG00000079616	decay	57.4905851829637	18.6558145011426	68.0326532704318
chr16:29802087..29802113,+	ENSG00000079616	decay	34.3592233335846	23.2023299989163	62.3212662412898
chr16:29816131..29816181,+	ENSG00000079616	decay	5.44327251555065	9.61645182901991	91.396387415793
chr16:29817665..29817719,+	ENSG00000103495	decay	28.4744662793343	6.22792419871538	36.7893302820552
chr16:29910837..29910852,-	ENSG00000174938	decay	7.76172057838226	3.14005729623626	44.1895159625508
chr16:30007387..30007420,-	ENSG00000149929	decay	5.07637151354191	5.21461972419192	85.261730508006
chr16:30583017..30583064,-	ENSG00000229809	decay	6.51450691930176	6.30486635284781	54.7026994141378
chr16:30709448..30709525,+	ENSG00000080603	decay	12.6958154283223	12.2769887735133	52.4148506339828
chr16:30905311..30905428,-	ENSG00000099385	decay	32.3834391198315	18.8075058226735	21.3125594632184
chr16:31106048..31106124,-	ENSG00000167397	decay	49.7808132658561	17.1609044187841	44.187287701502
chr16:31147002..31147017,-	ENSG00000052344	decay	25.4633703512356	9.8975502380316	47.0919197350481
chr16:31470800..31470843,+	ENSG00000140691	decay	5.05646888793567	14.6269761002381	91.1980536567123
chr16:447226..447242,+	ENSG00000103202	decay	7.36821682811187	5.72018893586473	46.1499344521153
chr16:4845382..4845412,+	ENSG00000267795	decay	26.7882670231719	11.0144941738963	51.4321053983809
chr16:56553882..56553992,-	ENSG00000125124	decay	8.42873281162912	7.83238566135103	74.6367316644838
chr16:57318566..57318595,-	ENSG00000102934	decay	7.55449476036348	13.1230368357491	89.7303664261743
chr16:66586461..66586567,+	ENSG00000217555	decay	18.7342518063606	8.51472840506138	30.1545217149595
chr16:67193784..67193829,-	ENSG00000102871	decay	16.5877960412178	6.78159041279373	37.6424973594358
chr16:68269971..68270059,-	ENSG00000103067	decay	69.964486446269	34.103686458655	52.4432209882393
chr16:68573182..68573228,+	ENSG00000184939	decay	6.60473769098213	1.65329762637797	68.8247029679056
chr16:69166460..69166498,-	ENSG00000168802	decay	53.1260195477796	27.5184982866918	71.7076931598589
chr16:699319..699409,+	ENSG00000161996	decay	8.79098957058926	9.35531483493391	73.8470924643006
chr16:70488480..70488513,+	ENSG00000157353	decay	7.66014639455762	3.87293642358202	32.8111987803552
chr16:70835034..70835081,-	ENSG00000103043	decay	46.2579456573467	10.634773336997	63.2591545861313
chr16:740354..740416,-	ENSG00000127580	decay	7.92881449283531	8.02741159064368	69.5465104686859
chr16:75467318..75467408,-	ENSG00000153774	decay	20.5056395830581	8.0813032358778	70.2188133675838
chr16:75600247..75600325,+	ENSG00000034713	decay	51.986194589796	21.1569368566612	43.2303941144351
chr16:77756399..77756444,+	ENSG00000140876	decay	8.22709340184	4.61512007465151	35.7460214208329
chr16:78133536..78133629,+	ENSG00000186153	decay	26.7344677779395	3.3602439413784	57.1435249982276
chr16:82203780..82203838,-	ENSG00000135698	decay	13.9104644361132	3.17051199005729	46.8649662355357
chr16:838634..838681,+	ENSG00000127586	decay	7.05110799568528	2.89891852877318	43.4902898284855
chr16:85722530..85722615,-	ENSG00000131153	decay	60.2634800361734	17.1784465023601	64.4073635182335
chr16:88717482..88717489,-	ENSG00000051523	decay	13.0555923968203	6.54677184411482	42.5244635839937
chr16:88878309..88878362,-	ENSG00000198931	decay	305.199760327993	79.6132575007658	43.3445604250523
chr16:88923519..88923561,+	ENSG00000167515	decay	101.766578997854	6.90826759233317	36.8336305019618
chr16:8962853..8962878,-	ENSG00000153048	decay	99.6294473394595	34.4646269583929	56.6591101594955
chr16:89787402..89787430,+	ENSG00000158805	decay	3.692190728506	3.07238585110172	65.4305781113712
chr17:1419878..1419912,-	ENSG00000132376	decay	7.08904189533005	9.29191379726198	71.7695781180695
chr17:1419915..1419939,-	ENSG00000132376	decay	1.61925843801659	3.32655543666466	68.6638613304072
chr17:1419941..1419969,-	ENSG00000132376	decay	3.89463008495861	3.75321707448736	47.4336386274272
chr17:17726907..17726958,-	ENSG00000072310	decay	21.4813893848862	38.0937498435253	71.8131977296863
chr17:19771242..19771256,-	ENSG00000083290	decay	2.99035873200702	6.22743617369606	71.1846386988803
chr17:27224621..27224759,-	ENSG00000132589	decay	22.1297874671308	6.49762261705928	61.1301399638438
chr17:28257185..28257266,-	ENSG00000141298	decay	12.589641281089	3.86353325198707	43.9832722978927
chr17:30186226..30186274,-	ENSG00000172301	decay	18.0601696660852	6.17875383278244	36.6239354329134
chr17:3539744..3539804,+	ENSG00000040531	decay	3.8955282385205	3.94249453477013	49.6048777821536
chr17:3571887..3571918,-	ENSG00000213977	decay	10.1012486058903	2.73053291399672	56.3374892194883
chr17:37009968..37009998,-	ENSG00000125691	decay	183.043156634833	77.1781799867258	32.2438272887937
chr17:37856253..37856296,+	ENSG00000141736	decay	4.53863028413737	5.90344217508327	72.6218590391382
chr17:37894570..37894614,+	ENSG00000141738	decay	1.62514044875446	8.84298738162118	106.16606050169
chr17:38083802..38083841,-	ENSG00000172057	decay	7.59672796310489	5.89990081157339	52.9204771735549
chr17:40306979..40307034,-	ENSG00000108774	decay	63.068713545277	23.9815204316536	44.0017890818268
chr17:40897043..40897087,-	ENSG00000108799	decay	3.00722713951209	3.40736699584846	67.691683855252
chr17:41561317..41561396,+	ENSG00000067596	decay	22.6879795003866	14.5288069453053	81.6338149925427
chr17:42092313..42092389,-	ENSG00000091947	decay	15.3821122197312	11.7410156917889	54.7395606574222
chr17:42264556..42264649,+	ENSG00000168591	decay	11.9926851860373	6.05325079229436	57.6649380237541
chr17:42422662..42422678,+	ENSG00000030582	decay	143.031140237242	63.0580391762495	15.7247399042934
chr17:45908875..45908913,-	ENSG00000159111	decay	118.876082805086	89.908360847429	95.3730336547582
chr17:45918614..45918668,-	ENSG00000141295	decay	3.42067828679994	2.88473885696981	42.5961892469621
chr17:46035113..46035124,-	ENSG00000167183	decay	6.12749470387845	22.8469594973113	53.4823602846954
chr17:47022140..47022210,-	ENSG00000159210	decay	74.7355210735465	20.8948232052164	49.1949985713221
chr17:47755338..47755433,-	ENSG00000121067	decay	14.0772888610415	9.39194585688998	71.6847942075401
chr17:48503571..48503597,+	ENSG00000167107	decay	5.61408622991113	6.03323541019375	18.6626996661438
chr17:48503603..48503622,+	ENSG00000167107	decay	8.07153242073952	6.53028862477422	29.9463998979397
chr17:49337392..49337465,-	ENSG00000011258	decay	3.56792075418472	9.31266654318633	56.2606571362533
chr17:5185552..5185587,+	ENSG00000029725	decay	13.7365225193383	12.1057105136837	80.9897093896884
chr17:5389477..5389514,-	ENSG00000072849	decay	14.022841494424	4.91689487870103	56.6742473731912
chr17:55162631..55162650,+	ENSG00000121057	decay	22.6897688111245	11.303573592648	33.5599957591495
chr17:57408994..57409088,+	ENSG00000175155	decay	5.65690735767808	8.0418430026703	78.8566493794132
chr17:58156274..58156306,-	ENSG00000068097	decay	128.433453941546	74.3205127121101	62.1062346867204
chr17:58603528..58603566,-	ENSG00000062725	decay	112.40295190779	30.6920779621091	52.7343048079221
chr17:58677652..58677698,+	ENSG00000170836	decay	38.350724990163	51.3327679540116	96.8753181154933
chr17:59940830..59940897,-	ENSG00000136492	decay	57.3641107865123	65.8057416985838	98.3311794118355
chr17:61699766..61699826,+	ENSG00000198909	decay	43.8670219110127	26.0582211710388	60.9058794116338
chr17:61904262..61904319,-	ENSG00000108592	decay	4.41913676991179	1.61252953451032	35.5611643228718
chr17:61904831..61904842,+	ENSG00000087191	decay	12.8927221015314	6.3892667970924	20.964268186075
chr17:61905058..61905099,+	ENSG00000087191	decay	4.6070665488133	6.14097327209851	52.9573501247054
chr17:61919812..61919833,-	ENSG00000108604	decay	3.91862428544039	3.04878902811651	71.9574992922752
chr17:61920023..61920110,-	ENSG00000108604	decay	103.654236749332	37.4621877234631	54.25644549765
chr17:62503073..62503143,+	ENSG00000258890	decay	17.4060909790598	7.13627295283467	73.2085964157587
chr17:64960778..64960804,+	ENSG00000075461	decay	43.1300880884129	13.8506044887882	49.9110130545517
chr17:6544328..6544342,+	ENSG00000129235	decay	28.7146583874901	9.83745492321069	43.0134794912089
chr17:66287543..66287626,-	ENSG00000108932	decay	6.57939578394039	2.90724011136948	79.5434957407141
chr17:66453601..66453666,-	ENSG00000070540	decay	18.4675198955818	13.443505794662	90.4580643276945
chr17:6915646..6915673,-	ENSG00000215067	decay	3.50240386409234	3.85432876560155	42.8339734520867
chr17:7155516..7155547,+	ENSG00000170291	decay	4.26206026657965	4.15977184987026	64.0189968232305
chr17:7155557..7155637,+	ENSG00000170291	decay	9.29998046859859	2.79312985972776	52.5955855722439
chr17:72428218..72428264,+	ENSG00000170412	decay	8.13213711384063	3.86473154951969	42.7222876142009
chr17:72744759..72744776,+	ENSG00000109062	decay	88.5885800097943	38.9359979857276	73.929834221143
chr17:73043046..73043080,-	ENSG00000167863	decay	166.481058441983	41.6818924920142	34.5414142815189
chr17:73043301..73043347,+	ENSG00000180901	decay	12.7637796282625	2.76603568837485	70.3337275890329
chr17:73127826..73127883,-	ENSG00000125458	decay	33.1783082811401	14.5976394376931	33.309646290276
chr17:73389854..73389993,-	ENSG00000177885	decay	4.85608122011181	4.44963414788826	68.1176018130006
chr17:73521763..73521831,+	ENSG00000073350	decay	213.929207929988	39.3696817544404	25.3392841398022
chr17:73780879..73780963,+	ENSG00000132478	decay	43.8815378162155	33.3601735933173	74.7789645353319
chr17:7387524..7387597,-	ENSG00000174282	decay	6.87653086744572	2.98407916539718	46.124948759331
chr17:7388010..7388017,-	ENSG00000174282	decay	7.6522628497072	5.42749247774213	36.91696959378
chr17:73937116..73937161,-	ENSG00000188878	decay	8.23795931873629	3.89861522012138	17.7480861229971
chr17:74023291..74023310,-	ENSG00000167880	decay	5.70196806589257	2.54804807132459	25.4909015261352
chr17:74582076..74582126,-	ENSG00000070731	decay	9.51008972562092	6.17781427559187	51.0298138652838
chr17:74722912..74722956,+	ENSG00000181038	decay	43.2728659926454	12.5222991231366	50.5476928690426
chr17:74733744..74733785,+	ENSG00000092931	decay	11.5209966088157	5.33419774713415	47.163426017929
chr17:7591747..7591809,+	ENSG00000141499	decay	9.78799453132615	4.71203548668577	47.969889612876
chr17:76183121..76183140,-	ENSG00000167900	decay	150.085915716944	37.2455843691917	63.197938566558
chr17:78075324..78075358,+	ENSG00000171298	decay	11.3275872843423	8.89085950264492	25.4001913373251
chr17:79212825..79212865,-	ENSG00000167302	decay	4.577698166705	4.14741906219134	78.050031625043
chr17:79791135..79791175,-	ENSG00000225663	decay	24.1616079638564	10.7853202903857	34.9617902244607
chr17:80674574..80674634,+	ENSG00000141560	decay	10.877846002553	4.79703867714987	52.7141930640016
chr17:8079648..8079737,-	ENSG00000179029	decay	12.4741104066609	10.0768986950141	37.8124991052335
chr18:12377199..12377263,-	ENSG00000141385	decay	24.2828824470581	8.31910397732725	87.4206707443855
chr18:33709179..33709204,-	ENSG00000141424	decay	19.6615836165809	9.17323092483638	60.4939714455607
chr18:33709788..33709814,-	ENSG00000141424	decay	3.2545488538606	4.09721729738464	65.9800808264687
chr18:46987000..46987108,-	ENSG00000141627	decay	18.5193396071733	3.95059411142442	53.0095600953628
chr18:51750839..51750885,-	ENSG00000134046	decay	5.81706050814028	5.11204699913048	20.1722284542984
chr18:55253900..55253951,-	ENSG00000066926	decay	7.41884045406915	4.16934665327557	28.3125980195185
chr18:61089665..61089733,-	ENSG00000119541	decay	3.25763489059318	4.38599735872076	79.2426621810662
chr18:77439775..77439861,+	ENSG00000060069	decay	9.35313347524987	6.30766594097828	92.5148186631289
chr19:10491130..10491220,-	ENSG00000105397	decay	13.7085344675613	4.33383033173269	35.0206188076533
chr19:10697917..10697993,-	ENSG00000129354	decay	128.220527475224	17.8600822200351	67.903917683511
chr19:10736183..10736247,+	ENSG00000129353	decay	84.6705312662596	28.1688650087726	20.5122529321645
chr19:10736263..10736275,+	ENSG00000129353	decay	6.34557085984555	6.13877260952356	72.2419706082069
chr19:11039454..11039500,+	ENSG00000142444	decay	10.6227851301448	5.2968725158078	33.6831615154769
chr19:11466167..11466180,+	ENSG00000105520	decay	6.52742091410707	2.36968185881648	34.2732513894914
chr19:11708311..11708332,+	ENSG00000198551	decay	6.09464528137779	3.80718195742975	55.0907519036734
chr19:12721513..12721572,-	ENSG00000188033	decay	4.96125741839014	8.56184164738353	47.5139504208663
chr19:12721725..12721758,+	ENSG00000173875	decay	14.5953692572013	3.73465408867517	75.8307303785608
chr19:12777509..12777574,-	ENSG00000104774	decay	24.0731202726847	7.77820378093334	27.3483561588632
chr19:12780205..12780210,-	ENSG00000105583	decay	9.16956726059318	2.88528217770523	54.876464096196
chr19:12780211..12780249,-	ENSG00000105583	decay	200.560970163102	43.3245242436197	39.0155339264714
chr19:13001965..13002001,+	ENSG00000105607	decay	9.40928691766722	3.58362494987449	56.8082221616419
chr19:1401486..1401570,-	ENSG00000130005	decay	3.39708760108139	4.83975247561771	29.5767364620926
chr19:14063313..14063328,+	ENSG00000132017	decay	22.0493061371627	8.9215286519805	85.3011159706225
chr19:14247387..14247409,-	ENSG00000105011	decay	78.7738593594743	31.1096035037856	35.5332534487894
chr19:14606900..14606955,-	ENSG00000123159	decay	61.5262281533988	19.5731310256745	45.5350779888323
chr19:1479170..1479223,-	ENSG00000119559	decay	12.3732923756026	3.02242016743601	49.9060669996629
chr19:15236562..15236612,-	ENSG00000105135	decay	11.7829085019297	4.13712953239428	51.8879368263402
chr19:15311796..15311815,-	ENSG00000074181	decay	63.9927548586016	52.1951251607816	67.8111954337899
chr19:17622415..17622481,+	ENSG00000130313	decay	69.0391868080444	11.6051623165203	40.2720933503682
chr19:18263965..18264072,+	ENSG00000105647	decay	55.8385514165149	17.1904071427575	36.5864479134975
chr19:18433910..18433944,-	ENSG00000130520	decay	38.792833455318	10.643370131501	31.1794043389727
chr19:18699633..18699646,+	ENSG00000006015	decay	4.50028967830945	1.71045014841975	60.7372985618794
chr19:19030157..19030210,-	ENSG00000105669	decay	215.092092675898	84.1095249310186	24.0873638456242
chr19:2269520..2269526,+	ENSG00000104904	decay	310.87822865636	57.3794156198547	77.9515108465447
chr19:291365..291427,-	ENSG00000141934	decay	12.0891595878365	3.15221344949552	63.7608646023086
chr19:33463135..33463195,+	ENSG00000131944	decay	6.33612573746637	2.74056574330731	44.6169646392144
chr19:35491174..35491242,+	ENSG00000089351	decay	8.64087190870875	15.3392520806575	75.1274701024911
chr19:35607214..35607234,+	ENSG00000089356	decay	452.869702421313	85.540607700741	40.1373704464134
chr19:3572925..3573014,+	ENSG00000064961	decay	27.2191789743621	8.56393829649725	41.009368591353
chr19:35759473..35759521,+	ENSG00000105698	decay	5.69932058739785	3.07407526842935	48.8167921411421
chr19:38806561..38806607,-	ENSG00000167645	decay	20.2976669777261	6.5282080997886	39.7379933628015
chr19:39109858..39109881,+	ENSG00000178982	decay	16.2861436222954	3.6144315020789	62.7905111553694
chr19:39322417..39322452,-	ENSG00000104823	decay	105.526713699513	39.4937637941821	25.3102963947488
chr19:39340542..39340559,-	ENSG00000104824	decay	14.9527067761935	5.76141086324221	60.6969260840433
chr19:39340563..39340634,-	ENSG00000104824	decay	80.487634141808	49.3941141892391	71.7461176871135
chr19:39390212..39390305,-	ENSG00000068903	decay	12.1428800756291	4.99147945852729	17.6971418954506
chr19:39881669..39881773,-	ENSG00000006712	decay	44.7160103333255	12.4522578464163	75.2878187892058
chr19:40324767..40324816,-	ENSG00000105204	decay	10.7358322715808	25.3649104144626	92.049087263796
chr19:41082755..41082801,+	ENSG00000160410	decay	38.3510834252556	13.1351673497363	52.7553013472577
chr19:41222775..41222807,-	ENSG00000123815	decay	4.9462331760705	7.6556237228031	48.4472095825817
chr19:41256333..41256414,-	ENSG00000188493	decay	16.5759874608769	17.9278675165169	82.0813673258933
chr19:41256764..41256825,+	ENSG00000077312	decay	19.1468098127525	19.3567744625882	91.4824501682729
chr19:44079611..44079745,-	ENSG00000073050	decay	33.8008826127508	8.95124464685554	55.1589803112024
chr19:44259053..44259121,-	ENSG00000105771	decay	34.2598123715205	11.3532144037781	47.869738300668
chr19:4457776..4457799,-	ENSG00000167671	decay	14.7272060517688	5.77822120941224	66.1878289694869
chr19:45681482..45681514,-	ENSG00000007255	decay	12.8171420920485	8.95083226841856	52.9955052003691
chr19:46195895..46195959,+	ENSG00000011478	decay	17.5485272791023	6.46828806283003	74.4977212906073
chr19:47354061..47354076,-	ENSG00000042753	decay	21.7671990662811	2.48116508115314	47.0728573652653
chr19:47615426..47615439,-	ENSG00000130749	decay	2.45780761130657	5.70967776024239	68.748653440201
chr19:47734425..47734445,-	ENSG00000105327	decay	2.33445168895514	7.57496452795651	75.8888035059212
chr19:47734448..47734466,-	ENSG00000105327	decay	16.4157596832597	32.9207046998322	61.0240760756837
chr19:4867666..4867686,-	ENSG00000105355	decay	21.1083136602697	6.02671263902144	27.3550210845311
chr19:49956476..49956564,+	ENSG00000161618	decay	28.5092475210895	5.59655583323536	43.3401316193859
chr19:50083803..50083821,-	ENSG00000142546	decay	67.4718461690715	17.8473653761852	34.558941696634
chr19:50380541..50380618,-	ENSG00000204673	decay	18.9545122491314	11.5506172543722	85.8153578433304
chr19:50381308..50381439,+	ENSG00000104946	decay	16.6092978326962	8.6449086171257	63.9135068836413
chr19:50431973..50431998,+	ENSG00000169136	decay	3.81575950942745	0.834456810587094	52.7655387899399
chr19:51014460..51014503,-	ENSG00000161677	decay	9.76900659983129	8.9086807175703	82.1037323591608
chr19:51307844..51307859,-	ENSG00000167747	decay	52.2319134179019	39.2033438014588	23.2496400935607
chr19:55895627..55895673,-	ENSG00000233493	decay	209.417297662968	65.9411537806518	25.9375643784913
chr19:56152361..56152434,+	ENSG00000213015	decay	25.3731759140544	14.0143078991245	34.9129378840503
chr19:57901208..57901280,+	ENSG00000188785	decay	7.87430464467717	7.51843168015042	86.2830632626194
chr19:59084647..59084721,-	ENSG00000099326	decay	4.03428168956098	6.24927855965469	79.0201791547531
chr19:8386238..8386283,-	ENSG00000267855	decay	74.231823188602	15.3824327610023	46.4886928164372
chr2:101869329..101869388,+	ENSG00000158435	decay	35.0399698519723	8.27159200525914	42.2418081125721
chr2:109065634..109065692,+	ENSG00000135968	decay	5.31233533321653	4.81205089134576	51.2531164374268
chr2:113914939..113915031,+	ENSG00000125637	decay	17.3258445876718	20.8195595281843	90.0182964534985
chr2:11679770..11679781,+	ENSG00000196208	decay	3.5905921926657	3.23721427524153	63.3894901769726
chr2:11679938..11679951,+	ENSG00000196208	decay	13.7195904221356	21.407851499789	76.7104962299068
chr2:11679963..11679986,+	ENSG00000196208	decay	21.1480891709041	52.4663375662139	54.4396933042
chr2:11679991..11680018,+	ENSG00000196208	decay	8.42644228380667	22.5720109086582	96.6212299340395
chr2:120770645..120770669,+	ENSG00000115109	decay	17.6280111208648	17.1654756526648	70.5296254440875
chr2:131099693..131099757,-	ENSG00000136710	decay	14.8771540785268	10.2496313937874	54.1191774263046
chr2:132249955..132249979,-	ENSG00000173272	decay	73.7430204415639	22.2337340068939	69.324706449396
chr2:133015219..133015274,-	ENSG00000163046	decay	6.33686714041942	13.1926868039017	69.7456840936063
chr2:136743074..136743116,-	ENSG00000115866	decay	8.3376967528535	2.39189201104837	36.0974565797403
chr2:14772812..14772853,+	ENSG00000162981	decay	7.03869014931333	7.18953701068991	41.1472149396321
chr2:172543967..172544004,+	ENSG00000077380	decay	10.372898727957	6.74809343055135	76.058568384897
chr2:200776009..200776089,+	ENSG00000178074	decay	8.9544659491539	2.36727407776898	41.5279290478519
chr2:20251406..20251451,-	ENSG00000068697	decay	73.1072045997516	30.1366171068785	57.0908202523372
chr2:209130965..209131031,+	ENSG00000115020	decay	15.3485199302088	3.921417520672	61.9911409334222
chr2:211341411..211341499,-	ENSG00000115365	decay	4.82045922774198	5.34907714761767	61.3818102457705
chr2:219134822..219134898,-	ENSG00000127837	decay	77.1885157099266	16.6130182500279	41.3487030117246
chr2:220042825..220042898,-	ENSG00000115649	decay	7.52580074869806	8.03895315161537	30.8668814777849
chr2:220094294..220094366,-	ENSG00000198925	decay	16.8205880693421	7.6256546376616	49.8798341896079
chr2:220436126..220436210,-	ENSG00000124006	decay	15.6658591133367	7.72022240320914	58.1811626963571
chr2:231577532..231577639,+	ENSG00000135932	decay	11.0967966748941	3.62998968090553	53.6197014689074
chr2:233498261..233498337,+	ENSG00000115468	decay	37.2640835040095	18.1641443377431	50.0165926445013
chr2:237478460..237478475,+	ENSG00000144476	decay	181.798379145091	142.120583512107	94.1688906290974
chr2:241500447..241500512,-	ENSG00000144504	decay	11.2390639675071	5.02266251923622	78.4085624450632
chr2:242626195..242626243,-	ENSG00000168393	decay	33.8272612674379	10.1440758367096	51.1596725058729
chr2:25016207..25016236,-	ENSG00000184924	decay	35.7488230782202	29.3893257251987	48.1732558850904
chr2:25016254..25016264,-	ENSG00000184924	decay	6.72651603783976	3.12535835439732	60.6540590064613
chr2:27008888..27008968,+	ENSG00000115163	decay	61.7317686334483	9.36414139493368	45.9352427486
chr2:27294500..27294542,-	ENSG00000228474	decay	425.793141118555	79.4362565223241	31.5057312818179
chr2:27886432..27886452,-	ENSG00000119760	decay	5.02116666826294	3.9696336028103	29.2602967112405
chr2:32264850..32264901,-	ENSG00000162961	decay	69.9378006077758	16.8257919154445	27.8841420080858
chr2:32502952..32503025,+	ENSG00000119820	decay	29.7383431217116	6.19278146271668	65.8791831749549
chr2:3523272..3523313,-	ENSG00000182551	decay	82.1260078499328	25.0986504011099	62.024249118113
chr2:3605885..3605958,-	ENSG00000171865	decay	24.6528890645636	12.3590766298869	48.7161665552192
chr2:36582857..36582932,+	ENSG00000150938	decay	11.1758263510986	4.53465421576947	36.9260609562485
chr2:37193648..37193760,-	ENSG00000115808	decay	6.06138860063902	5.552564541298	74.9265131148561
chr2:37311445..37311534,-	ENSG00000008869	decay	8.27940943860687	3.43247241826327	60.7563513302088
chr2:42588338..42588366,-	ENSG00000115944	decay	72.2323568913017	45.6317127373921	75.4917079100492
chr2:61765446..61765515,-	ENSG00000082898	decay	5.14522347724022	4.94101067723785	48.8523337407487
chr2:65454926..65454991,+	ENSG00000138071	decay	11.6277903625789	9.81241191214834	45.3891938143748
chr2:70529180..70529217,-	ENSG00000035141	decay	21.3188186243604	12.8071496639381	22.8905489998769
chr2:71357351..71357396,-	ENSG00000124370	decay	4.30129175880181	7.57213197238132	58.6980668902506
chr2:71454185..71454242,-	ENSG00000124374	decay	5.39930499114508	4.97518173769858	58.8876576242278
chr2:73114502..73114561,+	ENSG00000116096	decay	36.0824031222507	15.330123401708	16.937472878233
chr2:74619152..74619219,-	ENSG00000204843	decay	6.17537831341358	5.34596828908232	27.8562071918727
chr2:74699770..74699819,-	ENSG00000204822	decay	84.7448028690249	23.3496339747541	52.3371389395345
chr2:74710194..74710217,+	ENSG00000115282	decay	13.2452327260424	11.2327108231864	71.7227443628551
chr2:74756798..74756847,-	ENSG00000115307	decay	59.5026065436247	32.0989275385826	35.8138773004162
chr2:85835821..85835825,-	ENSG00000168887	decay	15.6931510234173	19.8034016189399	87.8061026312096
chr2:85839146..85839198,-	ENSG00000168887	decay	47.1913831853673	29.2161455081228	57.916292526604
chr2:86850949..86851023,-	ENSG00000239305	decay	15.9999029707373	13.6657112127498	25.4964089732472
chr2:9563745..9563768,+	ENSG00000119203	decay	6.38208667949803	2.98641011406094	41.9592757929658
chr2:97304009..97304074,-	ENSG00000114982	decay	7.29674543308402	6.58087004839516	49.9367696905897
chr2:97523664..97523706,-	ENSG00000163126	decay	7.896719427719	3.80878986014559	45.1837078862644
chr2:9771092..9771153,-	ENSG00000134308	decay	148.613326129562	48.7977760174942	60.6784791181247
chr2:99225018..99225117,+	ENSG00000115446	decay	15.7245600861051	5.50485712710112	65.8184474292677
chr20:17949724..17949763,+	ENSG00000125871	decay	5.99321752033576	3.3411439334887	53.9667388199236
chr20:19997929..19997945,+	ENSG00000173418	decay	5.48954316788806	2.38129867087612	48.526785909209
chr20:23618615..23618627,-	ENSG00000101439	decay	42.9805041056081	23.450171104523	43.8945146793901
chr20:25038752..25038785,-	ENSG00000154930	decay	5.38226909474323	11.7742617240976	106.746935725228
chr20:25371412..25371507,-	ENSG00000100997	decay	56.4000996329986	16.7041909534248	33.966916447822
chr20:2821271..2821343,-	ENSG00000132635	decay	23.2634984792207	21.366918252273	51.5430794762828
chr20:30310656..30310685,-	ENSG00000171552	decay	6.34598908053349	10.5246657633488	71.4232679516738
chr20:30311705..30311786,-	ENSG00000171552	decay	38.5241336601487	9.46241496294465	56.2932701792034
chr20:30327063..30327138,+	ENSG00000088325	decay	37.7489474317154	31.5740121683608	75.4102151557558
chr20:306177..306211,+	ENSG00000177732	decay	8.57966492497297	9.52142475282765	85.8628103852788
chr20:31331230..31331314,-	ENSG00000149600	decay	18.714220744378	10.9752783426403	26.1560333246675
chr20:32274179..32274213,-	ENSG00000101412	decay	18.4331613883721	11.9536472230482	56.381042983734
chr20:32308028..32308121,-	ENSG00000101417	decay	18.8300964355838	6.85680175762226	47.1659978360215
chr20:32700012..32700059,-	ENSG00000125977	decay	15.6848935731426	4.19948339162703	47.0902802105551
chr20:34542216..34542278,-	ENSG00000171222	decay	100.674206967043	13.4180114419988	75.7718757802768
chr20:3776371..3776506,+	ENSG00000101224	decay	16.3159992788351	2.65133458917614	59.7253532406607
chr20:3801162..3801209,+	ENSG00000125843	decay	40.1189194691048	19.1665360252824	53.0058059115388
chr20:43150601..43150751,-	ENSG00000132824	decay	53.6279733411654	13.0431740979796	55.6448863447488
chr20:45338261..45338303,+	ENSG00000197496	decay	6.66704957821722	4.97778685754596	31.7723871523569
chr20:45985431..45985462,-	ENSG00000101040	decay	10.8413086853095	6.92053230528	62.8975738111801
chr20:46414183..46414264,-	ENSG00000196562	decay	142.449954200093	40.4706022315265	78.6196084544634
chr20:46414701..46414819,-	ENSG00000196562	decay	26.4276630211739	10.6171940143514	78.4955707699406
chr20:47444430..47444526,-	ENSG00000124126	decay	26.48046500578	18.145748376259	28.0001787628764
chr20:48429356..48429458,+	ENSG00000197818	decay	21.7251791142665	2.68286026906062	64.0793707728441
chr20:49411523..49411535,+	ENSG00000124243	decay	4.19496744713519	5.74529424085242	32.6221048866852
chr20:5107180..5107251,-	ENSG00000132646	decay	1.02936950476615	1.67983842255152	60.9848816845008
chr20:52687059..52687143,-	ENSG00000064787	decay	31.3504822287833	32.3092792281833	81.0551121839616
chr20:54934001..54934073,+	ENSG00000124098	decay	13.1954540334066	11.3690899959927	81.9611850753053
chr20:54967243..54967278,-	ENSG00000087586	decay	67.8178992506551	19.5581530798039	36.5560188526793
chr20:55204351..55204377,+	ENSG00000087510	decay	106.281191090596	149.16825719788	100.784042812722
chr20:56884489..56884515,-	ENSG00000124224	decay	3.90101452492898	5.38213106531978	18.1319387532686
chr20:57556290..57556370,+	ENSG00000101158	decay	130.36271310976	20.2083188319619	32.0246491867715
chr20:61569360..61569419,+	ENSG00000101193	decay	40.7746176209982	16.8127994134568	81.1528726853108
chr20:61847455..61847545,-	ENSG00000149658	decay	134.686467907284	37.8092242317617	45.2560664433297
chr20:62151559..62151604,+	ENSG00000125534	decay	8.89135603987322	5.23680983323549	58.1093273167293
chr20:62694461..62694585,+	ENSG00000171703	decay	60.5939849592547	16.7332889825026	38.6963518996182
chr20:8000391..8000420,-	ENSG00000125827	decay	6.44195478773696	3.53211860127939	20.1769864432482
chr20:814377..814452,+	ENSG00000125898	decay	3.8587714581958	9.0444454651711	66.2153879913465
chr21:17102257..17102310,+	ENSG00000155313	decay	4.86352166684695	1.38691731849344	60.5334977269188
chr21:27107198..27107227,-	ENSG00000154723	decay	57.7437418916906	19.9761076446984	43.4549249380584
chr21:33031995..33032013,+	ENSG00000142168	decay	324.550188723159	57.940974653447	45.7874762324993
chr21:34915147..34915178,-	ENSG00000159131	decay	6.90121365335336	5.29899748585011	47.5302735085099
chr21:40685536..40685591,-	ENSG00000185658	decay	23.4777204688582	15.5641263614816	62.8761354493372
chr21:40720974..40720994,-	ENSG00000205581	decay	3.29509236192805	6.9798154752044	33.8501525240225
chr21:45138941..45139084,+	ENSG00000160209	decay	195.737130187064	34.3583493546166	60.5995170210116
chr21:46237959..46238011,-	ENSG00000184900	decay	85.6516163343951	43.6972429946395	76.7596123559194
chr21:47604318..47604382,-	ENSG00000160284	decay	17.0492979060173	6.15609524130865	34.145649513416
chr21:47706205..47706223,-	ENSG00000160294	decay	4.52609052366912	5.28288685773823	59.1021067677494
chr21:47743995..47744111,+	ENSG00000160299	decay	9.41557919107418	5.76684641039144	71.1914836596397
chr22:17640110..17640185,-	ENSG00000069998	decay	21.4857963767948	5.73122677811214	29.1905028236169
chr22:19109901..19109951,-	ENSG00000070413	decay	53.2537105759554	8.81869747597745	57.3217295429665
chr22:19166241..19166257,-	ENSG00000100075	decay	124.526415014982	47.888470918547	25.4765997701644
chr22:19929321..19929356,-	ENSG00000184470	decay	16.4997746018571	4.99126572806804	56.7941553231684
chr22:24236562..24236621,+	ENSG00000240972	decay	1511.29676094341	290.106904250138	55.2001094548617
chr22:24236622..24236633,+	ENSG00000240972	decay	52.4557634020663	12.9326619181359	42.3140263479573
chr22:29137782..29137837,-	ENSG00000183765	decay	17.092579694007	19.9960293660687	55.0438661666186
chr22:29664248..29664294,+	ENSG00000182944	decay	29.736046141039	14.9142560188111	20.7488100523848
chr22:29977073..29977108,-	ENSG00000184117	decay	23.2639141504795	6.10954309684478	43.3780596914131
chr22:31556134..31556263,+	ENSG00000138942	decay	8.65165338599012	4.71628037992709	57.5259422453078
chr22:31688431..31688480,-	ENSG00000100100	decay	3.94122631809017	10.3922439981125	71.486214375422
chr22:37415475..37415495,-	ENSG00000128311	decay	49.5303560932956	9.61950930564369	31.3492100953179
chr22:37415844..37415883,+	ENSG00000128309	decay	6.70775881669973	3.32461828752905	29.9191298686176
chr22:37593734..37593766,-	ENSG00000133466	decay	0.92803257698096	2.64319510007494	66.9480131675806
chr22:38201228..38201242,+	ENSG00000189060	decay	71.5020326613489	72.0371182462338	78.2034321122789
chr22:39190116..39190185,-	ENSG00000100246	decay	11.2032735762195	2.88972645246029	38.0943447119188
chr22:42486747..42486783,-	ENSG00000184983	decay	40.6397989427562	15.8364464654222	37.5177498571776
chr22:43010928..43010947,-	ENSG00000100227	decay	7.34391158235314	5.39145337497828	13.2260834894581
chr22:43045336..43045416,-	ENSG00000100243	decay	26.3045008396795	13.0134100953895	24.630051993385
chr22:46067899..46067939,+	ENSG00000130638	decay	8.65805679166303	4.51316896202781	52.2365756276957
chr22:47158518..47158571,+	ENSG00000054611	decay	17.3604349410819	9.7016820364484	36.0982492649508
chr22:50683388..50683444,-	ENSG00000128159	decay	3.83717543244925	3.26042627834348	88.1174862146562
chr22:50946114..50946140,-	ENSG00000100258	decay	26.1760107442477	17.5749512303737	24.3732353581632
chr3:107809816..107809885,-	ENSG00000196776	decay	42.1349105267344	12.5908422755411	38.0618934931007
chr3:112280709..112280816,-	ENSG00000144848	decay	19.3527040325441	7.59884722450013	69.4648628405641
chr3:127317243..127317288,+	ENSG00000073111	decay	70.0094510980122	32.597464895105	97.0889902044792
chr3:128598433..128598511,+	ENSG00000177646	decay	27.2284344571225	7.89707651112031	84.5441683031492
chr3:128968437..128968505,+	ENSG00000181789	decay	67.376330100294	24.056234822027	53.3974738829216
chr3:132441209..132441286,-	ENSG00000113971	decay	10.4310580391216	9.7962640946131	58.0335425823039
chr3:133292547..133292564,+	ENSG00000091527	decay	20.9657523857981	11.5130601579744	43.7206362619314
chr3:141868293..141868355,-	ENSG00000114126	decay	3.53453639919456	6.85757132835192	70.9087733432168
chr3:156877896..156877946,-	ENSG00000163660	decay	64.424044630508	81.1551793783937	70.4773452224139
chr3:170587974..170587993,-	ENSG00000163584	decay	57.4097448744904	29.6623755716015	89.1255188080873
chr3:182817253..182817294,-	ENSG00000078070	decay	9.15658268541984	9.06919839156454	84.6482000155802
chr3:184017004..184017055,+	ENSG00000175166	decay	59.7305618358093	16.03377654554	43.6742470096704
chr3:185655795..185655822,-	ENSG00000136527	decay	44.2958047868433	17.6001505902129	63.7076684671696
chr3:195310831..195310845,-	ENSG00000189058	decay	4.07114885506935	4.81158040136901	78.8380923802599
chr3:197282821..197282869,-	ENSG00000161267	decay	9.79504449802512	12.6356018396612	43.8815661250885
chr3:33138592..33138621,-	ENSG00000170266	decay	11.891503584207	3.41981112823471	50.4309371529882
chr3:33155444..33155492,+	ENSG00000170275	decay	12.8675234629395	3.67393450233837	45.8926190932217
chr3:37034966..37035041,+	ENSG00000076242	decay	22.5745121026989	12.9845987716876	63.8166264279612
chr3:47021168..47021191,+	ENSG00000160796	decay	3.39726178901725	6.36284062874289	51.4348590492291
chr3:47844615..47844682,+	ENSG00000132153	decay	13.4956736200795	10.8081696909683	64.9988194736093
chr3:48507621..48507689,+	ENSG00000213689	decay	10.255258431247	16.188706891364	52.6462708605026
chr3:48647059..48647102,-	ENSG00000010256	decay	168.672406372041	57.4739015226647	42.6243722650493
chr3:49158218..49158263,-	ENSG00000172046	decay	7.6490723829611	6.61157647891025	76.1162196067561
chr3:51705222..51705281,+	ENSG00000164081	decay	40.2366971301922	14.3821739029559	25.6751159133423
chr3:52017454..52017572,+	ENSG00000243989	decay	10.0437818544514	3.15053197466495	36.54197609833
chr3:52273098..52273181,-	ENSG00000247596	decay	19.2153636497712	3.57277031781886	58.4485117137349
chr3:53290026..53290043,-	ENSG00000163931	decay	414.165628613414	97.7863002375347	36.8100774716088
chr3:57678772..57678838,-	ENSG00000174839	decay	8.11952229312982	4.60468723286085	56.6824912364716
chr3:62304658..62304707,+	ENSG00000114405	decay	66.7046492026098	19.8144311834063	37.5637710935384
chr3:67705006..67705046,-	ENSG00000172340	decay	13.5502784824574	6.48677172705207	49.0488865533243
chr3:69129501..69129541,-	ENSG00000144744	decay	6.90132361534418	2.15679555556071	43.2231946620382
chr3:72897545..72897629,-	ENSG00000144736	decay	13.0056260115215	3.25415479785485	77.5292471899337
chr3:9834375..9834455,-	ENSG00000171148	decay	44.7320033234342	29.0785729689191	56.2190045212038
chr3:9932272..9932313,+	ENSG00000171135	decay	41.6883421417817	19.1258013934146	80.2943771045018
chr3:9958774..9958848,+	ENSG00000163702	decay	28.3264432770663	12.253906412603	86.3375933617661
chr4:106816615..106816642,+	ENSG00000168743	decay	4.69022286552734	5.71133135878854	56.1352468125784
chr4:109571747..109571792,+	ENSG00000198856	decay	14.5063092514992	4.14935194077183	29.6010009044496
chr4:113152913..113152974,+	ENSG00000138660	decay	13.0235705545473	6.8649591099726	26.5407954427625
chr4:141677466..141677556,-	ENSG00000109436	decay	6.32755173239401	6.5635195302547	76.3681336989568
chr4:141677965..141677986,-	ENSG00000109436	decay	8.08794289720935	2.83307280975438	56.889799679251
chr4:15683438..15683482,+	ENSG00000237765	decay	10.5724672807847	6.49593742918057	64.6337329763626
chr4:1723197..1723261,+	ENSG00000013810	decay	41.2743307623706	17.1423038319496	68.4358819352878
chr4:174255536..174255547,-	ENSG00000164104	decay	2.76422827993454	8.79418993553704	94.0117416951242
chr4:2845547..2845654,+	ENSG00000087274	decay	15.5295467519886	11.2155574702203	46.1995907614205
chr4:3294708..3294797,+	ENSG00000159788	decay	9.36891680355016	2.416262917858	52.0168788735687
chr4:3767633..3767648,+	ENSG00000184160	decay	4.03305083732689	5.111696474545	43.8403501019624
chr4:41216492..41216550,-	ENSG00000163697	decay	18.3889706917959	8.80722443947519	68.6826792812783
chr4:54457644..54457659,-	ENSG00000072201	decay	2.67269245000739	4.93013321407708	88.0291002049418
chr4:56212457..56212500,+	ENSG00000128039	decay	7.9179783120692	4.91782077993158	42.1030363268139
chr4:6271558..6271594,+	ENSG00000109501	decay	26.680237497841	10.1903919396264	57.0071347994328
chr4:6271596..6271625,+	ENSG00000109501	decay	22.8924424149676	20.9624379357684	70.4689867364431
chr4:7941518..7941593,-	ENSG00000196526	decay	8.79695699697649	2.41315576256217	47.5129309010903
chr4:83351124..83351222,-	ENSG00000152795	decay	4.18027412612605	7.41160407268292	72.5031141307775
chr4:84205905..84205959,-	ENSG00000173085	decay	22.0630884018466	11.3137109001706	23.7372866151478
chr4:8430152..8430200,-	ENSG00000087008	decay	6.11248937060529	5.41451015138292	87.3265535866241
chr4:91048537..91048552,+	ENSG00000184305	decay	6.92673921970729	5.70516697956817	74.8657034663936
chr5:10307874..10307930,-	ENSG00000164237	decay	6.85714490325051	4.17616475362676	27.4339001834495
chr5:10761206..10761421,-	ENSG00000112977	decay	111.573469747854	19.7063510814005	35.0022798321965
chr5:115177496..115177558,-	ENSG00000145782	decay	7.53707496505229	4.34933087716766	72.084986834483
chr5:122372354..122372440,-	ENSG00000168938	decay	54.854105814514	16.7385574695606	79.4585157042636
chr5:128795972..128796012,+	ENSG00000145808	decay	3.69537782344691	7.64558844232621	40.0181769948498
chr5:132112921..132112960,-	ENSG00000164402	decay	22.7737414903948	3.5551577608315	57.2776106347828
chr5:133512634..133512652,-	ENSG00000113558	decay	394.265120689631	52.3898302248182	47.7079516570416
chr5:134240800..134240842,+	ENSG00000132570	decay	10.2189840861736	2.28388848256207	72.6317311404498
chr5:134734841..134734864,-	ENSG00000113648	decay	8.63518991633657	5.63340546204618	71.5425832638143
chr5:137514306..137514331,-	ENSG00000112983	decay	4.12772073124554	14.3701029339491	77.0897515745458
chr5:137514834..137514865,+	ENSG00000112984	decay	13.1620961849093	13.3251485546868	33.2435163904288
chr5:138534047..138534064,-	ENSG00000120725	decay	10.8197013697278	6.64328995482814	60.7756445549288
chr5:139027923..139028000,+	ENSG00000171604	decay	83.5172790797572	79.5832097508622	80.5785511497588
chr5:139937002..139937071,-	ENSG00000213523	decay	37.9863092513525	3.73981995627543	56.8453283757849
chr5:141016382..141016445,-	ENSG00000171720	decay	9.99895140374149	5.46772853462352	48.1409230206333
chr5:141257961..141258006,-	ENSG00000156453	decay	6.91404764224421	6.19722211551011	29.988288657328
chr5:147763503..147763534,+	ENSG00000145868	decay	5.89204916419975	2.58340653616661	50.4029366351526
chr5:147763539..147763586,+	ENSG00000145868	decay	6.82970631131787	3.31515590892897	68.1022227166765
chr5:149829294..149829310,-	ENSG00000164587	decay	56.567804919463	27.5181571869929	54.5919155189669
chr5:154092396..154092409,+	ENSG00000155506	decay	1.28978716812275	8.12326556893368	93.5540140645217
chr5:154230130..154230210,-	ENSG00000170271	decay	0.699430371615714	8.85940838737662	88.1963940244637
chr5:159848854..159848878,+	ENSG00000164611	decay	31.3547117550848	15.5965233559399	80.3638458693914
chr5:175964279..175964361,-	ENSG00000146083	decay	6.61473883497542	8.91787701470583	85.5083672217834
chr5:176730676..176730730,-	ENSG00000169228	decay	9.37734465916087	4.34720442165327	41.974529358771
chr5:176738887..176738934,-	ENSG00000213347	decay	8.75386565061527	52.9700655951948	68.7971836984621
chr5:176778643..176778684,-	ENSG00000169223	decay	56.1399216515101	30.8748289330269	43.5588872847055
chr5:1801503..1801535,+	ENSG00000145494	decay	91.7464733291253	25.5629331845694	50.1242600639286
chr5:180650271..180650319,+	ENSG00000146063	decay	11.4736750674047	9.67704004405735	73.9641129444485
chr5:2752386..2752419,+	ENSG00000186493	decay	3.86635825972778	4.56609401154028	45.165016099693
chr5:37379413..37379443,+	ENSG00000082068	decay	6.17971239070675	3.02830637146132	61.5636225369183
chr5:40679504..40679537,+	ENSG00000171522	decay	2.97714825442568	7.27857857757026	55.8671929382387
chr5:41925325..41925416,+	ENSG00000151876	decay	7.62884221040299	5.92333044969815	31.3776661438259
chr5:68485363..68485431,+	ENSG00000153044	decay	6.71056038671392	4.09220192305913	21.2759946074454
chr5:70751463..70751503,+	ENSG00000145734	decay	4.6471263644953	4.91695513828665	48.6857672748014
chr5:70883117..70883143,+	ENSG00000131844	decay	24.7149948783905	14.0103066622754	41.6708562874257
chr5:72861427..72861478,-	ENSG00000164331	decay	2.22632445880711	3.27287807021245	66.6846912940788
chr5:76788317..76788339,-	ENSG00000164253	decay	5.3373377947873	2.0235443293179	51.1729501248486
chr5:78810346..78810363,-	ENSG00000152413	decay	5.32956521706245	37.4484934992561	103.61757026783
chr5:85913736..85913769,+	ENSG00000127184	decay	174.693743165404	41.0912622233701	32.0176552288501
chr5:98109322..98109350,+	ENSG00000174136	decay	3.94897736054659	2.43241775981967	83.085524612263
chr6:109703663..109703681,-	ENSG00000135535	decay	30.8483321636991	13.7219983423296	59.2863915056461
chr6:111136465..111136487,-	ENSG00000155111	decay	1.65840392182052	4.46578992251015	77.3121067600197
chr6:111804812..111804858,-	ENSG00000009413	decay	5.32949678968522	11.0305806325052	66.2044707399222
chr6:125524852..125524861,+	ENSG00000111907	decay	4.82749154575629	6.60400626742373	64.1183661220186
chr6:126070748..126070768,+	ENSG00000135547	decay	2.46708214403415	2.37850677581722	68.7043360849865
chr6:126070769..126070801,+	ENSG00000135547	decay	8.40316086285923	29.8219317298048	69.0291636093916
chr6:126240380..126240430,+	ENSG00000111912	decay	0.900035403385274	9.92991526989304	76.5135106888693
chr6:139094884..139094927,+	ENSG00000024862	decay	1.96394511677964	7.71198332562745	102.529840744546
chr6:144416694..144416718,-	ENSG00000169976	decay	134.546463796065	29.9238160564219	37.7375236380923
chr6:149867122..149867201,-	ENSG00000131013	decay	6.47904802224522	2.63360001783228	49.1215858039185
chr6:159065741..159065795,-	ENSG00000146425	decay	18.6147937618405	10.0934280759103	77.5047469912744
chr6:159240365..159240376,-	ENSG00000092820	decay	3.37693271481622	3.20014059427241	73.4217900392357
chr6:160148114..160148176,+	ENSG00000146457	decay	16.9554753943661	9.79153783915965	90.3900968880272
chr6:167370049..167370094,-	ENSG00000026297	decay	8.91871330901604	5.22276619349214	34.8820889845103
chr6:24358146..24358176,-	ENSG00000146038	decay	19.6807282679873	19.8214551702239	69.985489501981
chr6:24495067..24495096,+	ENSG00000112294	decay	6.13828505586217	5.06311812898442	34.4456042489464
chr6:24667257..24667365,+	ENSG00000112304	decay	14.6659071813195	4.79278010256135	46.5090664995095
chr6:25279587..25279648,+	ENSG00000079691	decay	4.16018328038309	2.7817522612161	34.8673388270377
chr6:26199395..26199400,-	ENSG00000203813	decay	8.82191779072319	7.78006787391522	58.1256174206211
chr6:26224395..26224413,+	ENSG00000203813	decay	11.9044803382643	10.1920774896174	49.694553213077
chr6:26224420..26224477,+	ENSG00000203813	decay	42.2203105925844	50.6496783842341	53.9676720285981
chr6:27835357..27835375,-	ENSG00000184357	decay	2252.90118704552	1598.90417017352	39.0761513090056
chr6:27861351..27861353,+	ENSG00000196331	decay	1.1315776251482	3.47053361840635	41.6325041351312
chr6:3000057..3000118,+	ENSG00000124588	decay	7.04807130321801	2.12533265375392	57.1692030042555
chr6:31926907..31926961,+	ENSG00000206353	decay	35.2265493091217	7.5785694779587	58.4880529579772
chr6:32095968..32096032,-	ENSG00000234539	decay	4.461154074322	8.25197781023327	84.4538439911126
chr6:32936353..32936398,+	ENSG00000204256	decay	8.86669353921113	13.9248372566788	83.1995749920435
chr6:33168427..33168457,-	ENSG00000204231	decay	14.5680786024316	10.4124592828374	69.1405091481752
chr6:33244918..33244954,+	ENSG00000235863	decay	4.67954782608838	7.25588926082508	60.8948808684304
chr6:33385655..33385719,-	ENSG00000112514	decay	87.5465603152504	17.5522573450007	30.9236863921031
chr6:33385870..33385899,-	ENSG00000112514	decay	51.3735836303557	21.3741425131345	39.1609142828392
chr6:39082922..39082975,-	ENSG00000112167	decay	12.5395887202319	5.35406441583634	64.5564247051259
chr6:39197241..39197258,-	ENSG00000164626	decay	10.4712521285597	61.0954388023814	37.5080001717872
chr6:42981922..42982047,+	ENSG00000124702	decay	95.5641204427565	30.0723077844852	64.0149292927901
chr6:43021570..43021610,-	ENSG00000044090	decay	4.82060550595076	7.17290762434851	65.8373531408605
chr6:43197189..43197228,-	ENSG00000112667	decay	36.636897799714	17.0898115216959	39.5692307877014
chr6:52149475..52149587,-	ENSG00000112118	decay	47.6928427223397	17.6738614902278	42.6442895376848
chr6:75915757..75915775,-	ENSG00000111799	decay	5.37586923712213	8.78752203148137	83.4566489803334
chr6:79944336..79944440,-	ENSG00000118418	decay	26.3259751542745	8.9241404691433	28.6701840488039
chr6:83903061..83903113,+	ENSG00000013392	decay	7.97254543688017	3.81578205605519	62.1615105122929
chr6:89790459..89790479,+	ENSG00000146278	decay	144.661844683097	323.583772678401	84.1335586414764
chr6:89790490..89790506,+	ENSG00000146278	decay	23.8803516244674	25.8438443043649	69.9245888475019
chr6:94129263..94129284,-	ENSG00000135333	decay	12.7325937299703	15.6465364032932	92.3438547685401
chr6:99395787..99395878,-	ENSG00000112234	decay	6.8498437399476	6.86943823157813	64.6873606912639
chr7:100183742..100183781,-	ENSG00000077454	decay	40.808517959378	11.7930348544539	74.3069046106741
chr7:1067968..1068018,-	ENSG00000146540	decay	91.1458903129685	31.464024756234	40.044468786615
chr7:106809432..106809455,+	ENSG00000105856	decay	4.22913630741682	18.4896145672742	95.0233907789507
chr7:1127742..1127762,+	ENSG00000164850	decay	9.63582531941954	20.5222607371815	67.0175290518804
chr7:12250943..12251012,+	ENSG00000106460	decay	5.63579101900203	1.28120496852705	43.4910096552528
chr7:128502895..128502951,+	ENSG00000128524	decay	156.493084450747	52.4610290828973	17.1570582009512
chr7:148725745..148725759,-	ENSG00000155660	decay	4.5712194400454	3.17261134437942	43.3254963932142
chr7:150756668..150756727,+	ENSG00000164889	decay	16.9120291248208	8.78597549035423	32.6922483771992
chr7:150777874..150777918,-	ENSG00000164896	decay	31.2016074257895	12.1066345313102	49.0186197733339
chr7:1543981..1544033,-	ENSG00000164880	decay	23.665390860194	8.84995920852439	45.8068805592114
chr7:156518511..156518549,-	ENSG00000105983	decay	9.31529177741009	25.4579810245886	100.836049727876
chr7:23571586..23571610,-	ENSG00000164548	decay	32.314408365946	15.146962929295	72.9830050026844
chr7:2443202..2443260,+	ENSG00000136213	decay	4.12842612658441	6.40921224970754	31.8156677088025
chr7:2559399..2559416,+	ENSG00000106003	decay	128.273919063622	116.592783541508	66.3344354444858
chr7:2671568..2671606,+	ENSG00000136295	decay	4.81819760829285	5.87649253376479	76.5165834210922
chr7:27702455..27702632,-	ENSG00000106049	decay	11.1472940954457	6.13839453485395	33.3846542829207
chr7:3340875..3340896,+	ENSG00000146555	decay	6.30767991524316	2.75113265876472	35.8703996603547
chr7:35734730..35734777,-	ENSG00000122557	decay	4.18663258749756	5.78667771281433	80.366799052283
chr7:43798270..43798316,+	ENSG00000106605	decay	17.9407767775644	9.62927998837127	16.4155427001116
chr7:43966018..43966079,+	ENSG00000078967	decay	17.2513877176095	7.82565557955271	54.2032674097782
chr7:5229848..5229900,+	ENSG00000157954	decay	20.073054364608	24.7791657724555	76.5739333726523
chr7:5463348..5463361,-	ENSG00000182095	decay	2.08391914015658	9.4341692604344	51.8002904188889
chr7:55640176..55640228,-	ENSG00000154978	decay	4.18472900240781	4.58568637306314	93.7857929684754
chr7:56174161..56174203,-	ENSG00000106153	decay	154.011805041466	49.1682559575841	30.689037964188
chr7:64254793..64254813,+	ENSG00000197008	decay	7.16822584598491	4.7199272783899	44.2944101469076
chr7:6617039..6617127,+	ENSG00000136247	decay	43.7106486144535	16.9171385411366	29.4168284178369
chr7:73256838..73256870,-	ENSG00000165171	decay	3.57049920783824	3.07596419160012	38.2423132213748
chr7:73668692..73668763,-	ENSG00000049541	decay	15.8896850095278	10.1464427199127	82.0620418839935
chr7:75933030..75933041,+	ENSG00000106211	decay	6.20207554959579	5.15536571047729	38.4231215608782
chr7:87505588..87505653,-	ENSG00000075303	decay	9.2267116394686	3.98893557001894	51.9844956693837
chr7:87849340..87849395,-	ENSG00000075142	decay	58.1982635218893	21.9091828937213	71.0496582653636
chr7:91509986..91510046,-	ENSG00000127989	decay	5.81826065110486	5.44182986853719	54.9326641909074
chr7:92076740..92076834,+	ENSG00000157259	decay	31.392407048339	7.96815321203073	29.1164319999614
chr7:92861671..92861707,+	ENSG00000004766	decay	11.0665085772943	5.06119345063126	45.8809518641939
chr7:93204033..93204043,-	ENSG00000004948	decay	10.8531987755263	9.75936460657801	70.5217889388362
chr7:95064264..95064367,-	ENSG00000105854	decay	11.731936688881	5.50943008002102	24.3747746078409
chr7:98923492..98923504,+	ENSG00000241685	decay	6.68032765584141	2.21911252020362	41.4053816436975
chr7:99746514..99746575,+	ENSG00000188186	decay	62.7618856951584	7.63177603532312	66.069637778826
chr7:99933730..99933763,+	ENSG00000121716	decay	29.5972383565019	10.5040654944418	64.3908805190411
chr8:100905448..100905460,-	ENSG00000164919	decay	5.17928262138834	6.33844410085713	63.2712037659076
chr8:120885949..120885976,+	ENSG00000155792	decay	8.55605219570602	10.6669898368591	84.9167010892393
chr8:124054569..124054584,-	ENSG00000136986	decay	11.7690520913981	4.7472476748791	76.0772337087851
chr8:141467818..141467866,-	ENSG00000167632	decay	35.7960474645598	16.0917727175299	48.6866596991366
chr8:142011316..142011400,-	ENSG00000169398	decay	20.3027598214834	3.30612792025602	70.13702833932
chr8:143761905..143761921,+	ENSG00000167653	decay	1.12000306066783	8.00772762746285	75.1872543926822
chr8:143823816..143823832,-	ENSG00000126233	decay	3.80419909055983	3.01354998544019	54.2994196710319
chr8:144679602..144679617,-	ENSG00000104529	decay	6.43832655674949	5.56605703414658	33.2717817683206
chr8:145016746..145016811,-	ENSG00000178209	decay	8.3359470738153	7.25187727710303	51.3375602930531
chr8:145027995..145028012,-	ENSG00000178209	decay	7.11131062200195	11.5763740726847	85.6621583318106
chr8:145028013..145028035,-	ENSG00000178209	decay	3.98269714522006	7.75112486431741	46.0666530724367
chr8:145137489..145137593,+	ENSG00000197858	decay	71.7438649055814	26.1835930732602	54.9949765797768
chr8:145159083..145159179,-	ENSG00000179526	decay	7.12324386703997	2.77928196519675	44.684506259718
chr8:145159447..145159458,+	ENSG00000179632	decay	5.39635101219801	3.86412023491161	40.6185694642605
chr8:145669791..145669834,-	ENSG00000160949	decay	5.23060553939157	5.68462410762719	45.1359022675288
chr8:145754428..145754502,-	ENSG00000213563	decay	27.3245367238517	20.2140211452676	73.1330371475384
chr8:17941575..17941642,-	ENSG00000104763	decay	16.6808725087546	12.8099672520656	82.094119134281
chr8:27695282..27695359,-	ENSG00000168078	decay	11.83548660752	5.62754513626587	75.0448511586273
chr8:52811564..52811634,-	ENSG00000168300	decay	2.89085206574405	6.89242440093017	65.0396874761197
chr8:56987057..56987058,-	ENSG00000008988	decay	236.95849730693	59.9674531539425	54.6597753520377
chr8:63951336..63951445,-	ENSG00000137563	decay	8.73020647055115	6.62784070478431	36.0195520824852
chr8:67525443..67525459,-	ENSG00000185697	decay	3.30924524762841	2.75268085828858	48.7802153680532
chr8:91657909..91657988,-	ENSG00000180694	decay	61.6644786184269	15.1230368696842	81.1671258622035
chr8:91658266..91658269,-	ENSG00000180694	decay	4.90186637180419	2.80004391787933	40.4120839403057
chr8:91803987..91804048,+	ENSG00000123119	decay	11.1425710870247	7.11312070483934	36.9831756394638
chr8:95961548..95961562,-	ENSG00000164938	decay	1.45817191714556	8.27009177187583	82.3211769488497
chr8:95961578..95961628,-	ENSG00000164938	decay	11.1160217760048	28.8934817595037	78.350895668983
chr8:99837856..99837955,-	ENSG00000104375	decay	9.45974272297812	9.42681492827897	63.411470881942
chr8:99956662..99956684,+	ENSG00000164920	decay	19.245892822174	21.2479754254152	44.2224025203786
chr9:100395625..100395682,-	ENSG00000136925	decay	6.63885723555118	7.52938248007833	60.3669576937802
chr9:100684772..100684816,-	ENSG00000136932	decay	12.8149161700152	10.9859399652237	90.9781456728048
chr9:115142361..115142401,+	ENSG00000119471	decay	9.92657635208389	2.59988248657759	58.7629472293814
chr9:116163529..116163596,-	ENSG00000148218	decay	11.8813133850928	8.53913026284738	38.6694879357114
chr9:123639445..123639476,-	ENSG00000119403	decay	17.5227571510434	4.56630042339954	38.6482098647458
chr9:123639600..123639627,-	ENSG00000119403	decay	3.03004442615648	5.39354659809171	77.0252823207638
chr9:124922021..124922074,-	ENSG00000119421	decay	44.6611491057495	13.4060842635384	49.3962038371584
chr9:125703282..125703337,+	ENSG00000011454	decay	9.95119242136128	8.44180463598991	84.7694119525972
chr9:127624208..127624214,-	ENSG00000136942	decay	17.1130405138037	16.8854096762239	46.8298775192316
chr9:127703232..127703299,-	ENSG00000136935	decay	7.59095869063874	2.43603636706136	52.1178129582493
chr9:130953817..130953876,-	ENSG00000148337	decay	98.2318971251325	30.2079136080693	40.7327640669735
chr9:131418944..131419017,-	ENSG00000119333	decay	165.530039051083	52.1862519050279	62.5419278915947
chr9:131534160..131534184,-	ENSG00000160445	decay	5.46399135941131	2.87515687289164	55.1158094043693
chr9:135819987..135820017,-	ENSG00000165699	decay	17.1532737946432	6.47987201903355	74.1868266064185
chr9:136933134..136933154,-	ENSG00000169925	decay	3.16435189047525	3.24971470935286	31.9086882808797
chr9:137218281..137218340,+	ENSG00000186350	decay	104.197988961566	29.022900238723	68.2767108614041
chr9:138853156..138853246,-	ENSG00000130560	decay	14.7237769190409	7.9963218135556	27.8752484712374
chr9:139378205..139378267,-	ENSG00000148396	decay	7.16265793051001	11.5135949608238	84.6174617690038
chr9:139743853..139743878,+	ENSG00000054148	decay	66.5728047007239	25.9328925828809	35.4977910204535
chr9:139839178..139839204,-	ENSG00000159069	decay	8.9965259244948	2.69890406092585	49.087920866854
chr9:139981401..139981451,+	ENSG00000177239	decay	57.574432954368	24.9204247403146	17.5468981739257
chr9:140009130..140009209,-	ENSG00000176978	decay	65.3368627733436	19.0167458688325	37.9856986366108
chr9:140196716..140196744,-	ENSG00000198435	decay	38.1131201463644	11.9819171212558	48.6472184235453
chr9:140317828..140317894,+	ENSG00000188747	decay	24.4560188872604	22.4722306289953	46.036968267671
chr9:140506865..140506902,+	ENSG00000197070	decay	7.36055103432728	11.9274667851075	61.526942488276
chr9:140506925..140506963,+	ENSG00000197070	decay	7.98990224664939	8.07031637138508	89.2705719598421
chr9:19380220..19380245,-	ENSG00000137154	decay	236.587651067381	72.84707827153	29.7535382096945
chr9:26947220..26947270,-	ENSG00000137055	decay	4.56987939205474	2.39129968228732	57.3932750970735
chr9:32384617..32384709,+	ENSG00000122729	decay	8.76325364112203	2.92640205451189	44.1049195943967
chr9:32573105..32573124,-	ENSG00000165264	decay	3.93037193994969	1.97633860168599	69.3463868086091
chr9:34126659..34126715,-	ENSG00000198876	decay	21.4754211564873	9.33616925464728	54.1418350754077
chr9:34620462..34620513,-	ENSG00000137100	decay	73.5033931839923	15.4249381723591	55.0290852088632
chr9:35096554..35096637,-	ENSG00000165282	decay	17.1755517155154	7.73860107153445	29.4559331750186
chr9:3526360..3526421,-	ENSG00000080298	decay	2.81112516419443	9.94330249478192	56.3483670973211
chr9:35829208..35829308,+	ENSG00000137103	decay	5.11153899650295	4.33591685807679	58.3252913234627
chr9:36572851..36572932,+	ENSG00000165304	decay	13.8906802185919	6.58418864355834	78.3425281416071
chr9:4741217..4741234,-	ENSG00000270070	decay	7.13263274882101	1.4892556561738	42.7628406419469
chr9:5437818..5437903,-	ENSG00000107020	decay	5.58027111504191	3.14911016914295	21.2973758199699
chr9:73028814..73028895,-	ENSG00000119138	decay	2.22468914835793	7.48569571278742	48.173951348647
chr9:79009288..79009378,-	ENSG00000135002	decay	7.67144567582927	4.08661452720835	23.5152310075764
chr9:91150087..91150100,+	ENSG00000130045	decay	7.95392802789578	18.0506570001894	69.7006949606084
chr9:96213828..96213901,-	ENSG00000188938	decay	21.6296629432876	7.24954392936455	32.726254337311
chr9:97767235..97767288,+	ENSG00000148120	decay	8.6454089883054	15.7424459622346	42.2893328961898
chr9:99145957..99146012,-	ENSG00000130958	decay	6.97088847062567	6.76323885950424	80.0794469856979
chrX:100662881..100662926,-	ENSG00000102393	decay	26.0500688277581	19.7535051410744	75.0403139514186
chrX:106960285..106960299,-	ENSG00000157514	decay	22.342519537986	7.88799830738075	67.4759359670694
chrX:134156502..134156577,-	ENSG00000212747	decay	40.3827602398722	12.8517686150838	43.7676363595337
chrX:134186144..134186228,-	ENSG00000203950	decay	165.927071674673	29.6114608280585	27.4694651154972
chrX:146993428..146993446,+	ENSG00000102081	decay	3.86184960842794	4.46274957566998	57.9073846843491
chrX:150151772..150151817,+	ENSG00000029993	decay	7.70092963246548	2.37579487286219	50.9558167529341
chrX:1510994..1511012,-	ENSG00000169100	decay	468.246413996285	189.651244023879	88.649341798554
chrX:154255083..154255103,+	ENSG00000165775	decay	7.21002963844633	1.74478440312758	60.869785207253
chrX:47420578..47420613,+	ENSG00000078061	decay	55.2313721651609	10.3132407077993	70.760578794959
chrX:48815133..48815189,-	ENSG00000068308	decay	3.80523141693143	6.23897927296793	75.4175227562791
chrX:48980071..48980093,-	ENSG00000068394	decay	6.75981762045473	6.15031405355542	46.6482418505179
chrX:49091920..49091942,+	ENSG00000101997	decay	9.2755954505777	5.34535467385717	49.4225403540812
chrX:53111541..53111556,+	ENSG00000184205	decay	3.85394839064831	7.86670666569224	95.0015368518847
chrX:53710917..53710998,-	ENSG00000086758	decay	23.3825935426591	6.78591826107917	65.3880131919598
chrX:53713680..53713723,-	ENSG00000086758	decay	6.19031219951093	3.14559694756698	58.3970215771253
chr1:108742834..108742856,-	ENSG00000085491	dip	4.58359191390539	3.08320128618726	210.883055354132
chr1:108742862..108742950,-	ENSG00000085491	dip	34.6812230815848	16.7905936411437	257.960935191938
chr1:109419596..109419640,+	ENSG00000121957	dip	7.93219273788436	3.55541268629025	292.424601890126
chr1:109825751..109825802,-	ENSG00000134222	dip	6.48587735405858	12.9972623370812	235.458858676706
chr1:110198714..110198756,+	ENSG00000168765	dip	15.8024462576018	5.35879826112312	139.548360077369
chr1:111682827..111682882,+	ENSG00000134255	dip	11.6044662430406	7.26304367055942	169.10501963073
chr1:113161398..113161433,+	ENSG00000116489	dip	2.11992158418641	4.1089304259294	253.768097253605
chr1:113161730..113161772,-	ENSG00000007341	dip	12.5738584735742	5.85002046871499	252.35539448654
chr1:114354876..114354922,-	ENSG00000081019	dip	20.1373355551374	21.9314910484125	333.592209566328
chr1:11714919..11714976,+	ENSG00000132879	dip	9.17475089717704	9.17324220748513	209.53110245739
chr1:118148662..118148681,+	ENSG00000183508	dip	18.0079048572304	37.4100552117844	220.700062826134
chr1:11986442..11986502,-	ENSG00000116685	dip	23.5930965452312	4.7690912331743	138.573470301806
chr1:12079517..12079595,+	ENSG00000116691	dip	15.0436845508375	7.41550442072905	202.716608669396
chr1:1371047..1371119,+	ENSG00000179403	dip	12.6766216381891	8.11241636113597	182.747247893122
chr1:145438482..145438501,+	ENSG00000117289	dip	99.8340515007682	163.689802807076	222.149079476071
chr1:145470504..145470522,+	ENSG00000181039	dip	1.5197640270395	1.97006980416736	130.614855207475
chr1:149783922..149783929,-	ENSG00000203814	dip	183.66747310054	210.86415912777	131.23018669258
chr1:149858227..149858237,-	ENSG00000184678	dip	3352.73221887031	940.19290543713	122.17680808896
chr1:150336660..150336698,+	ENSG00000163125	dip	9.03133835708314	13.6737660525213	212.526891649679
chr1:150669604..150669643,-	ENSG00000143457	dip	19.952409482726	31.8879519836158	347.595185393059
chr1:150849174..150849200,-	ENSG00000143437	dip	3.54335691094375	9.32493013149321	349.747984683621
chr1:150980889..150980965,+	ENSG00000143363	dip	14.6052124763378	13.2264075439615	215.137063027783
chr1:1535455..1535568,-	ENSG00000228594	dip	4.99500119110955	10.207678118954	270.306507954052
chr1:153643442..153643475,-	ENSG00000143621	dip	136.4218856047	50.8317730686199	218.608473826937
chr1:153919128..153919225,-	ENSG00000198837	dip	3.11566465453391	5.56553929798755	248.269204447121
chr1:153950116..153950158,-	ENSG00000143543	dip	124.325392545847	30.363275201255	164.058373846872
chr1:154193017..154193077,-	ENSG00000143612	dip	145.167437197359	29.8391031649467	251.030734224109
chr1:154193384..154193442,+	ENSG00000143569	dip	24.8610994610773	7.30360734731576	245.809718223584
chr1:154909156..154909243,-	ENSG00000163344	dip	10.4311854551329	5.27195981434132	219.251157155903
chr1:154934200..154934274,-	ENSG00000163348	dip	42.9506593037065	22.4874600224001	211.679764233375
chr1:155036204..155036238,+	ENSG00000243364	dip	51.4707691902326	49.0162813512852	170.506190077811
chr1:155145721..155145795,-	ENSG00000163463	dip	229.194319360668	65.825348562038	150.976312948484
chr1:155179012..155179053,+	ENSG00000173171	dip	25.8948304472429	8.6313905454831	159.666620741796
chr1:155232047..155232080,-	ENSG00000116521	dip	27.2179176548343	6.96906520200543	207.759842020788
chr1:156030937..156030983,+	ENSG00000132698	dip	198.054685146935	50.8365890974207	105.797671838454
chr1:156561533..156561613,+	ENSG00000163382	dip	40.035828795008	10.8915880138273	201.351557440309
chr1:161015706..161015747,-	ENSG00000158773	dip	6.32714335428458	5.374449539795	202.524651449086
chr1:161129254..161129315,+	ENSG00000143258	dip	6.15025636061781	6.38752186508216	246.097725237973
chr1:16678914..16678989,-	ENSG00000037637	dip	18.6978105837588	14.784255442823	185.461023672777
chr1:19229014..19229056,-	ENSG00000159423	dip	10.8645833456813	14.0247443307643	289.582639084195
chr1:201438282..201438365,-	ENSG00000174307	dip	36.5888553767643	23.4296337733891	126.398153463584
chr1:20812690..20812763,-	ENSG00000162545	dip	30.2455507731635	7.70331423969799	169.009283731895
chr1:209957882..209957913,-	ENSG00000162757	dip	4.76779249424592	3.68509047610137	194.369803145795
chr1:209979467..209979494,-	ENSG00000117595	dip	7.20061020667831	2.65356954142255	231.332915855653
chr1:2126192..2126218,-	ENSG00000162585	dip	17.8827836580557	5.62826966001649	224.039925866736
chr1:220219775..220219859,-	ENSG00000136628	dip	7.97576119087705	10.3205795546619	44.0099989870187
chr1:228290951..228291064,-	ENSG00000143793	dip	9.38345440720231	6.09136742166445	217.369554246143
chr1:228645796..228645822,+	ENSG00000196890	dip	85.3101762073139	98.6959560618267	138.31586837165
chr1:23345943..23346051,+	ENSG00000004487	dip	42.2772532207671	4.10799069550871	169.712192320877
chr1:23694794..23694863,-	ENSG00000125945	dip	3.36493855164137	3.66561633983147	140.887763085176
chr1:246887391..246887408,+	ENSG00000143653	dip	3.36161364257316	4.81971183754598	89.2573603831312
chr1:25071930..25071944,+	ENSG00000169504	dip	16.6822404641623	9.88460368781753	45.6967939880681
chr1:27339317..27339375,-	ENSG00000158246	dip	6.24770281931413	9.49259372549887	289.454253610263
chr1:31886034..31886099,+	ENSG00000168528	dip	7.96974454534921	3.19796400288042	144.120484009769
chr1:32110467..32110491,-	ENSG00000162517	dip	43.4516807631944	10.5421756143247	186.091577007427
chr1:32757668..32757713,+	ENSG00000116478	dip	12.9561219057569	5.57000101178699	133.757188127413
chr1:3773747..3773793,-	ENSG00000116198	dip	8.25901043674249	2.74954606843567	205.076024244673
chr1:41827095..41827155,+	ENSG00000204060	dip	6.21127366576833	4.49616204131554	274.01629410055
chr1:43855560..43855613,+	ENSG00000198198	dip	3.59438960565487	3.29953340935503	218.696057082594
chr1:44115789..44115813,+	ENSG00000066135	dip	2.06537448522801	5.53704605740632	321.64899123304
chr1:44444865..44444930,+	ENSG00000117411	dip	14.3732816247593	5.32062587713186	183.010724926256
chr1:46016465..46016544,+	ENSG00000117448	dip	32.3996547172307	4.79657062680464	79.2104763567958
chr1:46016703..46016755,+	ENSG00000117448	dip	6.11432929506637	6.52269905705497	218.341993845108
chr1:46768991..46769026,-	ENSG00000132128	dip	3.88639413198751	2.44424391489955	257.509828547914
chr1:51701924..51702001,+	ENSG00000123091	dip	29.2812149723451	15.2803497584281	198.03202828096
chr1:55230165..55230222,-	ENSG00000162396	dip	7.80225378433634	4.61814989402682	234.647769159504
chr1:6052700..6052785,+	ENSG00000069424	dip	4.22560482052361	3.84726895523155	227.249941607838
chr1:6685228..6685270,+	ENSG00000041988	dip	3.76967978977783	5.59959500580451	192.964189682209
chr1:67896095..67896106,-	ENSG00000142864	dip	2.48818794953083	1.5330704644251	166.483386121649
chr1:84971836..84971893,-	ENSG00000174021	dip	128.019818252944	27.5325574570675	249.675350148311
chr1:8763440..8763460,-	ENSG00000142599	dip	1.72730180708983	13.9322793788972	354.038454381741
chr1:8938766..8938774,-	ENSG00000074800	dip	46.2679114879395	11.4098145793693	210.590822467791
chr1:9189144..9189195,-	ENSG00000180758	dip	3.31092333053136	5.40999722416058	292.48048896388
chr10:100174900..100174956,-	ENSG00000119943	dip	15.3583194681695	10.8549649764534	243.662752888854
chr10:100174957..100174982,-	ENSG00000119943	dip	2.6332567426212	1.60599362735056	126.422137726519
chr10:102756849..102756891,+	ENSG00000107816	dip	4.06284622900616	4.09706746837116	126.325336689024
chr10:104192405..104192440,-	ENSG00000107874	dip	3.19743065829442	3.80631911128867	322.197834284575
chr10:104263743..104263798,+	ENSG00000107882	dip	4.9444228175787	5.31844316385553	209.21591414942
chr10:105212141..105212183,-	ENSG00000138172	dip	9.9379758525338	6.96146823567173	292.492693368973
chr10:106034637..106034676,+	ENSG00000065621	dip	19.4189134586662	4.84229252244087	164.529223511661
chr10:1102721..1102805,+	ENSG00000047056	dip	5.65340622516148	4.37196585444364	192.856605198866
chr10:12238171..12238241,+	ENSG00000151465	dip	18.4816702275351	8.94110841324869	231.598146567057
chr10:122610853..122610924,+	ENSG00000120008	dip	9.69030692711406	2.0826613519094	265.479431876244
chr10:126150369..126150437,+	ENSG00000107902	dip	13.9654017199276	7.69879744669161	194.78696342377
chr10:133795416..133795436,-	ENSG00000176171	dip	3.36858552293499	5.97450890660958	181.098464477387
chr10:13749543..13749575,-	ENSG00000151474	dip	3.59352926671415	8.17348501373122	326.931346881709
chr10:17659357..17659401,-	ENSG00000165996	dip	8.39937782945116	2.91233542781819	174.502470796755
chr10:27389392..27389436,-	ENSG00000107890	dip	1.88137354994385	2.93623903323347	182.958253376253
chr10:27443266..27443288,-	ENSG00000136758	dip	4.07158483001158	3.24993961252484	242.263946993351
chr10:33623460..33623478,-	ENSG00000099250	dip	2.58036647490653	2.1682614948458	95.805965342096
chr10:43867077..43867098,+	ENSG00000150201	dip	16.1097199680545	8.13250441145889	151.23908562748
chr10:44144292..44144338,-	ENSG00000169740	dip	3.22271550191602	4.26901215118597	319.551197994267
chr10:74033672..74033688,+	ENSG00000168209	dip	8.41129159337086	58.369029657373	116.21944370521
chr10:75012360..75012408,-	ENSG00000182180	dip	87.114582794832	10.73946400702	202.002391050621
chr10:8095593..8095625,+	ENSG00000107485	dip	39.5462015780035	16.838725464383	296.233429883021
chr10:8096772..8096787,+	ENSG00000107485	dip	59.9075239384231	37.8764840400831	146.965424372626
chr10:93392811..93392835,-	ENSG00000119938	dip	10.5927811959766	32.8127191497878	197.765870088756
chr10:99052382..99052413,-	ENSG00000269891	dip	5.49824366304122	7.24217636036375	320.76887634408
chr11:101981127..101981164,+	ENSG00000137693	dip	5.157427460828	2.83865153014871	140.137666587882
chr11:116643688..116643719,-	ENSG00000137656	dip	13.0324976250984	5.93177497494349	275.057465007803
chr11:117800095..117800134,-	ENSG00000137747	dip	11.1435504442461	6.52784139389242	345.466830412067
chr11:118436707..118436782,-	ENSG00000118096	dip	4.85596801421413	4.65149723506992	280.926654360556
chr11:118826999..118827014,+	ENSG00000110375	dip	29.5296853743812	9.72162406994874	188.513879572855
chr11:118966167..118966182,-	ENSG00000188486	dip	881.284905865201	283.624216655267	138.539667166732
chr11:125462725..125462768,+	ENSG00000134910	dip	41.9668487211817	11.0179901465793	154.957734304574
chr11:126138705..126138802,-	ENSG00000182934	dip	44.3951649213467	6.99380550609954	260.789258543753
chr11:1785100..1785113,-	ENSG00000117984	dip	432.481643839074	80.5234596680651	258.509971310986
chr11:1785139..1785163,-	ENSG00000117984	dip	132.488676965096	34.5258648610321	220.250898554259
chr11:1968548..1968589,+	ENSG00000214026	dip	65.0031333352933	14.3490835529024	117.423181986498
chr11:208773..208814,+	ENSG00000177963	dip	5.02970651720249	2.55938857231567	205.646065044017
chr11:308188..308207,+	ENSG00000185201	dip	47.9044614632081	26.3447523061703	122.341787976049
chr11:314010..314046,+	ENSG00000185885	dip	31.0469012952789	25.350579080738	253.416159775761
chr11:320838..320875,-	ENSG00000142089	dip	227.904694460676	76.4989810373912	141.987962124199
chr11:45939374..45939402,-	ENSG00000121680	dip	12.3822134036169	11.7671101817669	317.189225581509
chr11:45940343..45940399,-	ENSG00000121680	dip	2.23224094421169	4.88925601480417	133.503455564808
chr11:46722117..46722183,-	ENSG00000175220	dip	57.4965953020771	25.8265283602153	193.097694522159
chr11:47207950..47208000,-	ENSG00000165912	dip	6.37739167342512	2.06657213725275	215.464194806327
chr11:47447970..47448029,-	ENSG00000165916	dip	13.0352516479278	4.54274920807	277.718949162861
chr11:47587098..47587122,+	ENSG00000110536	dip	8.16603673568882	3.3462652180616	202.714077910278
chr11:47600598..47600642,+	ENSG00000213619	dip	167.245061619913	17.4682821521681	150.356174339828
chr11:57335090..57335155,-	ENSG00000156587	dip	7.69846123744284	5.06267636487402	173.797117214372
chr11:576419..576451,+	ENSG00000070047	dip	2.59069813441029	2.5260203168316	99.0087895264614
chr11:60681611..60681706,+	ENSG00000110108	dip	47.3845302405953	27.8222630547066	131.615390347713
chr11:61100676..61100734,+	ENSG00000149476	dip	47.8241877157084	7.05657787040432	202.880775916731
chr11:61658913..61658932,-	ENSG00000221968	dip	0.956451104852604	2.38087265144092	162.683739239454
chr11:62358972..62359004,-	ENSG00000149016	dip	12.3073068442575	4.86686113728721	280.419254308184
chr11:62369229..62369289,-	ENSG00000149480	dip	15.0683596504002	4.4700306797147	158.147028605313
chr11:62432777..62432794,+	ENSG00000214756	dip	88.6429598806917	45.8528440603674	152.898903760852
chr11:62495935..62495989,+	ENSG00000162222	dip	44.2846848910728	17.9381277650884	221.803222820316
chr11:62554860..62554902,+	ENSG00000185475	dip	208.426572850232	19.1884165285126	138.616564491934
chr11:63753883..63753929,+	ENSG00000167770	dip	144.906849926434	53.6577159792596	166.121700259434
chr11:63993738..63993778,+	ENSG00000149761	dip	27.5695581559708	9.1456412892731	142.944397502549
chr11:64002041..64002119,+	ENSG00000173511	dip	13.8477866558182	12.6213457668212	244.664603097167
chr11:64577991..64578062,-	ENSG00000133895	dip	14.5861425108616	6.6205219880597	297.857056186167
chr11:64781657..64781706,+	ENSG00000213465	dip	7.10802529487724	3.10023307009189	189.568633171458
chr11:64808675..64808725,+	ENSG00000168061	dip	9.80824864417372	8.52937828402027	141.059472238037
chr11:64949391..64949454,+	ENSG00000014216	dip	118.041025259631	30.9117400008304	165.510961688669
chr11:65101305..65101359,+	ENSG00000133884	dip	35.8605577921942	15.5438862074289	221.279465203758
chr11:65655906..65655980,-	ENSG00000172500	dip	82.8365956198162	41.1005543205486	326.731281561608
chr11:65686496..65686555,-	ENSG00000175573	dip	8.56381138600745	23.1935604460445	365.131492931326
chr11:66036082..66036125,+	ENSG00000174903	dip	161.815346296805	26.1821844935325	193.191034541435
chr11:66056596..66056622,-	ENSG00000174851	dip	32.0014308198143	12.9202465185801	240.477661487206
chr11:66115032..66115144,-	ENSG00000174684	dip	5.82444059661978	9.95356912079833	130.758543704664
chr11:66139199..66139274,-	ENSG00000174669	dip	11.6228084331811	8.53648502861282	116.937525549022
chr11:6633406..6633456,-	ENSG00000166337	dip	99.8423151220264	22.4841266112918	181.127460110295
chr11:66725837..66725869,-	ENSG00000173599	dip	38.2549683870582	8.94862855424284	116.749333705488
chr11:67056755..67056825,+	ENSG00000172932	dip	4.14065544670248	4.37966795314213	173.344615527073
chr11:67169036..67169086,-	ENSG00000172531	dip	3.87964795481143	5.50004106081834	155.089329123926
chr11:67210930..67210974,-	ENSG00000172725	dip	132.080067762358	22.2312611735578	246.992056291758
chr11:67236691..67236748,-	ENSG00000172663	dip	42.5069297286737	11.4883335868834	295.918332513425
chr11:67275623..67275642,-	ENSG00000167797	dip	45.9180472635442	8.79711755560994	130.940429246892
chr11:67374365..67374437,+	ENSG00000167792	dip	137.317596648911	35.5672073670024	176.81228177143
chr11:67798114..67798185,+	ENSG00000110717	dip	210.272125985545	110.547001777479	150.767460491659
chr11:67806467..67806527,+	ENSG00000110719	dip	3.86104455887318	3.68058076777988	136.891332442907
chr11:71814276..71814349,-	ENSG00000149357	dip	203.89145458371	34.7507032703846	112.710962038021
chr11:72463421..72463482,-	ENSG00000186635	dip	13.566736701283	4.51237074581003	246.158159620937
chr11:73693878..73693896,-	ENSG00000175567	dip	344.088843631224	74.8925128190909	173.477930992186
chr11:76092097..76092183,-	ENSG00000137492	dip	6.69133823294816	2.51455901642229	112.194392007074
chr11:82782861..82782949,-	ENSG00000137502	dip	9.17016549967566	10.4114798359934	307.224307826076
chr12:102224578..102224667,-	ENSG00000111670	dip	3.12252105294176	2.45421763062289	307.70645888108
chr12:108954933..108954957,-	ENSG00000075856	dip	35.0334197788811	4.97970005999104	267.438179512742
chr12:110151623..110151644,+	ENSG00000139438	dip	6.87199109634021	7.06644268604481	135.487919479086
chr12:113623547..113623565,+	ENSG00000139405	dip	4.00937646996251	1.63086081967737	140.360847155902
chr12:118573742..118573784,-	ENSG00000176834	dip	4.30668120029304	5.51967016929511	228.423167293583
chr12:121837905..121837956,+	ENSG00000170633	dip	27.9637122342804	5.84484810493422	189.837285749005
chr12:122231574..122231600,-	ENSG00000139725	dip	7.3564248943614	4.5719881636296	294.934371072082
chr12:122459838..122459934,+	ENSG00000110987	dip	5.55344608922883	3.88874606676667	224.225779052718
chr12:123717643..123717700,-	ENSG00000051825	dip	6.35011613759416	4.6529570888195	206.287484564587
chr12:124018252..124018279,-	ENSG00000188026	dip	3.52936661194633	3.76620333937781	134.700656473756
chr12:124069070..124069106,+	ENSG00000086598	dip	69.5370382364653	26.6113140361785	220.449622264936
chr12:12870294..12870324,+	ENSG00000111276	dip	54.1495854752294	24.1700217867675	287.197111787656
chr12:15374343..15374416,-	ENSG00000134533	dip	20.1763444634267	4.96811829314059	93.127524237949
chr12:16500571..16500598,+	ENSG00000008394	dip	82.2395699095291	33.8545289009037	49.8503004930201
chr12:47473707..47473757,-	ENSG00000139211	dip	16.112863880126	18.0935727501908	190.146546130979
chr12:48551261..48551313,-	ENSG00000177981	dip	9.07235300077954	6.64006010130124	222.668483122929
chr12:49717021..49717079,+	ENSG00000135451	dip	46.6769461480393	20.805826118901	246.696621468235
chr12:51420128..51420181,-	ENSG00000110911	dip	3.64377411077583	4.1003858248165	274.207510698653
chr12:51422017..51422036,-	ENSG00000110911	dip	2.97997570418637	2.99150008979224	206.564254095863
chr12:51785393..51785469,-	ENSG00000139629	dip	5.44974229134135	3.62960018459082	87.6849700121984
chr12:53774567..53774658,+	ENSG00000185591	dip	3.79891872792555	6.82830952610521	298.88750536739
chr12:54718904..54718936,+	ENSG00000111481	dip	147.752457407833	35.2027167246316	133.431233066361
chr12:56211817..56211858,+	ENSG00000123353	dip	56.1089022568902	11.6805381233763	153.808298955451
chr12:56321649..56321717,-	ENSG00000170473	dip	13.0999735980688	16.378630088082	262.236484997763
chr12:56391036..56391107,+	ENSG00000139531	dip	7.36552489719221	4.98953658862225	203.811814238993
chr12:56615761..56615815,+	ENSG00000139579	dip	3.61791209497297	3.3210044783012	136.560305080746
chr12:56618102..56618211,+	ENSG00000139579	dip	42.6697868565275	12.7310309269615	150.664699349516
chr12:58146048..58146118,-	ENSG00000135446	dip	161.40843033827	32.8411822990923	169.677234258543
chr12:6493319..6493405,+	ENSG00000111321	dip	39.2003314998677	24.3886067852403	78.8328292702173
chr12:7079780..7079791,-	ENSG00000215021	dip	3.72450130941837	4.93094652733759	148.33204594708
chr12:7125770..7125835,-	ENSG00000111684	dip	13.1131730010026	9.96323915739421	223.791989966289
chr12:76742183..76742227,-	ENSG00000179941	dip	4.72166985694394	3.4602218243018	104.35942703401
chr12:8234857..8234888,+	ENSG00000089818	dip	17.5237073120183	11.0219073773983	112.616673277861
chr12:82752159..82752193,-	ENSG00000133773	dip	14.1111366419254	11.31236160005	50.1851823735224
chr12:98987458..98987473,+	ENSG00000075415	dip	405.933643040042	61.5795408147689	110.177327235427
chr13:111358426..111358487,-	ENSG00000134905	dip	18.7774846039086	2.68921600155361	212.445207307789
chr13:37574911..37574937,+	ENSG00000120699	dip	11.6425632735499	5.30104191090438	317.235050697278
chr13:99853098..99853121,+	ENSG00000134882	dip	6.18652569174515	1.77382771825432	134.343810131592
chr14:100437992..100438008,+	ENSG00000196405	dip	4.36638967052929	2.41481683840102	247.313674164947
chr14:100772767..100772790,-	ENSG00000197119	dip	39.3581275087764	17.10063478009	255.881149722697
chr14:103523846..103523915,-	ENSG00000198752	dip	29.2875356965307	4.87184962676593	233.226931294052
chr14:103989160..103989176,-	ENSG00000166165	dip	7.13366821807657	4.16738205898073	152.906354132811
chr14:104604916..104604933,+	ENSG00000066735	dip	8.17253418858192	5.50165245548064	193.541895184372
chr14:105262032..105262054,-	ENSG00000142208	dip	10.5557412118259	13.9860630097835	322.270880246733
chr14:105647606..105647657,-	ENSG00000183828	dip	44.4269975831826	19.7711479826666	286.285426675488
chr14:105714771..105714825,-	ENSG00000185024	dip	6.46430252126129	5.95755536112237	180.166870911518
chr14:105941118..105941196,+	ENSG00000182809	dip	109.423128636551	42.6018870145615	217.646093141868
chr14:21924209..21924297,-	ENSG00000100888	dip	18.7023577388986	6.86132874809507	243.778074329139
chr14:23058063..23058144,-	ENSG00000129562	dip	138.635483756154	27.9229826168759	171.452496809657
chr14:23340941..23341004,+	ENSG00000197324	dip	30.0948367849217	9.32730972592803	219.339732187413
chr14:23426309..23426321,-	ENSG00000092036	dip	3.59802228206714	2.52994417762096	187.062335792777
chr14:23526739..23526766,-	ENSG00000139880	dip	4.1382397806473	3.16430144075289	160.903645777715
chr14:23755297..23755350,-	ENSG00000215271	dip	20.3461454589769	16.6738701778109	177.730016435063
chr14:24610792..24610834,-	ENSG00000100908	dip	21.6715253616585	16.3789688338345	160.282136039406
chr14:24616683..24616743,+	ENSG00000092098	dip	53.3883367810007	14.9931448482375	142.00493143143
chr14:24630465..24630531,+	ENSG00000213928	dip	57.3584337660029	18.7615167998299	238.603409868881
chr14:35873947..35873965,-	ENSG00000100906	dip	123.943847418251	58.2986934753267	112.619446531327
chr14:55493763..55493824,-	ENSG00000198554	dip	5.2020844570797	6.97919997633017	336.851219505558
chr14:61116183..61116208,-	ENSG00000126778	dip	4.8383310004043	5.35474619642009	120.428565122399
chr14:69262789..69262822,-	ENSG00000185650	dip	7.49374762099979	3.51111399687377	177.225167849072
chr14:70826348..70826421,-	ENSG00000133983	dip	85.8930087501159	15.1550977449165	255.0425641658
chr14:74253865..74253917,-	ENSG00000156030	dip	5.4937912787792	10.478213364424	256.098934113149
chr14:74960446..74960479,+	ENSG00000165898	dip	24.4310952776506	23.6633108514604	307.489023012329
chr14:75389925..75389969,-	ENSG00000198208	dip	3.09126833065495	4.95591993892357	259.369015357514
chr14:76127159..76127226,-	ENSG00000133935	dip	86.1538793108283	19.2093190485185	169.653068528972
chr14:77787198..77787244,-	ENSG00000009830	dip	11.5385638825244	4.35880114018415	150.827771644924
chr14:78174344..78174381,-	ENSG00000100601	dip	12.3115357826938	4.14767672704008	283.860368850511
chr14:88851986..88852056,+	ENSG00000042317	dip	4.55148955120634	6.43067439379235	192.980075259004
chr14:90863407..90863414,+	ENSG00000198668	dip	2.70652201612285	1.08635392082349	190.906372995512
chr14:93581615..93581637,-	ENSG00000100605	dip	8.99158886781741	6.64055215333519	280.704140192862
chr14:93582214..93582291,-	ENSG00000100605	dip	5.54025070808237	4.15026187198599	280.283967562311
chr14:95236440..95236465,-	ENSG00000133937	dip	4.5749268414629	4.02492289322899	167.981648492283
chr15:101792139..101792159,-	ENSG00000131873	dip	16.9592892185852	17.7467116405825	81.4705772956312
chr15:40675132..40675210,+	ENSG00000128944	dip	25.7143384592731	6.46083006665178	253.608810767197
chr15:41186637..41186686,+	ENSG00000104142	dip	6.77561912086705	7.41605339927499	270.614960983447
chr15:42448788..42448849,-	ENSG00000168907	dip	5.01048687494626	2.86029058326937	136.229529445546
chr15:45315338..45315440,+	ENSG00000140263	dip	15.9974040850029	4.79124929959316	111.991001789008
chr15:57210818..57210930,+	ENSG00000140262	dip	5.24928774223516	2.81321823527295	204.995691615562
chr15:59949693..59949751,-	ENSG00000140307	dip	30.621133436192	11.7065854726685	51.9394268293531
chr15:64386082..64386115,-	ENSG00000166797	dip	4.63421792652628	2.21619597070706	200.143678759025
chr15:68521996..68522085,-	ENSG00000128973	dip	50.5723516947113	23.414642378545	112.765072363461
chr15:75165665..75165714,-	ENSG00000140497	dip	163.284696416519	33.5332800085532	246.795780723716
chr15:75940218..75940298,+	ENSG00000173548	dip	5.13279684257614	11.1726443870103	367.269593198332
chr15:76196234..76196299,+	ENSG00000167196	dip	21.5531278733058	9.51289283808309	135.055389094504
chr15:78632686..78632701,+	ENSG00000166426	dip	61.4435839971758	21.1210360766563	234.385107808485
chr15:82338341..82338379,-	ENSG00000183496	dip	7.4198080998731	2.10917118128279	167.74866416982
chr15:85201423..85201439,-	ENSG00000197696	dip	5.52433484167858	2.66312912170488	150.693274033175
chr15:85523687..85523747,+	ENSG00000073417	dip	5.54667611730484	4.57689611601761	225.625409499547
chr15:90118685..90118717,+	ENSG00000140534	dip	6.86438462235674	6.82514252896614	161.700400572006
chr15:90118723..90118753,+	ENSG00000140534	dip	11.8949672093614	10.0246124390009	278.498758105617
chr16:12009795..12009830,-	ENSG00000103342	dip	40.4597041271776	13.0172434185344	220.5163188985
chr16:15744078..15744133,+	ENSG00000072864	dip	24.090639916174	6.54605578105582	187.391702068491
chr16:1877204..1877235,+	ENSG00000180185	dip	10.8980727719546	6.72532372839938	54.274389379536
chr16:23690184..23690267,+	ENSG00000166851	dip	101.736855146437	44.9369581733361	258.105911778187
chr16:2510094..2510152,+	ENSG00000162062	dip	6.71198292604967	6.9335265153796	234.179406303444
chr16:29817789..29817838,+	ENSG00000103495	dip	27.1321923278604	19.6026546821261	256.639703189497
chr16:29828168..29828228,+	ENSG00000185928	dip	6.09496814984483	4.81237416537526	83.7891531874015
chr16:29874462..29874596,-	ENSG00000103502	dip	76.133661811065	34.5725110765612	148.713555210602
chr16:29937476..29937555,-	ENSG00000174943	dip	29.897555069806	6.51109481163027	106.240683004567
chr16:30075523..30075542,+	ENSG00000149925	dip	18.2967197721311	12.4520012613315	94.9374666962181
chr16:30077074..30077091,+	ENSG00000149925	dip	1476.06961013521	440.392262129453	93.8234591768241
chr16:30077100..30077149,+	ENSG00000149925	dip	706.488572270864	192.430688615158	192.619707363064
chr16:30087288..30087360,+	ENSG00000149923	dip	96.8375308960062	30.9976520970359	169.648343604285
chr16:30441293..30441370,-	ENSG00000179958	dip	117.669142255199	29.2939966689389	168.869693562706
chr16:30457186..30457203,-	ENSG00000179918	dip	48.5026584682204	21.5925056086169	69.7747989319336
chr16:30662085..30662108,+	ENSG00000156858	dip	9.94618597484466	3.06770800900444	202.880843729864
chr16:3073933..3074006,-	ENSG00000103145	dip	165.127124235548	33.0039176516989	152.592734880211
chr16:30960375..30960448,+	ENSG00000175938	dip	15.4642668837039	6.09295646616369	261.531756331087
chr16:31214051..31214093,-	ENSG00000103490	dip	55.6247888432514	39.8835881545345	184.918399231385
chr16:3162557..3162600,+	ENSG00000122386	dip	9.65272919983856	8.62554779988417	165.619137761059
chr16:3185024..3185045,+	ENSG00000085644	dip	1.91990804382718	1.30341837329792	175.630746779576
chr16:3451184..3451264,+	ENSG00000103343	dip	12.2624840388395	12.1628271113483	147.368591785403
chr16:3767506..3767550,-	ENSG00000126602	dip	95.6187086156074	20.9315900635163	146.419756542605
chr16:4322832..4322907,-	ENSG00000090447	dip	11.3128641737819	14.0546442018884	184.413302987157
chr16:447183..447207,+	ENSG00000103202	dip	23.8485089602595	22.6919726174555	292.951979163604
chr16:447209..447225,+	ENSG00000103202	dip	10.3852156498759	3.6606779198651	236.335525332606
chr16:4743707..4743728,+	ENSG00000168101	dip	33.1980225753701	4.6544956361415	140.162443464051
chr16:4817129..4817198,-	ENSG00000103199	dip	6.06644708324491	4.32376535887817	193.848713630213
chr16:57653946..57653968,+	ENSG00000205336	dip	12.4944034830935	6.38759879940274	157.829937473657
chr16:67880779..67880790,+	ENSG00000102898	dip	9.92260632999007	6.89021085850984	240.048013394457
chr16:67927147..67927180,+	ENSG00000159792	dip	29.3644670487893	5.45755049365702	222.060674085939
chr16:68298405..68298461,+	ENSG00000103064	dip	7.57159118227535	3.25238927312908	90.8029112539818
chr16:686295..686374,-	ENSG00000130731	dip	82.5349548159645	23.0630785896967	187.790596014802
chr16:68877419..68877457,+	ENSG00000103047	dip	2.89209312883018	1.50502106346571	145.994233381919
chr16:755726..755814,-	ENSG00000127585	dip	5.38515865922065	5.25833226070596	274.087841137787
chr16:838330..838397,-	ENSG00000007376	dip	30.5215294056215	22.4712467160628	110.023548942085
chr16:8715536..8715572,+	ENSG00000067365	dip	26.4662495044449	7.971648939913	155.118652440913
chr16:87425644..87425738,-	ENSG00000103264	dip	1.45471667692233	4.01781479109707	165.311985157395
chr16:87985029..87985096,+	ENSG00000172530	dip	16.0771467435154	12.8643148489088	163.033639770228
chr16:89984271..89984329,+	ENSG00000258839	dip	8.08234534053703	5.99589033460408	236.436834426602
chr17:1389027..1389094,-	ENSG00000197879	dip	25.8252592342202	8.72257693038899	242.08499189727
chr17:1394940..1394987,-	ENSG00000197879	dip	5.26458828998233	1.64707312591672	219.213018608792
chr17:15555156..15555180,-	ENSG00000221926	dip	3.19207152401749	1.99925840967517	144.201368347402
chr17:1928621..1928641,-	ENSG00000185924	dip	3.12811927713522	3.67189542280095	184.581199786057
chr17:2207238..2207277,+	ENSG00000167720	dip	5.02806628244019	2.86201497566766	197.923970670152
chr17:26898516..26898560,-	ENSG00000087111	dip	44.2615123201401	7.07381745600303	172.157599789189
chr17:26903900..26903933,-	ENSG00000109107	dip	9.65874097543039	2.93962395850657	244.955229530726
chr17:26989255..26989297,+	ENSG00000109111	dip	11.0626040170974	6.71547988723585	84.7165918470565
chr17:27038292..27038330,-	ENSG00000167525	dip	5.49034191410887	6.67160988800069	163.998876952928
chr17:27053216..27053262,-	ENSG00000160606	dip	8.47435023790736	8.64661856749788	138.344148894609
chr17:27895700..27895763,+	ENSG00000167543	dip	14.039029704769	6.18518312199773	139.027663113754
chr17:28443819..28443856,+	ENSG00000126653	dip	13.1231120669945	8.53745621382923	194.336502481186
chr17:33469299..33469328,-	ENSG00000073536	dip	9.47950263634617	1.79361583273811	155.502084788018
chr17:38333714..38333813,+	ENSG00000108352	dip	3.31793155935456	5.66760692782989	293.96702031612
chr17:39092906..39092924,-	ENSG00000263309	dip	6.54904687637037	3.45278655877074	107.155357306736
chr17:40273348..40273397,-	ENSG00000108773	dip	8.74401750443575	4.19755920351993	221.771908237246
chr17:41158760..41158822,+	ENSG00000068079	dip	8.44384026279169	4.67770014854701	242.851876654616
chr17:41174367..41174418,-	ENSG00000108828	dip	66.9682371972002	22.6938726537008	175.048841459685
chr17:42148225..42148317,+	ENSG00000141349	dip	24.0554261105505	9.84148033163253	132.427361824525
chr17:42299455..42299485,-	ENSG00000108312	dip	3.39225501079969	8.32519729233493	140.855980710202
chr17:42402144..42402212,-	ENSG00000013306	dip	168.559425464461	35.0470044823646	201.157676100595
chr17:43128943..43129036,-	ENSG00000172992	dip	14.3912514861522	5.06258170723104	156.15083123428
chr17:43239231..43239297,+	ENSG00000168517	dip	3.3812808703483	7.35001418449556	165.343482583928
chr17:46018885..46019006,+	ENSG00000108439	dip	28.8909688482907	10.844041935278	136.199199086884
chr17:46035187..46035260,-	ENSG00000167183	dip	28.6786706017382	207.727794900857	310.302089174815
chr17:46125707..46125746,+	ENSG00000082641	dip	51.2895921216367	7.34346009204549	191.181434399188
chr17:46132044..46132080,+	ENSG00000082641	dip	0.906420901897384	3.01809556991113	207.019385481469
chr17:4613918..4614000,+	ENSG00000141480	dip	15.3588738234612	6.98946189466608	182.131600334793
chr17:47785265..47785332,-	ENSG00000121073	dip	69.5624401677508	14.6989972594967	223.126724449998
chr17:47866034..47866060,+	ENSG00000136504	dip	72.1376569089773	86.903860212264	310.922303985142
chr17:48423460..48423505,+	ENSG00000015532	dip	13.3098746984432	10.2743546207569	221.071825587874
chr17:4843206..4843271,-	ENSG00000108528	dip	24.6876441495165	25.4641926431231	123.052624577086
chr17:4843875..4843941,+	ENSG00000108523	dip	51.3927938925062	9.55087907823823	147.431802450883
chr17:48610074..48610107,+	ENSG00000049283	dip	20.1586580961424	23.0282523351679	227.632057735725
chr17:48610112..48610134,+	ENSG00000049283	dip	5.2647350749593	4.26546009012267	267.087437448002
chr17:5322967..5322998,-	ENSG00000108559	dip	12.2190859006205	12.2439836125042	275.53930596606
chr17:56084578..56084645,-	ENSG00000136450	dip	177.490410632726	22.4158986871003	263.917779061256
chr17:56160768..56160786,+	ENSG00000121083	dip	159.586874339157	43.8841242270087	184.581228832771
chr17:56494882..56494902,-	ENSG00000108375	dip	5.56422450098928	6.53363668714756	258.771788874453
chr17:56494908..56494949,-	ENSG00000108375	dip	5.03373942437911	7.26230769559007	216.814998757803
chr17:56591978..56592056,-	ENSG00000108389	dip	4.47369609701233	2.22553975330156	186.528632624646
chr17:56595196..56595259,-	ENSG00000108389	dip	5.4402955606733	15.6271785126106	325.063939340665
chr17:56769924..56770000,+	ENSG00000108384	dip	57.1111353655561	30.5194724393008	267.830245226422
chr17:57184088..57184133,-	ENSG00000108395	dip	90.3796534382407	37.7709962945103	356.973615643711
chr17:57970237..57970312,-	ENSG00000108423	dip	43.3704556221894	21.3715175782483	155.503597761684
chr17:59477197..59477212,+	ENSG00000121068	dip	40.7808483635135	19.0845572971982	269.116105720512
chr17:60005309..60005325,-	ENSG00000108506	dip	3.54914653116094	4.07441431333056	205.196085135282
chr17:60005329..60005357,-	ENSG00000108506	dip	32.7612724728533	9.04466027033309	130.47027217845
chr17:61523622..61523734,-	ENSG00000008283	dip	39.9792164948544	24.4432645489455	175.347493629621
chr17:61627814..61627871,+	ENSG00000136485	dip	92.0368391695064	12.2621760567598	135.935504871531
chr17:61678272..61678291,+	ENSG00000136463	dip	4.258015230414	3.32366480795231	70.5906918789926
chr17:61819121..61819219,-	ENSG00000266173	dip	37.9626615787193	6.94960237491167	166.785892632472
chr17:61904766..61904827,+	ENSG00000087191	dip	285.180326658017	32.0488059437659	155.087846547439
chr17:61920280..61920343,-	ENSG00000108604	dip	17.080380971768	5.43142600290304	218.204131434221
chr17:62493131..62493183,-	ENSG00000256525	dip	18.1299066034713	8.08548571097672	145.331391624048
chr17:6347729..6347756,+	ENSG00000129195	dip	4.98774099668887	4.20416968198999	194.177615380983
chr17:6347764..6347782,+	ENSG00000129195	dip	9.82658797936665	6.82310585074363	134.493088975442
chr17:66031838..66031876,+	ENSG00000182481	dip	913.329763194388	215.747340174614	123.743289483745
chr17:66244154..66244268,+	ENSG00000262747	dip	66.0522457110032	14.3232778779636	164.939933272956
chr17:66287663..66287684,+	ENSG00000263074	dip	9.32735157818301	4.25041266005473	155.507804615277
chr17:7145647..7145774,-	ENSG00000170296	dip	217.304318453721	67.1829581091053	188.321598488855
chr17:7155010..7155070,-	ENSG00000175826	dip	11.810725725436	4.11709120054784	207.551859410459
chr17:7211280..7211341,+	ENSG00000132507	dip	23.7146531394354	12.1035500183936	187.439613614661
chr17:7218631..7218711,-	ENSG00000132522	dip	43.9928860899678	10.8363671079447	225.265651323963
chr17:72772462..72772511,-	ENSG00000109065	dip	5.24596162420607	3.19779282387006	124.691042964138
chr17:7297833..7297871,-	ENSG00000187838	dip	58.919777752261	26.0389324120288	107.193640724596
chr17:73512594..73512662,+	ENSG00000182173	dip	30.7146199291397	6.48256656273055	220.720093724378
chr17:76975997..76976051,-	ENSG00000108679	dip	47.7984126375673	22.9512686736601	189.066341641636
chr17:77751933..77752014,+	ENSG00000173894	dip	11.3790616484925	9.43062799682997	173.148814159636
chr17:77770830..77770884,-	ENSG00000262572	dip	14.2659155183087	10.0774086891641	193.753387072885
chr17:77813257..77813290,-	ENSG00000141582	dip	5.89317080173502	2.18924678562911	218.76929444916
chr17:7835228..7835307,-	ENSG00000170043	dip	65.491296222459	19.8555940011235	239.598364485806
chr17:78388959..78388994,+	ENSG00000173818	dip	8.11126295157672	3.18677067278683	295.027480384245
chr17:79989519..79989570,+	ENSG00000169750	dip	5.16076468621267	5.03786638729368	277.593101887344
chr17:79995559..79995584,-	ENSG00000169738	dip	123.403898198904	44.8907300852365	203.487361374084
chr17:80056099..80056119,-	ENSG00000169710	dip	273.368190219581	67.2235889232392	154.264645000622
chr17:80376450..80376477,-	ENSG00000181396	dip	18.6172258927405	4.46612508859276	236.881284569907
chr17:8093471..8093506,-	ENSG00000196544	dip	7.0370811830303	2.21465043970734	177.395631012711
chr18:158475..158499,+	ENSG00000101557	dip	3.73046003964475	3.33068013722629	187.766844658533
chr18:32820990..32821031,+	ENSG00000186812	dip	6.31694262024273	6.00797245581634	278.757893354471
chr18:32957260..32957309,-	ENSG00000186496	dip	3.16089993974638	1.2432061083588	236.529985459248
chr18:33709453..33709511,+	ENSG00000134759	dip	7.51413486158046	14.8884755080377	216.719094197567
chr18:3449330..3449344,+	ENSG00000177426	dip	3.84457936408278	4.59307225232485	205.344059621426
chr18:47013586..47013633,-	ENSG00000177576	dip	11.5541023332607	7.70239582889955	39.4422559277588
chr18:77724629..77724652,+	ENSG00000226742	dip	13.2103797131372	5.30110297060687	80.732052121057
chr19:10230565..10230602,-	ENSG00000130811	dip	226.670669045345	42.1717227010044	144.327236970466
chr19:11373176..11373209,-	ENSG00000130158	dip	5.05649789348545	2.1472320213096	170.837920850688
chr19:11466086..11466159,+	ENSG00000105520	dip	29.3468807969235	11.8313166773632	184.782867723216
chr19:12662240..12662310,-	ENSG00000249709	dip	16.6155781732654	4.53323243149891	157.402333330516
chr19:12912607..12912621,-	ENSG00000167815	dip	172.295831524115	45.3823175850159	181.858625268651
chr19:12917412..12917466,+	ENSG00000104889	dip	68.7792749012997	18.1561295060458	203.687424515164
chr19:13068012..13068053,-	ENSG00000179271	dip	146.048281219624	28.2767693288727	144.226729582087
chr19:13858701..13858753,+	ENSG00000104957	dip	9.59347832112296	7.51701393204576	173.915644925671
chr19:14064187..14064204,-	ENSG00000132000	dip	7.69522265228531	4.0676438289883	299.146545548605
chr19:1407517..1407601,+	ENSG00000071626	dip	22.7508317121693	10.3701631110163	199.08445163289
chr19:14201386..14201399,-	ENSG00000141858	dip	13.3427106846313	15.0492828999352	291.913214255919
chr19:14228541..14228582,-	ENSG00000072062	dip	57.8698077071654	17.3343823751571	170.776885007182
chr19:14544099..14544191,+	ENSG00000123143	dip	9.12703834262577	21.3431296237046	320.925937982108
chr19:14640392..14640420,+	ENSG00000099797	dip	337.425890327142	110.312452332117	147.463793770612
chr19:14640427..14640448,+	ENSG00000099797	dip	139.070446882794	52.8561223455138	180.940159369208
chr19:1491144..1491223,+	ENSG00000115255	dip	19.3639473813555	11.4160749526058	253.720049555629
chr19:16222678..16222722,+	ENSG00000167461	dip	90.311743830175	8.82368803544894	193.87360230397
chr19:17356189..17356221,-	ENSG00000160113	dip	4.20858134463817	3.29068144656427	221.508693029316
chr19:17356697..17356762,-	ENSG00000160113	dip	15.687943629689	8.15200474498722	280.48418345839
chr19:17666424..17666525,+	ENSG00000130309	dip	12.5900108743379	8.58526600473336	81.4642499639624
chr19:18314799..18314828,-	ENSG00000105649	dip	0.749950964637427	4.58120742004809	181.205593244524
chr19:18314836..18314865,-	ENSG00000105649	dip	10.2297744543642	24.0665918384911	173.411139312557
chr19:18548930..18548958,-	ENSG00000105655	dip	39.6643560469283	10.3373165643553	126.423035249361
chr19:18654366..18654398,-	ENSG00000105701	dip	113.977849370198	38.2249829124658	208.75498378436
chr19:1905365..1905411,+	ENSG00000227500	dip	43.2211834642998	14.0050511572666	145.249030779029
chr19:19249255..19249307,-	ENSG00000064545	dip	7.38986738738162	14.8034085656912	125.199865129944
chr19:2051235..2051252,-	ENSG00000099875	dip	48.3167572473323	31.9782859088267	287.75077751137
chr19:21324829..21324855,+	ENSG00000196705	dip	7.392763276491	4.14012136553101	241.903968419108
chr19:2783255..2783301,-	ENSG00000104969	dip	18.5505185512154	9.39074909266948	100.182204217296
chr19:34856141..34856156,+	ENSG00000105220	dip	11.2011241276343	6.17054899483755	90.6892153867932
chr19:36239489..36239506,+	ENSG00000267796	dip	8.01365354733812	7.60798055506531	316.514432247363
chr19:36605850..36605895,+	ENSG00000105254	dip	1.72262881553995	1.47704488664055	79.0136158204337
chr19:36606078..36606128,-	ENSG00000105258	dip	21.6755964566891	9.51940659787022	104.609630367577
chr19:39926576..39926593,-	ENSG00000105193	dip	731.365663325491	286.02289166335	242.446942721463
chr19:4067039..4067064,-	ENSG00000178951	dip	3.98176168070398	3.44209744654528	156.458856208248
chr19:40791211..40791269,-	ENSG00000105221	dip	39.6265814180472	5.60257282903206	122.828251556973
chr19:40854559..40854625,+	ENSG00000105223	dip	35.1961276616128	13.0258812357293	198.209709646619
chr19:40971643..40971664,-	ENSG00000090013	dip	92.6706846878945	45.8306549362203	189.130941600944
chr19:40971667..40971722,-	ENSG00000090013	dip	33.9151356998651	9.03268668401028	170.375578947554
chr19:4124079..4124128,-	ENSG00000126934	dip	143.081099145544	34.1857132096778	158.57938271655
chr19:42806590..42806657,-	ENSG00000079462	dip	12.0572997171281	6.92921070390478	274.870098206373
chr19:44529479..44529542,+	ENSG00000159885	dip	4.15731501636872	4.27285482827643	165.005516798355
chr19:45250948..45250998,+	ENSG00000069399	dip	6.37184658381206	7.06635917395548	212.058122517407
chr19:45681997..45682072,+	ENSG00000189114	dip	29.7411028938127	9.83678677355175	149.904866734646
chr19:45873807..45873855,-	ENSG00000104884	dip	4.6571617205028	3.05800014794178	134.109648623523
chr19:45927126..45927189,-	ENSG00000012061	dip	31.4444458848154	8.57032977258758	211.036659191857
chr19:46142637..46142678,-	ENSG00000125746	dip	10.0829953603149	6.43895143124967	168.119783884598
chr19:46272106..46272115,-	ENSG00000177045	dip	4.56724656975918	3.47215113620369	224.858538091922
chr19:46389378..46389435,-	ENSG00000170604	dip	14.0886930082022	9.04368703879475	251.323424898529
chr19:4723761..4723863,-	ENSG00000142002	dip	12.2367555092187	9.52658465167846	222.173689637581
chr19:48018203..48018358,-	ENSG00000105402	dip	82.5024869960679	20.9967355177529	180.475485982199
chr19:49140609..49140643,-	ENSG00000105516	dip	4.01413920046345	29.553883161833	369.390446029469
chr19:49497121..49497164,+	ENSG00000183207	dip	53.8971322857819	24.7009166530081	130.480875230826
chr19:50354393..50354422,+	ENSG00000104960	dip	38.6562675602379	10.2120448831165	170.642552433689
chr19:5340730..5340859,-	ENSG00000105426	dip	10.2481239464563	9.92029362187619	266.590944260451
chr19:54676846..54676872,-	ENSG00000167608	dip	32.160674449959	7.10295117516314	164.879414861205
chr19:55897297..55897303,+	ENSG00000108107	dip	3901.4081613866	1365.8729259258	186.51798178253
chr19:55987963..55987996,+	ENSG00000197483	dip	17.6531550672323	6.90737124473681	308.6762092469
chr19:56135928..56135936,-	ENSG00000179922	dip	2.92649195863201	7.75419776671335	368.871726871526
chr19:56154958..56155027,+	ENSG00000171425	dip	80.3337988586252	32.2514207097388	194.316377809861
chr19:5680503..5680541,-	ENSG00000174917	dip	17.8643559258855	9.64740090395423	177.38492346267
chr19:572587..572605,+	ENSG00000172270	dip	231.11428074012	93.1708749102695	212.760041780665
chr19:5903739..5903809,-	ENSG00000130383	dip	152.29992216607	26.038963741252	178.725700752245
chr19:59066452..59066496,-	ENSG00000130724	dip	50.7586541497234	23.86547518545	209.634215083456
chr19:7069426..7069482,+	ENSG00000130544	dip	1.94925943719784	5.4628345137341	295.021017350278
chr19:7745708..7745752,+	ENSG00000181029	dip	113.135977832784	28.6655621476607	220.258729057772
chr19:984313..984357,+	ENSG00000065268	dip	11.8809684159848	7.12795927339041	155.481580497495
chr2:102314161..102314183,+	ENSG00000071054	dip	8.2244244623216	2.82246034455561	146.868289653968
chr2:112641724..112641781,-	ENSG00000153107	dip	16.9601022978429	8.4636844124688	293.099068211424
chr2:113342011..113342070,+	ENSG00000125611	dip	6.11335140125529	1.80718689125841	170.113058656287
chr2:113342163..113342210,+	ENSG00000125611	dip	41.2224827730833	12.8584864461793	114.775784474782
chr2:120517452..120517509,+	ENSG00000088179	dip	5.66817332088706	2.94745600048222	175.447565761594
chr2:175113217..175113249,-	ENSG00000138430	dip	6.52060255575004	3.43519601472893	173.352870268555
chr2:201754056..201754130,+	ENSG00000196290	dip	4.79268670259788	6.2650270702658	338.832002534039
chr2:20212422..20212436,-	ENSG00000132031	dip	5.07295386944456	3.02589430801711	241.088094547949
chr2:20251371..20251400,-	ENSG00000068697	dip	58.0827647236827	15.632378917773	223.987298226673
chr2:20424816..20424834,-	ENSG00000115884	dip	13.3731156757029	3.87583410350198	134.407715112907
chr2:208634613..208634638,-	ENSG00000163251	dip	4.09080225065366	2.17395832196185	276.016791416138
chr2:216003243..216003282,-	ENSG00000144452	dip	4.93852508413153	2.47892990149104	279.513395925842
chr2:220083671..220083685,-	ENSG00000115657	dip	2.06231352144292	5.69526004110503	127.603050968342
chr2:220094514..220094599,+	ENSG00000163516	dip	20.2444620886871	16.5709972945869	169.734650280152
chr2:220363579..220363641,+	ENSG00000144591	dip	35.631419235338	5.71922251868399	220.405750926748
chr2:231729636..231729697,+	ENSG00000135916	dip	5.05008760927278	3.32544325689337	145.745109971442
chr2:242447983..242448034,-	ENSG00000115694	dip	33.4289819526728	12.2485795513971	210.323082742514
chr2:242576641..242576731,-	ENSG00000176946	dip	3.58690200207971	4.21169075861722	129.741363055676
chr2:27193497..27193548,+	ENSG00000084764	dip	16.011911695179	14.892287427212	61.1423961371992
chr2:27665232..27665286,+	ENSG00000157992	dip	6.78890677694368	3.3275516316799	263.218217592993
chr2:46844159..46844209,-	ENSG00000151665	dip	19.9670334092349	4.17656949953579	140.313062561347
chr2:54014055..54014123,-	ENSG00000115239	dip	6.41818651450095	2.77567960061604	261.511024866592
chr2:70475730..70475798,-	ENSG00000116001	dip	16.7916631088971	14.3954100859465	240.236377041687
chr2:70520810..70520831,-	ENSG00000143977	dip	14.8786575811322	2.78241765410496	128.198901746994
chr2:74648848..74648894,+	ENSG00000005448	dip	43.259499470219	14.231228050056	148.954113298993
chr2:74756871..74756882,-	ENSG00000115307	dip	3.4220009163678	2.08846072996567	210.945369885556
chr2:85581643..85581663,-	ENSG00000042445	dip	5.36307824410293	2.99404041947674	64.5884833822443
chr2:85788605..85788629,-	ENSG00000115486	dip	6.02468773429016	4.7232154614583	173.594884820798
chr2:8822176..8822196,+	ENSG00000115738	dip	61.7647146952992	47.8842165283963	309.474920884986
chr2:88355276..88355309,-	ENSG00000172086	dip	6.65314911877517	6.74582732575991	281.965003418472
chr2:95831529..95831569,+	ENSG00000163067	dip	4.34770971891838	4.27766134501567	162.192326986968
chr2:95940220..95940275,+	ENSG00000155066	dip	8.27372672305409	3.71941447553721	210.959638354222
chr2:99797636..99797686,+	ENSG00000185414	dip	25.1821829545377	4.44054486871094	184.263289220231
chr20:1373726..1373774,-	ENSG00000088832	dip	44.4171499721678	10.0225247754222	169.328241732093
chr20:17550786..17550804,+	ENSG00000125868	dip	6.08586092755558	1.82672496181703	169.193095982793
chr20:20693269..20693316,-	ENSG00000188559	dip	5.4034714008735	9.94402605500922	296.18581929291
chr20:2821340..2821365,+	ENSG00000215305	dip	3.00847333839185	2.10067561213773	135.731333716957
chr20:306489..306564,+	ENSG00000177732	dip	14.2335774475921	5.57689215259913	211.563571532734
chr20:32581874..32581918,+	ENSG00000125970	dip	26.3338788476277	6.97989694868523	183.176926512311
chr20:33104199..33104234,+	ENSG00000125971	dip	277.199477830698	52.2032533921792	141.665641705727
chr20:33865891..33865939,-	ENSG00000088298	dip	78.691040564502	20.8216412447529	182.490916386741
chr20:34330129..34330195,-	ENSG00000131051	dip	134.17645901334	40.0845995809026	267.683522413908
chr20:361391..361410,+	ENSG00000101255	dip	3.88503200324051	8.14116215753979	180.697175983115
chr20:37555048..37555067,+	ENSG00000101447	dip	17.0006191959969	10.2293757241304	230.978195270017
chr20:3827459..3827534,+	ENSG00000088888	dip	48.69379352891	11.2608218320658	139.681628735066
chr20:388935..388989,+	ENSG00000125826	dip	27.3698375509871	8.5099664984531	299.723819720733
chr20:39317868..39317884,-	ENSG00000204103	dip	29.4508510187787	43.1231023033806	242.696844457802
chr20:44441271..44441296,+	ENSG00000175063	dip	248.636907880873	145.671098065312	132.75404246023
chr20:44441304..44441319,+	ENSG00000175063	dip	55.7279770871996	17.8288490879178	103.172454195657
chr20:44519948..44519986,+	ENSG00000064601	dip	65.9501953800873	20.3584936471562	233.731161627017
chr20:44650313..44650344,+	ENSG00000124140	dip	31.9424822917289	9.57770480098855	159.829785848226
chr20:47538238..47538278,+	ENSG00000124198	dip	252.622970473579	101.411620032323	333.077883471167
chr20:49547910..49547988,-	ENSG00000101126	dip	89.3680228929672	34.6666441018921	279.562758282362
chr20:50384948..50385006,-	ENSG00000054793	dip	5.82400948990182	5.15957442487566	273.172856336554
chr20:50808290..50808328,-	ENSG00000020256	dip	9.85201277143443	11.9210691948448	268.457958452296
chr20:55841403..55841458,-	ENSG00000101144	dip	36.0663808459755	16.6731106310007	80.4604841081097
chr20:57226284..57226345,+	ENSG00000124222	dip	27.2725156102365	4.67526349222388	271.114155788664
chr20:58515284..58515311,-	ENSG00000132825	dip	11.0900898619335	10.4259759601539	229.004727349321
chr20:58515417..58515550,+	ENSG00000196227	dip	17.1196191573823	8.8187880510252	204.167452906416
chr20:5986727..5986755,+	ENSG00000088766	dip	4.77646966402361	3.1532523747137	146.914273855659
chr20:5986756..5986777,+	ENSG00000088766	dip	17.1241273185456	5.99506653543118	165.058675700488
chr20:62130603..62130627,-	ENSG00000101210	dip	42.4333725006953	11.4923555972812	196.218726733355
chr20:62152108..62152136,+	ENSG00000125534	dip	5656.28302109344	1562.09008531968	177.407916398681
chr20:62339212..62339290,-	ENSG00000101246	dip	6.44378541390737	5.66528827286117	232.756725104859
chr20:825275..825293,+	ENSG00000125898	dip	1.23447938096796	9.2862986893023	343.901930271816
chr21:33984650..33984726,-	ENSG00000159079	dip	6.98115987674467	10.7183971628281	42.7406312066386
chr21:35288066..35288115,-	ENSG00000241837	dip	92.9730908899933	20.5200591753173	150.723572640481
chr21:38739111..38739164,+	ENSG00000157540	dip	3.88761861794392	3.43365656688149	294.147223607132
chr21:43735628..43735639,-	ENSG00000160180	dip	2.62889151990919	2.2520820098365	253.408754124307
chr21:43786634..43786650,-	ENSG00000160182	dip	1401.82911131658	428.094252832024	46.3543129722793
chr21:43934633..43934657,+	ENSG00000160190	dip	4.2847662047559	2.76479493849712	190.149522268517
chr21:44527613..44527695,-	ENSG00000160201	dip	144.192807636237	50.6729113689563	42.300909446187
chr22:18257249..18257266,-	ENSG00000015475	dip	3.68386016891986	2.91329308631801	127.205359808567
chr22:19420035..19420085,+	ENSG00000185608	dip	29.1355370228482	6.40237393306587	150.328668460209
chr22:19466683..19466730,-	ENSG00000070010	dip	62.7305861207596	19.2095903166629	221.193730210885
chr22:20748434..20748455,+	ENSG00000185252	dip	2.77331664535098	1.63039920704445	152.658812274625
chr22:20850070..20850115,-	ENSG00000099910	dip	5.69004233158942	3.28249831610125	223.358026364307
chr22:21356016..21356105,-	ENSG00000184436	dip	15.2537750700388	9.75858430827315	210.459441933017
chr22:21921994..21922011,+	ENSG00000185651	dip	8.70549303886802	8.20614405258034	57.3468786263513
chr22:24110108..24110165,-	ENSG00000250479	dip	32.1046428784544	8.22746405512321	163.014922230723
chr22:24200055..24200077,+	ENSG00000133460	dip	8.61482945976237	6.02348821188521	113.970945573971
chr22:24407847..24407910,+	ENSG00000099991	dip	4.98099007790338	4.62157935706818	241.714990730206
chr22:29138386..29138405,-	ENSG00000183765	dip	3.63592188075549	4.18356875861136	207.250970847503
chr22:29168652..29168770,+	ENSG00000159873	dip	22.1502782921131	13.6697866621324	300.261959310985
chr22:29196511..29196541,-	ENSG00000100219	dip	302.479834289948	191.174133783711	281.953980403724
chr22:29702996..29703061,+	ENSG00000185340	dip	6.72019721496585	5.89882334181945	228.001213242797
chr22:29784498..29784514,-	ENSG00000100280	dip	7.15822675683486	1.0237684105815	213.996300230768
chr22:30162924..30163005,-	ENSG00000100319	dip	9.95289604233033	3.66867728148542	224.738325366313
chr22:30752861..30752924,-	ENSG00000099995	dip	140.723450700524	33.9222098007924	245.42345750302
chr22:31742303..31742350,-	ENSG00000100105	dip	38.5712711132535	17.1546941984842	270.742707696213
chr22:32870661..32870775,+	ENSG00000100225	dip	19.7459329130356	3.05332899712675	186.563408758016
chr22:32870782..32870816,+	ENSG00000100225	dip	9.7193811062063	4.79540910712136	167.835993132398
chr22:36877629..36877693,-	ENSG00000100348	dip	48.3138299211382	13.1337878237452	161.52228443698
chr22:42196621..42196665,+	ENSG00000100147	dip	1.90359472443544	2.14033789088763	148.37446001707
chr22:42466782..42466856,-	ENSG00000198951	dip	9.37788417834441	4.36075378858934	175.267791777607
chr22:43506747..43506762,+	ENSG00000100290	dip	19.6451592626351	12.2076505637798	260.561353880252
chr22:46731596..46731658,+	ENSG00000100416	dip	10.5964518716953	6.08241266164374	84.8324921886887
chr3:10362736..10362809,-	ENSG00000157020	dip	86.2864599018812	17.3359068925736	147.967914491498
chr3:107809886..107809910,-	ENSG00000196776	dip	7.45194908045909	2.9976312331485	230.45452523101
chr3:113233965..113233983,-	ENSG00000163611	dip	6.68526365448458	5.07183349365063	295.030383130354
chr3:113251358..113251423,+	ENSG00000072858	dip	11.9636228689788	5.08430118278412	161.779588833067
chr3:118959716..118959732,-	ENSG00000121578	dip	4.25796898838026	3.43778648790547	165.830478742057
chr3:120461353..120461374,-	ENSG00000144840	dip	8.34028425360099	3.24713277652141	185.774206765284
chr3:128206762..128206781,-	ENSG00000179348	dip	27.5029004405386	27.9185748291678	154.84015926806
chr3:12883026..12883086,-	ENSG00000144713	dip	69.2966885822856	32.9171575996458	112.710111864638
chr3:128902759..128902770,-	ENSG00000169714	dip	26.5633471090596	16.6326096757337	51.8924974394147
chr3:129612520..129612579,-	ENSG00000172765	dip	10.2077928374873	6.54604177977448	291.225258731553
chr3:134093314..134093380,-	ENSG00000114019	dip	23.7907346764168	27.4810228717192	116.868489385093
chr3:147111198..147111225,+	ENSG00000152977	dip	13.7553156180931	7.94781666038941	285.128316732604
chr3:150480884..150480982,-	ENSG00000181788	dip	45.302135158945	17.9839175418677	203.567680128898
chr3:161090734..161090895,-	ENSG00000196542	dip	35.9805655157233	29.064898421745	128.200538875362
chr3:179322416..179322435,-	ENSG00000136522	dip	13.944191343264	5.52421014678863	240.921574123506
chr3:180319943..180320020,+	ENSG00000163728	dip	28.6605434245764	24.2976295344139	205.225732918217
chr3:183415558..183415649,+	ENSG00000163872	dip	12.3256167243701	8.20802283104248	172.131744127657
chr3:183735660..183735727,-	ENSG00000114770	dip	19.5553221345856	13.7314067188627	344.570405098582
chr3:183903943..183903996,+	ENSG00000161204	dip	35.6959998351988	4.91000681352949	232.079085092044
chr3:183966717..183966764,-	ENSG00000214160	dip	40.7784806564086	29.2749270445867	164.859764038298
chr3:183967296..183967359,-	ENSG00000214160	dip	3.68106484961651	3.83311010919499	318.69873825101
chr3:184279566..184279583,+	ENSG00000182580	dip	13.0005491255668	12.0872661106567	138.855089312981
chr3:185216766..185216801,-	ENSG00000163900	dip	3.8017031648332	2.31812302487756	236.191108794244
chr3:186288097..186288113,-	ENSG00000113838	dip	2.08249331055768	3.65109064654324	156.295739604221
chr3:197687081..197687120,+	ENSG00000185621	dip	9.7516087583853	7.67728174353863	172.490860828294
chr3:42544084..42544141,+	ENSG00000114812	dip	8.46395821185996	10.9104527440364	116.338169767536
chr3:47021200..47021229,+	ENSG00000160796	dip	6.26449707761407	3.23330802528059	236.694466991896
chr3:48342822..48342908,-	ENSG00000172113	dip	4.46610025469272	5.03444168450112	244.670459203661
chr3:48514483..48514523,-	ENSG00000164054	dip	4.42765781121734	4.02747741608004	240.450601854796
chr3:48541537..48541621,-	ENSG00000164054	dip	52.0467832659949	19.6476999851693	195.069917466912
chr3:48672859..48672918,-	ENSG00000225697	dip	7.87933406242514	3.38238142924941	135.682729724131
chr3:49027647..49027696,+	ENSG00000178467	dip	29.9109303891021	9.38298564337477	150.868948714719
chr3:49059510..49059579,+	ENSG00000178057	dip	49.9274622094393	21.1117211738557	125.359846566254
chr3:49158325..49158373,-	ENSG00000172046	dip	1.89800653107719	4.43875418614509	322.127422645118
chr3:49757101..49757125,-	ENSG00000176020	dip	3.68191063777946	6.50678033313588	142.657593021783
chr3:50126345..50126401,+	ENSG00000003756	dip	26.8678057862393	19.0735504095823	364.441625719001
chr3:50192457..50192498,+	ENSG00000001617	dip	6.92479709970853	8.85454609226864	284.696227595439
chr3:50192499..50192534,+	ENSG00000001617	dip	13.0939595154457	10.3227898994875	336.314317960021
chr3:50649192..50649212,-	ENSG00000114737	dip	14.3062838433314	19.199371623047	253.913104033033
chr3:52567747..52567788,-	ENSG00000168268	dip	5.31230013353245	7.48304192022668	363.963052915225
chr3:71802985..71803011,+	ENSG00000170837	dip	1.95526194569361	5.5161929186767	102.497758249755
chr3:88198838..88198925,+	ENSG00000179021	dip	6.77412764786233	4.71750935911271	270.751241395502
chr3:93781818..93781915,+	ENSG00000178694	dip	6.78673379523821	3.52322205765926	274.440443746704
chr3:9994021..9994126,-	ENSG00000163704	dip	18.5453107690548	13.9893529901716	125.747235516243
chr4:103748651..103748695,-	ENSG00000109332	dip	29.2937132964492	17.7716247775864	94.9996376919176
chr4:113066602..113066620,+	ENSG00000174749	dip	12.6031971153102	4.19324728319054	227.190492160121
chr4:113207001..113207043,-	ENSG00000145365	dip	4.38889519210641	3.18299764950159	279.227075800668
chr4:119757239..119757305,-	ENSG00000150961	dip	9.57934932591703	2.69106023616676	177.553336908529
chr4:128802038..128802095,+	ENSG00000142731	dip	2.360512036932	7.7935786800673	352.537990868948
chr4:128886584..128886654,+	ENSG00000164074	dip	5.30397497348343	6.42606163983204	229.844697548331
chr4:140477353..140477400,-	ENSG00000145391	dip	7.95305376626458	7.31113515459214	39.914649480495
chr4:159592996..159593059,-	ENSG00000205208	dip	4.91991752545261	1.85722234852202	260.862154263189
chr4:3076388..3076431,+	ENSG00000197386	dip	30.0833034007339	3.93329268230099	239.088356021696
chr4:37892682..37892757,+	ENSG00000065882	dip	7.10494322619786	5.23267810736816	258.481779107741
chr4:39699733..39699772,+	ENSG00000078140	dip	22.3196319219797	7.06228915470259	89.5048506493756
chr4:39979211..39979269,-	ENSG00000121892	dip	4.07018378668231	2.11213876976792	118.640735119699
chr4:76439665..76439699,+	ENSG00000174796	dip	7.50055269533182	3.61826616331543	253.514252385779
chr4:77610461..77610547,+	ENSG00000138771	dip	4.06659541877612	4.58570495025293	253.690357027848
chr4:83295077..83295088,-	ENSG00000138668	dip	2.52412385819764	1.78440224198257	202.270093894389
chr5:102898465..102898518,-	ENSG00000112874	dip	3.82503487773933	3.21835696018802	256.940797597041
chr5:112849373..112849416,+	ENSG00000047188	dip	9.40816605035971	4.11486959022708	195.236034211694
chr5:132387633..132387673,+	ENSG00000170606	dip	5.94227823577604	4.40574333704314	217.320612144796
chr5:1345199..1345220,-	ENSG00000049656	dip	4.20893467874152	2.21479473955961	214.963586962253
chr5:143550159..143550236,-	ENSG00000145817	dip	25.4834517909704	9.06422568710643	54.8262853450996
chr5:145214893..145214939,-	ENSG00000186314	dip	4.11318494446963	1.48797991315375	176.906653983126
chr5:162887629..162887681,+	ENSG00000072571	dip	9.40120606753612	7.83383932918798	248.240655446863
chr5:172068232..172068320,+	ENSG00000214357	dip	9.03945244869467	10.4519834574275	310.673780737586
chr5:172261228..172261287,+	ENSG00000113719	dip	5.70770819419874	4.60679887554806	135.437786269186
chr5:172261311..172261355,+	ENSG00000113719	dip	20.1976907000045	6.37738020430661	159.609550336507
chr5:172410757..172410861,+	ENSG00000113732	dip	236.467373894291	35.6367094300512	159.574766336239
chr5:175815732..175815769,+	ENSG00000146066	dip	160.074073754482	55.3970413335947	150.112632293653
chr5:176730769..176730820,+	ENSG00000169230	dip	99.0786355650978	26.9243949393755	241.591641507784
chr5:176943944..176943976,-	ENSG00000183258	dip	38.754274306374	21.2188993786697	288.046582417793
chr5:176981546..176981574,-	ENSG00000146067	dip	10.1644725401328	4.68862771309406	306.860900850331
chr5:177027105..177027212,+	ENSG00000027847	dip	13.0156248880832	4.83529696855245	144.074945013598
chr5:177540520..177540565,+	ENSG00000145911	dip	6.37744482703669	16.1929181893615	329.282518144818
chr5:177580855..177580927,-	ENSG00000145912	dip	245.556301615514	70.5724217580678	210.390015011434
chr5:36152179..36152277,+	ENSG00000145604	dip	5.97768929954373	1.89927594163053	205.985937212411
chr5:43483929..43484002,-	ENSG00000151881	dip	6.86771178946366	3.63439561841018	134.483025730025
chr5:64920115..64920174,-	ENSG00000113595	dip	3.12023580734628	3.23630870238743	310.123128209465
chr5:65892174..65892229,+	ENSG00000069020	dip	18.7979591679133	9.46875314646798	262.626841836538
chr5:68628559..68628648,-	ENSG00000183323	dip	6.29484427936259	3.60848190142921	256.610363536697
chr5:68665608..68665700,+	ENSG00000152942	dip	8.74104132793432	3.5498376647724	124.102969410504
chr5:70883154..70883174,+	ENSG00000131844	dip	53.9110997983344	13.0135586935615	264.364496849474
chr5:72794245..72794285,+	ENSG00000145741	dip	643.853748730907	262.090337841859	91.0051385268447
chr5:77944542..77944606,-	ENSG00000145685	dip	1.59118198209687	5.75956079017223	70.5574598183259
chr5:79950463..79950487,+	ENSG00000113318	dip	5.62586335593426	3.01303390223703	175.408258187847
chr5:81574161..81574189,-	ENSG00000186468	dip	563.352264428646	197.660808605361	210.217169131847
chr5:99871021..99871096,+	ENSG00000174132	dip	12.6413188763132	5.78417683362381	56.8555099641397
chr6:109330702..109330763,-	ENSG00000080546	dip	9.11278995765048	12.1141694083463	208.418148168213
chr6:111927062..111927125,-	ENSG00000056972	dip	18.3598167838651	10.0071830240451	226.357458438584
chr6:122720765..122720831,+	ENSG00000025156	dip	12.5712693862936	5.19627634122924	213.817187647838
chr6:132129151..132129166,+	ENSG00000197594	dip	5.69332986112374	2.8241521450912	251.306752180321
chr6:151773163..151773184,-	ENSG00000155906	dip	6.0003253540826	4.35208781491761	91.1107458375366
chr6:151773201..151773226,-	ENSG00000155906	dip	16.8072106281271	9.76447646804281	284.141238875609
chr6:16129308..16129327,+	ENSG00000007944	dip	18.6706504992553	22.8842420633518	322.239042409568
chr6:166796415..166796439,-	ENSG00000060762	dip	6.45217354061194	2.96898117491532	224.525201287111
chr6:24667082..24667140,-	ENSG00000111802	dip	8.08913567575032	3.35236988753734	257.575675100583
chr6:24775153..24775242,+	ENSG00000112312	dip	27.1086860128551	16.8277520649271	307.860751200805
chr6:26020672..26020689,+	ENSG00000198366	dip	332.213979789964	131.267967355925	130.196604223166
chr6:26027503..26027522,-	ENSG00000124529	dip	852.183865050296	492.988742766724	112.67068376582
chr6:26045603..26045639,+	ENSG00000196532	dip	2201.03292166781	769.30456574365	118.092508136221
chr6:26124147..26124168,-	ENSG00000180596	dip	1161.79025706808	521.303863914767	131.859611155486
chr6:26124393..26124422,+	ENSG00000180573	dip	539.92339472235	234.133449752432	111.359940199905
chr6:26183977..26184005,+	ENSG00000180596	dip	373.755489989867	377.729655143104	117.706049761272
chr6:26197500..26197521,-	ENSG00000197409	dip	574.583019326682	212.488467365908	146.935436353927
chr6:26199499..26199528,-	ENSG00000197409	dip	931.450152715742	670.101059329347	122.669587200788
chr6:26199709..26199720,+	ENSG00000197846	dip	112.997038546426	122.509206094475	132.876957456893
chr6:26199737..26199754,+	ENSG00000197846	dip	609.49032770893	699.128477416143	120.451268805968
chr6:26204825..26204845,+	ENSG00000198518	dip	1610.16925704677	443.739802606844	146.263202816151
chr6:26216881..26216895,-	ENSG00000187990	dip	94.0778232580495	36.5584904291949	124.290430446877
chr6:26251822..26251833,+	ENSG00000197459	dip	309.060152877337	90.2529512069726	147.739356803805
chr6:26251835..26251848,+	ENSG00000197459	dip	851.821470344009	517.732533325314	120.617136796788
chr6:26273152..26273175,+	ENSG00000168242	dip	582.384688278566	547.010636918127	105.794092508308
chr6:2765595..2765797,+	ENSG00000124535	dip	24.1965723557947	13.3253077797946	77.0204794918326
chr6:27782548..27782562,-	ENSG00000182611	dip	2097.61109389145	740.918455086953	138.230467256556
chr6:27782788..27782823,+	ENSG00000196374	dip	511.048535582026	440.767716192249	112.800202119649
chr6:27782825..27782838,+	ENSG00000196374	dip	4.78559663749439	7.24331424242874	146.480463590661
chr6:27782876..27782889,+	ENSG00000196374	dip	4.88105939983623	3.52608397606418	179.504093570727
chr6:27806289..27806312,+	ENSG00000233822	dip	8.18630157645448	4.72577849547223	142.229421200228
chr6:27806378..27806387,+	ENSG00000233822	dip	36.6352692467108	23.2538798862211	153.426619367317
chr6:27833087..27833103,+	ENSG00000196787	dip	928.000172036947	873.363541229395	119.778692038203
chr6:27840112..27840133,-	ENSG00000182572	dip	629.071013971738	411.577031199224	109.480851765883
chr6:27858597..27858611,-	ENSG00000197153	dip	1340.00219782789	1151.28846033868	97.8623817152996
chr6:27860956..27860973,-	ENSG00000233224	dip	2821.88211692051	1027.10943824426	141.508681197116
chr6:2971494..2971544,-	ENSG00000124570	dip	11.9919134310998	3.90711879694099	180.021396318743
chr6:30181156..30181209,-	ENSG00000234127	dip	14.1919800289094	5.43678770083357	278.453514884644
chr6:30312916..30312950,+	ENSG00000241370	dip	43.105162063071	21.7127124965541	174.515915650377
chr6:30688119..30688141,+	ENSG00000224156	dip	960.420010971262	195.81154773984	203.904103252182
chr6:31371337..31371392,+	ENSG00000204520	dip	30.3050482360254	19.1199112471544	113.354983948621
chr6:31633649..31633678,-	ENSG00000228605	dip	2.54185763815558	3.20703969673101	194.978891947842
chr6:31704075..31704106,-	ENSG00000223639	dip	73.7596854453958	15.0430194247036	95.2495623539985
chr6:31795506..31795525,+	ENSG00000204388	dip	245.064086563418	92.9691730262929	209.219891004888
chr6:31865452..31865484,-	ENSG00000204371	dip	14.1900206311937	16.3627669466664	266.862358569307
chr6:31865552..31865575,+	ENSG00000206372	dip	3.45284850811569	2.26110728173981	117.104109048075
chr6:32098013..32098071,-	ENSG00000204315	dip	3.01448575623874	5.40434585790139	253.528112014911
chr6:32143828..32143921,-	ENSG00000204310	dip	6.85076400183309	5.30718340077238	175.379391950327
chr6:32634425..32634479,-	ENSG00000179344	dip	12.6736790073788	7.24952604856309	305.431257805433
chr6:33172422..33172444,+	ENSG00000204228	dip	11.9348503547226	7.4760237077379	190.431662884632
chr6:33239434..33239484,-	ENSG00000223501	dip	5.79982217457762	8.36250573055117	339.211664000336
chr6:34393834..34393854,-	ENSG00000124614	dip	1302.87015534746	254.597970078289	203.975082710862
chr6:34524093..34524135,-	ENSG00000124664	dip	150.205642433507	107.18168420721	205.823713463962
chr6:34857019..34857117,+	ENSG00000064999	dip	5.92796921693084	2.93438166478661	112.417050520761
chr6:35420091..35420158,+	ENSG00000112039	dip	3.83497023304404	2.63751448821196	271.718475177782
chr6:36515177..36515270,-	ENSG00000112079	dip	28.1121060552852	20.1702698933631	345.269337513354
chr6:36842561..36842591,-	ENSG00000137168	dip	22.6078262890427	7.6658429236645	166.322709947338
chr6:3849584..3849631,+	ENSG00000145945	dip	6.72469236490008	2.74431515803171	191.308466791186
chr6:38670845..38670895,-	ENSG00000124767	dip	17.3345916572153	7.75067386542902	55.0780332651598
chr6:41040923..41040952,+	ENSG00000001167	dip	7.18356340917519	10.4511563242328	294.814660780679
chr6:42981600..42981631,-	ENSG00000124733	dip	2.95775380702956	3.31698292201486	218.738673812301
chr6:43027105..43027183,-	ENSG00000112651	dip	52.7431503854748	20.6578791133698	251.647362431482
chr6:44191290..44191341,+	ENSG00000112759	dip	11.7524041359389	10.4712031073747	173.345639504621
chr6:49430886..49430988,-	ENSG00000146085	dip	2.98882403729014	5.16666401293258	364.286262030003
chr6:52535878..52535969,+	ENSG00000096092	dip	25.9442877259729	7.48208470102092	148.948267709536
chr6:90062427..90062459,-	ENSG00000198833	dip	11.9495447959584	5.64154228663007	68.5167446321859
chr6:97731019..97731118,-	ENSG00000146263	dip	6.48235839243927	2.37881843615288	213.745394052878
chr7:100034060..100034144,-	ENSG00000160813	dip	16.1194125236295	8.47837335688504	240.704564558745
chr7:100860961..100860983,+	ENSG00000106400	dip	6.22692416573596	6.20221596937208	236.233132080626
chr7:102105289..102105319,-	ENSG00000160993	dip	14.474852154537	10.3066274860516	100.263196521284
chr7:103848422..103848492,-	ENSG00000164815	dip	17.4593428849699	7.17251559204411	107.749949275764
chr7:112579869..112579947,-	ENSG00000164603	dip	8.04666717219693	4.49061325414177	220.083423814267
chr7:116139649..116139711,+	ENSG00000105971	dip	4.44733852469412	4.70831229154796	61.1087072477967
chr7:116502564..116502600,+	ENSG00000198898	dip	6.35696700393262	6.03873701815391	329.156586266786
chr7:121036337..121036429,-	ENSG00000196937	dip	3.88115609014708	2.93403239148907	101.990007888307
chr7:128864848..128864913,+	ENSG00000158467	dip	4.58914991521429	2.04309605498105	130.381538439407
chr7:142960505..142960553,+	ENSG00000197448	dip	12.4606794218382	7.85026349283938	259.705008908381
chr7:142960556..142960600,+	ENSG00000197448	dip	57.4246270188582	20.0761405205708	155.628498983627
chr7:150725523..150725553,+	ENSG00000197150	dip	12.509855749456	3.51052367304639	175.962110117872
chr7:150754968..150755027,-	ENSG00000164885	dip	13.3079732554326	6.31518086883896	221.746843289552
chr7:150777920..150777941,-	ENSG00000164896	dip	5.30255470987688	2.96243000469453	298.899827008196
chr7:150974206..150974255,-	ENSG00000082014	dip	3.3734805517515	2.47806738770532	230.922788125271
chr7:2281802..2281852,-	ENSG00000122687	dip	19.4357465213142	16.4084705861803	176.229296589676
chr7:2595129..2595165,-	ENSG00000106009	dip	6.57528806481845	4.31931918553746	276.234523846201
chr7:44646218..44646232,+	ENSG00000105953	dip	11.2279105922475	5.2516783101519	149.17299389063
chr7:4815238..4815327,+	ENSG00000242802	dip	29.063563137264	8.63604100844971	236.747791150406
chr7:63774321..63774408,+	ENSG00000234444	dip	10.7331592470792	4.38183215959589	311.20457207678
chr7:64126535..64126559,+	ENSG00000196247	dip	4.71399365262075	2.63701058943602	100.01747726174
chr7:6523755..6523829,-	ENSG00000136240	dip	330.660964184333	106.314041084054	147.899763937766
chr7:66461798..66461846,+	ENSG00000198874	dip	13.3545983759338	4.68050018671886	111.997459175222
chr7:72936531..72936601,-	ENSG00000009954	dip	4.98026509282457	4.07270803560207	57.2338389839567
chr7:74489609..74489697,-	ENSG00000174374	dip	22.3698232134048	5.4660092231979	223.08122220892
chr7:75508311..75508325,+	ENSG00000005486	dip	4.48948584370672	3.37395312050867	172.412702408559
chr7:75508328..75508340,+	ENSG00000005486	dip	5.02522609730375	7.25873974024423	216.532953306285
chr7:75911902..75911975,+	ENSG00000177679	dip	21.8266020183505	6.79779423727269	272.592691440884
chr7:75933083..75933120,+	ENSG00000106211	dip	146.983562100614	26.5875154692632	164.894006369218
chr7:76026832..76026861,+	ENSG00000188372	dip	10.4141718901633	2.81168608049076	113.068585255824
chr7:76139925..76139937,+	ENSG00000243566	dip	9.23206462331029	5.65008913167002	167.004934689869
chr7:8008418..8008443,+	ENSG00000106415	dip	14.6309509323061	10.9195856356389	265.971960275303
chr7:86781916..86781963,+	ENSG00000135164	dip	3.18543839089202	2.00840145208322	179.506098526231
chr7:98476095..98476144,+	ENSG00000196367	dip	9.62169498408963	7.16514487485569	280.378427867037
chr7:98923505..98923566,+	ENSG00000241685	dip	106.461011457699	21.2468606407233	155.847652287121
chr7:99036543..99036603,+	ENSG00000160917	dip	8.4926333084404	3.05304370954445	137.235899012892
chr7:99686580..99686620,+	ENSG00000168090	dip	11.754274593053	15.4810124475907	249.243673980147
chr7:99716952..99716990,-	ENSG00000106290	dip	5.86889170150968	4.46312829788955	240.869107116527
chr8:102504651..102504683,+	ENSG00000083307	dip	29.1725970698244	33.1835372401189	220.853783380558
chr8:102504979..102505010,+	ENSG00000083307	dip	10.0790209283581	21.5271111805271	334.050794290486
chr8:103876383..103876399,-	ENSG00000155096	dip	278.452374691107	119.837704178564	228.535235886238
chr8:125384696..125384763,-	ENSG00000164983	dip	2.90310564254567	1.10554972461944	115.080912219642
chr8:143851234..143851252,-	ENSG00000180155	dip	4.55413684621601	4.72563280602899	225.832036870218
chr8:144099914..144099953,+	ENSG00000160932	dip	260.687754865923	129.317109798925	236.921978698984
chr8:144699668..144699737,-	ENSG00000104522	dip	40.4753705736054	15.0300302054697	268.186764086926
chr8:144815966..144815986,-	ENSG00000180921	dip	4.22648436506879	1.58037293050041	206.756469763506
chr8:145051115..145051207,-	ENSG00000261109	dip	11.0274185824506	4.45786136245278	166.314552053394
chr8:145064233..145064278,+	ENSG00000178719	dip	269.044747238581	76.1885750170796	115.428963918612
chr8:145064302..145064316,+	ENSG00000178719	dip	16.8251572031808	6.83702669660884	198.030339105977
chr8:145149957..145150006,+	ENSG00000179091	dip	96.0231593100817	40.4560110136997	184.903844931707
chr8:145164622..145164644,+	ENSG00000179698	dip	0.710341298628173	1.94606267449172	138.861975007912
chr8:145515263..145515299,+	ENSG00000185122	dip	110.041045430562	30.0998883403808	160.260069204472
chr8:145638937..145639012,-	ENSG00000147804	dip	96.4241721267529	25.491855473379	139.350860019444
chr8:145690724..145690892,-	ENSG00000187954	dip	13.7658347140117	8.67384232481608	131.538796027131
chr8:21966893..21966957,-	ENSG00000173566	dip	8.8243263323111	5.59689764598586	209.118333920686
chr8:21999362..21999444,-	ENSG00000168476	dip	67.7931467420727	19.9671294950872	159.804819751999
chr8:26240542..26240631,+	ENSG00000104765	dip	36.7073290095382	12.717742886344	78.6028539068223
chr8:33370607..33370676,-	ENSG00000129696	dip	6.65762136527382	4.44678243629651	149.258928543911
chr8:37707358..37707407,-	ENSG00000104221	dip	16.4487023885742	12.067343411351	119.064841787446
chr8:66754286..66754310,-	ENSG00000205268	dip	2.56330260782011	2.44658650945217	225.247239588865
chr8:95653327..95653364,+	ENSG00000104413	dip	5.09564017157329	3.02054746134163	287.678297525122
chr8:95653373..95653415,+	ENSG00000104413	dip	37.5232188244555	8.07647608212347	255.969275116064
chr8:95835495..95835537,+	ENSG00000164941	dip	16.3589701365697	7.36025068516265	173.075530870849
chr8:98788003..98788054,+	ENSG00000104341	dip	104.418983555744	14.166559817285	129.773688029085
chr8:99057769..99057776,-	ENSG00000156482	dip	1642.111334321	262.554037615716	147.05458407573
chr9:100396056..100396086,+	ENSG00000136937	dip	14.5168004049188	5.94854442741514	252.802812627613
chr9:114362093..114362138,-	ENSG00000106853	dip	2.31033390591786	2.24141617927804	221.62640290382
chr9:116037840..116037876,-	ENSG00000176386	dip	11.3963767440193	9.70016704999298	259.825751970751
chr9:116139255..116139276,-	ENSG00000119431	dip	19.8499772908474	15.6470517553843	177.386494099754
chr9:116225999..116226029,+	ENSG00000138835	dip	4.94206326142342	15.722096364181	270.53682744025
chr9:123837128..123837149,-	ENSG00000106804	dip	2.82504825118564	1.34592884211905	165.297206486091
chr9:125027079..125027130,-	ENSG00000119446	dip	20.3609019298354	5.75341353068516	182.726150842923
chr9:127624387..127624418,+	ENSG00000136950	dip	4.28875251363827	3.24880879055196	145.120686005905
chr9:129376233..129376251,+	ENSG00000136944	dip	13.7458828476029	5.73641077322668	257.330121964708
chr9:130186653..130186734,+	ENSG00000196152	dip	17.2168834916399	9.01124406825848	160.958975009434
chr9:130477885..130477910,-	ENSG00000187024	dip	4.88859144105197	1.72915868080881	175.765742421902
chr9:130742805..130742821,-	ENSG00000167106	dip	88.3456288212604	23.353954362289	309.801345548205
chr9:130922537..130922560,+	ENSG00000171159	dip	36.8723801616332	19.5622973564083	211.777028052739
chr9:130922565..130922635,+	ENSG00000171159	dip	105.951163240178	25.8588710531383	124.891433241945
chr9:131183111..131183155,+	ENSG00000167123	dip	51.1023607631288	13.4468578949757	118.69134455872
chr9:131873659..131873703,+	ENSG00000119383	dip	80.3346504673007	24.2320857453525	91.3788035959593
chr9:133320339..133320356,+	ENSG00000130707	dip	59.1634004525151	29.7722050316009	86.5086073151066
chr9:134378295..134378409,+	ENSG00000130714	dip	23.8362492117104	5.67621160120969	205.175056694503
chr9:136215087..136215128,+	ENSG00000148303	dip	6.11456424728454	1.98851396585264	262.295706652889
chr9:136242909..136242953,-	ENSG00000148248	dip	78.5210230824813	22.2069679116878	216.296607761653
chr9:139010649..139010689,-	ENSG00000238227	dip	4.3399011628412	5.41879907667016	187.901815154871
chr9:139440490..139440506,-	ENSG00000148400	dip	11.5002197069287	9.04924051721471	200.250219802034
chr9:139560197..139560266,+	ENSG00000172889	dip	8.0223403895777	1.91134818530007	161.100164938035
chr9:139685782..139685832,+	ENSG00000244187	dip	42.7806686921341	7.18079181437932	210.199015779236
chr9:139887213..139887255,+	ENSG00000148362	dip	3.78416263799705	1.66798286152454	153.290969511536
chr9:139891007..139891027,-	ENSG00000169583	dip	301.279475623295	93.7216058598293	198.34162478646
chr9:139940480..139940605,-	ENSG00000107281	dip	104.138001772593	49.5971904269597	228.100076135196
chr9:139940608..139940686,-	ENSG00000107281	dip	89.4027343472499	33.3126497124201	176.541391769301
chr9:140095186..140095208,-	ENSG00000176058	dip	48.1589762998882	34.1847195673805	245.37134937166
chr9:140100068..140100128,-	ENSG00000187713	dip	18.7535778880615	10.1601194638697	215.133020006268
chr9:140500126..140500149,+	ENSG00000197070	dip	64.6588357631284	31.0088364502718	185.050790726923
chr9:15422841..15422883,+	ENSG00000164975	dip	7.04264407001921	5.77425450002649	179.205225460401
chr9:22009297..22009324,-	ENSG00000147883	dip	6.50561701645862	1.95841400978467	230.160093608824
chr9:33001567..33001644,-	ENSG00000137074	dip	11.7993530632653	5.21033270715752	253.260105561998
chr9:33076652..33076697,-	ENSG00000122692	dip	41.3372929246924	4.05674315550874	205.534026599933
chr9:34376856..34376869,-	ENSG00000164976	dip	5.76047101753438	3.19884549277825	181.965964087147
chr9:34376876..34376913,-	ENSG00000164976	dip	7.77101960695414	4.23113320935881	310.470803689212
chr9:35103105..35103154,-	ENSG00000165283	dip	76.0436468845526	24.4467405126123	128.691442598879
chr9:35658262..35658372,+	ENSG00000159884	dip	11.1810740521704	7.84268612587263	105.630725553443
chr9:35665165..35665226,-	ENSG00000137135	dip	8.87387732584374	6.61212077704679	172.431415273102
chr9:35732119..35732199,-	ENSG00000137076	dip	13.0634627799636	4.65954235967498	317.357107393176
chr9:35815031..35815052,-	ENSG00000137133	dip	19.2453149497512	8.97526018734985	183.598543997575
chr9:86322831..86322906,-	ENSG00000135018	dip	35.2836412676533	11.5254199609788	87.220609799452
chr9:97401753..97401760,-	ENSG00000165140	dip	2.73417130035841	1.30642088355349	252.758951763108
chr9:98637925..98637949,+	ENSG00000182150	dip	1.49167035983317	2.22084359881332	235.872397591717
chrX:119005654..119005703,-	ENSG00000125352	dip	15.6816394636712	18.5412077735096	140.675564649422
chrX:129535937..129535994,+	ENSG00000134597	dip	21.5764200107802	13.2214836782877	56.6546176264554
chrX:134166360..134166371,+	ENSG00000134590	dip	13.2704394893337	6.85953393333526	187.316512164108
chrX:140271215..140271238,-	ENSG00000182195	dip	22.6813548382791	5.11542425729251	185.184957163099
chrX:153200513..153200524,-	ENSG00000102030	dip	4.00445209629749	3.67029680498728	77.0410952793604
chrX:153236620..153236684,-	ENSG00000172534	dip	5.55262635313848	3.09478044939061	264.160603692336
chrX:153607564..153607693,+	ENSG00000102119	dip	107.582506173571	35.1499241303306	209.312554918344
chrX:153626659..153626692,+	ENSG00000147403	dip	23.8250616916684	8.20586274004188	205.311283325001
chrX:153656978..153657007,+	ENSG00000071553	dip	36.2496773135998	8.24592651576068	245.671746731527
chrX:153657009..153657040,+	ENSG00000071553	dip	164.960390082421	47.9308688491433	211.116744647716
chrX:153775760..153775806,-	ENSG00000160211	dip	4.96112472331363	2.34312848864676	251.293958239481
chrX:23685581..23685648,+	ENSG00000123131	dip	86.3646021505043	14.9759034443225	204.886020455223
chrX:2609207..2609218,+	ENSG00000002586	dip	3.26934129876814	6.37871317197888	155.16417801517
chrX:2609356..2609383,+	ENSG00000002586	dip	77.363124061386	30.3311219330819	90.6100874690832
chrX:47004079..47004126,-	ENSG00000147123	dip	338.748838182153	57.9641144109986	148.43037880377
chrX:47050236..47050262,+	ENSG00000130985	dip	6.37893267987157	3.16437781709203	200.591887501938
chrX:47053208..47053241,+	ENSG00000130985	dip	127.647831544919	23.1739945801876	199.544403798668
chrX:47518527..47518587,-	ENSG00000126756	dip	62.1954942297321	25.4157285675026	196.524889797024
chrX:48755032..48755069,-	ENSG00000126768	dip	106.503327463697	12.3449274155625	173.403924131217
chrX:54070879..54070917,-	ENSG00000172943	dip	3.76919667707157	2.88656227778646	286.160644977291
chrX:57021943..57021993,-	ENSG00000204271	dip	4.42946723248344	1.56512346519279	189.492364103607
chrX:63425561..63425602,-	ENSG00000184675	dip	2.26278694188533	2.84979565480767	101.870729295798
chrX:70473957..70474049,-	ENSG00000147130	dip	9.92166084999147	6.55607414572952	220.21474026895
chrX:85302531..85302570,-	ENSG00000188419	dip	3.96920654874862	3.47092075321407	278.37906933579
chrX:9754461..9754486,+	ENSG00000146950	dip	7.4112855848931	7.22250274591971	265.195534471357
chr1:1009683..1009688,-	ENSG00000237330	earlyPeak	39.7734608606219	60.1338160475858	127.797336062105
chr1:10270620..10270637,+	ENSG00000054523	earlyPeak	7.83592968919393	4.0816661774407	96.9541822359029
chr1:1051455..1051495,-	ENSG00000131591	earlyPeak	5.87574987174413	2.38311858213942	86.5126306054555
chr1:110577229..110577258,+	ENSG00000143093	earlyPeak	18.0176094190405	7.49239417288524	124.476091399936
chr1:111506520..111506551,-	ENSG00000121931	earlyPeak	17.3182213490448	3.88101143539749	118.059171636518
chr1:111682687..111682734,-	ENSG00000156171	earlyPeak	8.08382404089513	3.71540764200643	122.373651987761
chr1:112162381..112162431,+	ENSG00000116473	earlyPeak	4.99960810345111	2.27732570972372	157.551172973958
chr1:11333245..11333290,+	ENSG00000120942	earlyPeak	7.80060174583226	6.03542237138425	101.505523694063
chr1:113933117..113933146,+	ENSG00000081026	earlyPeak	7.05468227255301	2.72657043335469	146.027629105254
chr1:115053782..115053853,-	ENSG00000197323	earlyPeak	85.9259872172932	20.4783666251819	155.405299850301
chr1:115269663..115269678,-	ENSG00000009307	earlyPeak	3.60617213499082	4.0963732271094	111.699096408485
chr1:115292512..115292590,-	ENSG00000009307	earlyPeak	3.30183348257776	3.31257700804463	158.486300682288
chr1:117910047..117910131,+	ENSG00000198162	earlyPeak	8.48415172132323	4.55582189160128	115.735796760631
chr1:14075903..14075940,+	ENSG00000116731	earlyPeak	11.8394121699356	10.3174505052479	133.456859062978
chr1:149859507..149859521,-	ENSG00000184270	earlyPeak	1839.52669562672	1876.07889761006	21.623739501195
chr1:149900122..149900160,-	ENSG00000143368	earlyPeak	4.45483893962971	2.39726453561697	139.962805689728
chr1:150552066..150552093,-	ENSG00000143384	earlyPeak	190.131553980416	335.917116822184	142.573907970797
chr1:1509931..1509994,-	ENSG00000160075	earlyPeak	21.0977490917057	8.08093932196994	183.874530286725
chr1:151162606..151162682,-	ENSG00000163159	earlyPeak	116.983865736293	29.1707375370074	54.8114716111136
chr1:151171012..151171083,+	ENSG00000143398	earlyPeak	60.0357597320244	39.5916570389353	182.918462700139
chr1:151253991..151254031,+	ENSG00000143373	earlyPeak	3.69845437363839	3.16005955113086	91.4976852637213
chr1:151300126..151300152,-	ENSG00000143393	earlyPeak	25.8948810769544	25.0272915609782	157.85729402777
chr1:151512775..151512792,+	ENSG00000143367	earlyPeak	33.4149112845203	66.3915833690018	186.556003903831
chr1:151965048..151965062,-	ENSG00000197747	earlyPeak	3.16427501409155	6.63705529046862	117.806655710307
chr1:152020505..152020534,-	ENSG00000163191	earlyPeak	14.8476527563971	13.2234803392777	133.762699011864
chr1:154975229..154975247,+	ENSG00000160685	earlyPeak	4.04785367607369	3.59752362494348	69.9079886638217
chr1:154975258..154975330,+	ENSG00000160685	earlyPeak	34.8790817984614	18.0296461791403	97.1077676538206
chr1:155036187..155036202,+	ENSG00000243364	earlyPeak	9.60744129594279	7.08981080788906	44.8641990645991
chr1:1550858..1550927,+	ENSG00000197530	earlyPeak	5.71559319951613	5.05934028574435	92.841091686001
chr1:155243235..155243304,-	ENSG00000176444	earlyPeak	17.0003232137066	15.5169007814121	37.6093945409768
chr1:157108130..157108173,-	ENSG00000117036	earlyPeak	5.28649514426796	4.05974437506873	59.0750875877808
chr1:16010779..16010860,+	ENSG00000116786	earlyPeak	7.67453661301508	6.19948033055948	60.6400347522569
chr1:16482527..16482546,-	ENSG00000142627	earlyPeak	1.35522937552111	8.00646914572521	173.729415845717
chr1:16482554..16482576,-	ENSG00000142627	earlyPeak	13.2996456424871	28.1534768498526	192.599504668373
chr1:1655723..1655803,-	ENSG00000248333	earlyPeak	8.7645718885753	5.68316888363641	167.727798738008
chr1:16563641..16563709,-	ENSG00000132881	earlyPeak	4.84599148435021	6.96698079486987	28.5915683284534
chr1:166845467..166845509,-	ENSG00000152382	earlyPeak	26.2167461988684	17.6091624821885	56.5503205350318
chr1:169764026..169764077,-	ENSG00000171806	earlyPeak	5.27772061905534	2.7733791723431	84.8928179345652
chr1:171454659..171454723,+	ENSG00000117523	earlyPeak	31.795683848014	14.4938049978616	149.926755940051
chr1:172502244..172502333,+	ENSG00000094975	earlyPeak	13.7944279317112	11.775942556442	163.558758437278
chr1:178694362..178694400,+	ENSG00000116191	earlyPeak	6.43461935751953	7.42917154809998	49.610361782582
chr1:178995021..178995072,+	ENSG00000116199	earlyPeak	5.82201691164627	2.47364718252296	148.985104803809
chr1:182573514..182573534,-	ENSG00000143333	earlyPeak	6.25948038629428	11.4691938719879	54.192111335836
chr1:186344371..186344415,-	ENSG00000047410	earlyPeak	7.99805134913317	8.62851843741763	56.977320086165
chr1:201709020..201709035,+	ENSG00000134369	earlyPeak	10.1443345150339	4.01782717854051	99.12683679323
chr1:201979703..201979721,+	ENSG00000163435	earlyPeak	9.2364045305563	16.5249252285709	97.5684212780444
chr1:201979743..201979762,+	ENSG00000163435	earlyPeak	73.4733310752862	60.4508571976521	93.2304138400753
chr1:202311054..202311071,-	ENSG00000077152	earlyPeak	78.7932606632645	12.8220963522852	114.572633752863
chr1:204381010..204381023,-	ENSG00000158615	earlyPeak	3.89326785637215	4.37288638991279	179.727545110854
chr1:204485503..204485555,+	ENSG00000198625	earlyPeak	45.3483586256238	10.4645489974668	160.190861694164
chr1:205719295..205719353,-	ENSG00000069275	earlyPeak	33.5585230217479	27.1788666253226	121.392889226732
chr1:210406121..210406162,+	ENSG00000082497	earlyPeak	4.4552068120808	3.99049121747606	123.057683793701
chr1:212209055..212209147,+	ENSG00000143476	earlyPeak	11.6801110823728	7.0976653624138	72.2112583003136
chr1:212782094..212782109,+	ENSG00000162772	earlyPeak	12.4557688071814	21.0978955236005	127.442965939894
chr1:217804377..217804446,-	ENSG00000092978	earlyPeak	26.1333549309924	9.75285411993953	130.402815489029
chr1:22109560..22109606,-	ENSG00000090686	earlyPeak	5.43760469492692	5.84757554493602	43.8284640228471
chr1:221915418..221915439,-	ENSG00000143507	earlyPeak	2.25122928978215	18.7382260901423	181.391887690843
chr1:222791417..222791455,+	ENSG00000154305	earlyPeak	4.55849737543477	4.05515423273126	146.79007180024
chr1:223853388..223853408,-	ENSG00000203697	earlyPeak	9.92993645725625	25.0845253127363	172.152690243802
chr1:225840783..225840860,-	ENSG00000154380	earlyPeak	12.8540067109781	5.11039353820465	197.830814427881
chr1:230883128..230883162,+	ENSG00000135773	earlyPeak	11.6474787888194	8.11065226549508	42.3160904161052
chr1:231376867..231376943,-	ENSG00000143633	earlyPeak	9.326447367727	3.1676225904522	105.435480820133
chr1:23670752..23670799,-	ENSG00000125944	earlyPeak	25.9835670658444	13.001515655721	90.1330999955674
chr1:236958554..236958628,+	ENSG00000116984	earlyPeak	6.54787971549017	3.24663732785525	165.041486630765
chr1:23885981..23886002,-	ENSG00000117318	earlyPeak	199.055406976235	272.399841658033	63.0600874108266
chr1:241683001..241683066,-	ENSG00000091483	earlyPeak	42.2020473933676	7.16166003633551	126.998138959707
chr1:245027766..245027800,-	ENSG00000153187	earlyPeak	35.7624109583049	11.6385156537223	103.293430802849
chr1:245027833..245027855,-	ENSG00000153187	earlyPeak	82.4935037144807	13.3206186626397	145.399385923693
chr1:26503974..26504025,+	ENSG00000142675	earlyPeak	9.41756171314434	9.27246061673237	44.4386203433959
chr1:28995258..28995322,+	ENSG00000162419	earlyPeak	5.90507002981919	5.12479713912656	181.103965267148
chr1:29508321..29508444,-	ENSG00000116350	earlyPeak	16.6185474392856	7.91624733259391	75.940318345018
chr1:32661593..32661618,+	ENSG00000084652	earlyPeak	10.2892416940584	5.98772952176288	166.032246978998
chr1:37940170..37940190,+	ENSG00000163874	earlyPeak	40.144622932752	73.0026275537245	177.212954222154
chr1:38158135..38158174,+	ENSG00000134690	earlyPeak	14.197483115684	9.07224900764695	40.0931212148534
chr1:40627038..40627071,+	ENSG00000117000	earlyPeak	7.78960040198397	3.89101884466275	110.381120415827
chr1:44115814..44115849,+	ENSG00000066135	earlyPeak	16.0219222082856	9.40880673725786	72.3187210647916
chr1:45266040..45266056,+	ENSG00000173846	earlyPeak	12.413015651412	37.5369645069885	210.304345730527
chr1:47082476..47082491,-	ENSG00000079277	earlyPeak	3.3677557541301	12.0002927393821	179.601000568088
chr1:47799542..47799624,+	ENSG00000162368	earlyPeak	10.3202270589714	3.69843500962986	157.462788847761
chr1:52082751..52082770,+	ENSG00000117859	earlyPeak	16.6702453076976	5.87352290863767	96.6002639765905
chr1:52344384..52344413,-	ENSG00000078618	earlyPeak	10.1225781338358	3.50811142083253	79.3536598936127
chr1:52499443..52499499,-	ENSG00000198841	earlyPeak	16.0393282194572	8.6035759911429	190.354677376193
chr1:52521957..52522010,+	ENSG00000134717	earlyPeak	7.44724680274943	3.97084756013093	129.696216303495
chr1:53480598..53480665,+	ENSG00000116171	earlyPeak	8.14208262834321	7.10368659014209	116.10863894574
chr1:59249688..59249703,-	ENSG00000177606	earlyPeak	1.39241960600621	5.51029815231372	112.665550833312
chr1:62902687..62902806,+	ENSG00000162607	earlyPeak	4.47939800463277	6.05542081035022	161.588661659662
chr1:6662919..6662936,-	ENSG00000162413	earlyPeak	11.3128472154456	5.10562239316314	124.813806765312
chr1:6673834..6673871,+	ENSG00000116273	earlyPeak	6.23017939073693	6.03631721647689	119.165153459218
chr1:78444738..78444773,-	ENSG00000162613	earlyPeak	88.4826381563633	31.8803010488218	105.823505270808
chr1:78444778..78444800,-	ENSG00000162613	earlyPeak	13.9599736185007	4.02042206500014	114.955212645715
chr1:8074280..8074298,-	ENSG00000116285	earlyPeak	0.713018357450187	5.08064049271075	194.287411648899
chr1:85040090..85040168,-	ENSG00000117151	earlyPeak	13.5732592903272	3.87149952674719	133.18967180521
chr1:85742151..85742323,-	ENSG00000142867	earlyPeak	24.5449744948988	28.4233751092826	177.059951529318
chr1:86046433..86046453,+	ENSG00000142871	earlyPeak	33.6190935747171	273.499425750252	192.96902248452
chr1:9294822..9294889,+	ENSG00000049239	earlyPeak	11.3173999203704	7.63787728197663	49.252793488185
chr1:9352942..9352964,+	ENSG00000171621	earlyPeak	26.9767055138539	36.1168326380292	174.583245752071
chr1:95007302..95007322,-	ENSG00000117525	earlyPeak	0.577254494107795	5.37198025714459	194.276704656992
chr1:97187318..97187363,+	ENSG00000117569	earlyPeak	9.73589488320503	6.25689075900216	105.616072819895
chr10:101380158..101380235,-	ENSG00000155287	earlyPeak	11.0875059011474	8.99264886601157	31.3281813840907
chr10:101769617..101769716,-	ENSG00000107554	earlyPeak	38.569345512714	32.0131604803535	201.582686098676
chr10:103892788..103892821,+	ENSG00000148840	earlyPeak	21.3985307705634	14.8618951802236	190.763266247996
chr10:104404775..104404890,+	ENSG00000171206	earlyPeak	3.63625991699106	9.73850912514929	194.811003561866
chr10:106098189..106098232,-	ENSG00000148841	earlyPeak	2.13231060982358	5.88514334715383	138.368386470695
chr10:1102303..1102379,+	ENSG00000047056	earlyPeak	5.51098556016906	12.1227142778605	128.675980093755
chr10:112257656..112257671,+	ENSG00000138166	earlyPeak	19.1935985182912	67.4207934037384	167.647905690228
chr10:112631661..112631695,+	ENSG00000150593	earlyPeak	17.3141668281813	19.4661131070444	93.6676380223978
chr10:114206956..114207040,+	ENSG00000151532	earlyPeak	15.4883584429208	4.60074710984006	74.3887843972597
chr10:11653560..11653673,-	ENSG00000148429	earlyPeak	10.8895002112162	6.02988187045872	159.902212360111
chr10:117820754..117820758,-	ENSG00000151892	earlyPeak	2.96276768374429	3.47656830997831	119.458304405248
chr10:121302164..121302191,-	ENSG00000148908	earlyPeak	7.18389352137003	3.44254065305914	79.3697395348837
chr10:121302195..121302245,-	ENSG00000148908	earlyPeak	21.2541438472044	10.3961882855437	153.791558004286
chr10:121410884..121410902,+	ENSG00000151929	earlyPeak	163.906627998722	56.9091351390472	160.998464670824
chr10:126480381..126480470,-	ENSG00000203791	earlyPeak	14.0024123528909	8.21207906342789	89.5639366725959
chr10:127512106..127512130,+	ENSG00000107949	earlyPeak	31.5072891929828	5.75380503076676	153.056383969575
chr10:127585118..127585175,+	ENSG00000203780	earlyPeak	6.10715081204654	3.31654027610163	57.0708059552607
chr10:129705299..129705386,+	ENSG00000132334	earlyPeak	11.5642784304872	8.52363121005427	184.981144879384
chr10:134351282..134351316,+	ENSG00000068383	earlyPeak	15.0397608526327	4.74222777696013	155.530746496717
chr10:14996070..14996102,-	ENSG00000152457	earlyPeak	4.77067652435837	3.52075198497091	46.1539179991263
chr10:17659325..17659355,-	ENSG00000165996	earlyPeak	6.11399562744459	4.2597107942446	169.069777774163
chr10:18948311..18948417,+	ENSG00000165997	earlyPeak	6.15612724705681	6.00733754739275	112.472532524494
chr10:23728380..23728397,+	ENSG00000165312	earlyPeak	5.69441866129473	5.70910735393581	145.9091098244
chr10:32217700..32217713,-	ENSG00000165322	earlyPeak	1.78033007439439	6.31521655005275	203.300685202436
chr10:32217717..32217781,-	ENSG00000165322	earlyPeak	14.094581766572	26.6552715922651	162.79103466851
chr10:32345305..32345376,-	ENSG00000170759	earlyPeak	36.0500252306754	12.6299639100631	67.6460187221453
chr10:33247124..33247207,-	ENSG00000150093	earlyPeak	27.180626199473	19.8162954241186	154.155698747337
chr10:3827389..3827408,-	ENSG00000067082	earlyPeak	12.9573487052153	66.3263305214002	124.510569581738
chr10:43572508..43572523,+	ENSG00000165731	earlyPeak	24.5306857483707	11.5967750673709	52.0044963170776
chr10:49514703..49514736,+	ENSG00000107643	earlyPeak	13.5289896790841	9.32281420859102	177.456483330132
chr10:50747064..50747124,-	ENSG00000225830	earlyPeak	10.8152650399172	6.06003720814883	162.187169297505
chr10:51565188..51565236,+	ENSG00000138293	earlyPeak	43.4025517558264	21.1063707224734	149.494176520306
chr10:51565239..51565263,+	ENSG00000138293	earlyPeak	11.7595943615348	9.59402658733775	200.854532191423
chr10:5932174..5932236,+	ENSG00000134452	earlyPeak	13.2101545189124	6.61213628553042	60.1985535216138
chr10:60145155..60145206,+	ENSG00000108064	earlyPeak	17.789271786058	7.11885099738443	185.844062287071
chr10:61666267..61666345,-	ENSG00000108091	earlyPeak	16.1521383211801	7.95819250430966	89.5580679693542
chr10:6186847..6186921,+	ENSG00000170525	earlyPeak	15.5727034208667	30.1797930035678	179.386862948443
chr10:63809106..63809127,+	ENSG00000150347	earlyPeak	0.731256049042699	6.7150064512166	211.251732225511
chr10:64576105..64576133,-	ENSG00000122877	earlyPeak	0.674567297314905	121.244313838947	102.945013300045
chr10:69834948..69834972,-	ENSG00000148634	earlyPeak	4.52258945598724	4.07245615283542	99.9110814929818
chr10:70091812..70091830,+	ENSG00000096746	earlyPeak	71.2485132734467	17.2128085579347	142.008047943604
chr10:70939983..70940040,+	ENSG00000156502	earlyPeak	18.3146433484464	5.89804359606238	169.552319676442
chr10:71993138..71993163,-	ENSG00000180817	earlyPeak	73.4957399868231	9.86321717784393	138.609743470574
chr10:94333784..94333860,-	ENSG00000119912	earlyPeak	12.3661460977285	4.08824906618975	152.073218346869
chr10:94352870..94352930,+	ENSG00000138160	earlyPeak	7.68319908223577	3.13025371665259	97.7273374844849
chr10:94608245..94608292,+	ENSG00000138190	earlyPeak	7.46556816497359	4.09898181879983	99.7784778340067
chr10:96305535..96305598,+	ENSG00000119969	earlyPeak	8.34199434668727	4.90307245642224	119.757967444194
chr10:98346732..98346783,-	ENSG00000077147	earlyPeak	18.137753521383	5.51950534964651	98.1450699574714
chr10:98592009..98592061,+	ENSG00000196233	earlyPeak	7.17689935435582	8.07576402560094	128.124196753454
chr10:99446965..99447007,-	ENSG00000119986	earlyPeak	21.2666511360311	8.49745183434648	57.3448319476825
chr11:101000445..101000465,-	ENSG00000082175	earlyPeak	6.67452584890539	7.51901299299812	206.691128922896
chr11:10562710..10562782,-	ENSG00000110315	earlyPeak	8.13936633968031	4.29868152061466	130.333455833101
chr11:105948366..105948416,+	ENSG00000149313	earlyPeak	7.43087180307922	2.56771436646334	131.47974524124
chr11:107992284..107992300,+	ENSG00000075239	earlyPeak	5.38753980463967	2.24574865171433	139.036859680797
chr11:108093329..108093375,-	ENSG00000149308	earlyPeak	4.40809032650402	3.3157292130037	109.688954203803
chr11:108535772..108535841,+	ENSG00000178105	earlyPeak	4.99138722293008	3.31128633203765	184.244231077441
chr11:110167331..110167350,-	ENSG00000137710	earlyPeak	5.79648514354679	4.41687169469627	114.257916319167
chr11:117947782..117947799,+	ENSG00000137648	earlyPeak	13.3033802336282	13.2351574095167	29.5760452976044
chr11:118620048..118620062,-	ENSG00000110367	earlyPeak	18.2384630041822	33.2641282475637	153.456573651675
chr11:118965662..118965737,-	ENSG00000188486	earlyPeak	17.061359411671	8.3567227224857	53.1745117287033
chr11:118992269..118992334,+	ENSG00000172273	earlyPeak	13.0219568325838	6.3294824164832	30.3217859591387
chr11:119205222..119205247,+	ENSG00000173456	earlyPeak	92.6471693864694	28.4272841649509	52.5337361675391
chr11:125757556..125757620,+	ENSG00000198331	earlyPeak	24.9344699415536	15.0331194490162	36.3468326921018
chr11:128894053..128894123,-	ENSG00000134909	earlyPeak	4.14868974411847	4.62315835152582	163.509127427186
chr11:1593491..1593527,-	ENSG00000184545	earlyPeak	5.52954196924726	4.79968299242102	57.2045776434632
chr11:18343669..18343721,-	ENSG00000110756	earlyPeak	8.9649486992719	3.22572978278871	137.072428999929
chr11:1860200..1860218,+	ENSG00000130598	earlyPeak	0.0132498212717543	152.55364510564	2.68520785853222
chr11:18655879..18655901,-	ENSG00000179119	earlyPeak	4.39687872008306	3.05878355418394	177.761883853451
chr11:19138670..19138732,+	ENSG00000177054	earlyPeak	7.23266625861256	5.59516057377567	165.016360663192
chr11:20385666..20385757,+	ENSG00000109854	earlyPeak	5.71511077637736	3.88247270506695	65.6211287815443
chr11:20409070..20409164,+	ENSG00000185238	earlyPeak	7.63976808363548	3.10745249928034	124.319651009463
chr11:2152974..2153103,+	ENSG00000167244	earlyPeak	0.000420824791424734	10.9555751970477	3.48422117909997
chr11:2160611..2160656,-	ENSG00000167244	earlyPeak	0.0162236873469585	163.473879685379	4.81531580977404
chr11:2906995..2907013,-	ENSG00000129757	earlyPeak	1.04379637160264	26.6754814807812	51.5889931930697
chr11:33183007..33183046,-	ENSG00000176102	earlyPeak	6.63348389821727	5.05051082007485	143.023175393504
chr11:34073931..34073975,+	ENSG00000135387	earlyPeak	6.19181062946308	3.7062174265151	186.228173552656
chr11:369462..369546,+	ENSG00000182272	earlyPeak	10.5814262798118	9.6285681665791	44.4755800435509
chr11:43333513..43333608,+	ENSG00000166181	earlyPeak	25.0562604945493	9.95641103226197	157.940262433208
chr11:43964177..43964193,+	ENSG00000187479	earlyPeak	2.18346493308451	6.63458305681763	174.606628309207
chr11:441964..442029,-	ENSG00000185101	earlyPeak	10.2677928583857	9.03633911506761	36.9744760803292
chr11:45869019..45869044,+	ENSG00000121671	earlyPeak	20.5817085789101	16.0135839763159	72.6740966422801
chr11:59522837..59522862,+	ENSG00000166900	earlyPeak	11.4528348412081	7.3818074195202	102.302701725568
chr11:61197406..61197464,-	ENSG00000149532	earlyPeak	28.8843439989323	10.7152252963157	171.952273430203
chr11:61197508..61197538,+	ENSG00000256591	earlyPeak	5.8601310371336	3.03961773923653	180.240284906451
chr11:6255849..6255882,-	ENSG00000051009	earlyPeak	6.99974293685139	5.79896720799364	87.7523149799454
chr11:63438836..63438930,-	ENSG00000184743	earlyPeak	20.4621736408877	4.46259896445094	144.638821951833
chr11:63742050..63742104,+	ENSG00000176340	earlyPeak	355.501352691441	90.8018084457171	57.933979287707
chr11:64646086..64646101,-	ENSG00000110047	earlyPeak	66.3480692658241	74.6901400484534	192.290850266112
chr11:65554528..65554546,+	ENSG00000172818	earlyPeak	17.9516218861317	28.7181677591345	169.598689293674
chr11:65554563..65554576,+	ENSG00000172818	earlyPeak	17.1776197380849	17.6339362343003	143.175878084632
chr11:65623641..65623682,-	ENSG00000172757	earlyPeak	12.3616665129538	6.85443602371282	133.259941581389
chr11:65627974..65628026,+	ENSG00000172732	earlyPeak	9.61555801321093	7.95286396338415	75.0365071174225
chr11:65667846..65667868,-	ENSG00000175592	earlyPeak	2.59343862220945	74.4486411828496	199.256266196312
chr11:65667884..65667895,-	ENSG00000175592	earlyPeak	0.147613027167801	11.0092538383729	208.852375180293
chr11:67007548..67007610,+	ENSG00000173120	earlyPeak	9.81261626735994	9.79650104386026	89.3259463950579
chr11:67980744..67980799,-	ENSG00000110066	earlyPeak	3.27774682561435	2.87579372538846	167.738474643182
chr11:67981046..67981159,-	ENSG00000110066	earlyPeak	7.24528843215142	5.3146262488775	154.129435777792
chr11:69490073..69490132,-	ENSG00000149716	earlyPeak	32.4271850127826	12.7973965859513	184.334517446741
chr11:70049448..70049466,+	ENSG00000168040	earlyPeak	4.02467635562305	5.73134820316452	203.851652248346
chr11:70244624..70244696,+	ENSG00000085733	earlyPeak	79.7707384480147	9.5575859330074	115.823496867744
chr11:71164235..71164309,+	ENSG00000172890	earlyPeak	109.923344177439	69.0530450296009	33.3000307300377
chr11:71752572..71752598,-	ENSG00000137497	earlyPeak	5.53790841715869	6.88631147202614	58.9303239950953
chr11:73087463..73087499,+	ENSG00000054967	earlyPeak	4.95928410441508	7.89703383042677	199.920328661499
chr11:777467..777507,-	ENSG00000177225	earlyPeak	20.1723846217065	7.86334836694546	172.016469360857
chr11:78128811..78128916,-	ENSG00000033327	earlyPeak	8.95693077122398	8.52400023997969	31.6331783536534
chr11:9406169..9406210,+	ENSG00000205339	earlyPeak	62.1487506699627	29.8103732027575	169.203485928611
chr11:9595180..9595267,+	ENSG00000166483	earlyPeak	13.8561922568007	25.9104666479945	93.2302118161043
chr12:104234966..104234984,-	ENSG00000111696	earlyPeak	3.47708791136232	5.65130106186626	115.087964648592
chr12:104324152..104324196,+	ENSG00000166598	earlyPeak	24.55591300259	15.7619381596229	155.073617876089
chr12:104324239..104324284,+	ENSG00000166598	earlyPeak	4.66217976399261	9.07541473127254	151.645017023644
chr12:105501487..105501562,+	ENSG00000136051	earlyPeak	15.4540885669568	15.5784782429636	31.99115484193
chr12:118810688..118810744,-	ENSG00000135090	earlyPeak	8.42596328042526	2.74971755447957	138.54752604676
chr12:122326662..122326768,+	ENSG00000110801	earlyPeak	56.5696689535148	8.09004990783324	166.428530722217
chr12:123011776..123011814,+	ENSG00000184445	earlyPeak	15.2277176544772	15.0995800764856	29.5107500235767
chr12:123450986..123451027,-	ENSG00000150967	earlyPeak	4.67637182231354	7.19346520561669	36.3393602078487
chr12:124457746..124457828,+	ENSG00000179195	earlyPeak	26.8998820555653	7.70810898390254	114.166923115277
chr12:124873357..124873401,-	ENSG00000196498	earlyPeak	20.4989662012707	16.0542388077538	52.7758912874964
chr12:125399192..125399198,-	ENSG00000150991	earlyPeak	895.29406393249	467.782725442991	116.606527797903
chr12:133562959..133563013,+	ENSG00000198393	earlyPeak	11.7148877972624	2.93616704454809	161.033594562525
chr12:14927364..14927375,+	ENSG00000246705	earlyPeak	12.8462535053561	9.41990802483725	77.3250731566688
chr12:27863728..27863778,+	ENSG00000061794	earlyPeak	26.4672019851816	13.8408042275459	171.657984067301
chr12:3000037..3000067,+	ENSG00000078246	earlyPeak	6.39283602164543	4.82002863600291	156.63709212333
chr12:31226783..31226834,+	ENSG00000013573	earlyPeak	5.00017798271251	3.20761572165267	142.473797289591
chr12:33592743..33592764,-	ENSG00000110975	earlyPeak	9.48710424247806	7.97370588983297	150.336200592586
chr12:42719947..42719983,+	ENSG00000134283	earlyPeak	24.7562366354625	7.5793847151517	157.110160975303
chr12:45609762..45609789,+	ENSG00000177119	earlyPeak	3.82076231519252	2.00984395344111	167.018762302296
chr12:45609862..45609886,+	ENSG00000177119	earlyPeak	12.6814291202931	5.55501177200579	158.17123190172
chr12:46765090..46765108,-	ENSG00000134294	earlyPeak	8.135852063432	7.4423575592562	209.875849722674
chr12:47472578..47472594,-	ENSG00000139211	earlyPeak	2.12063153898815	4.893257174418	46.6716616534333
chr12:50677255..50677324,-	ENSG00000050405	earlyPeak	3.81321806784296	3.85517268467457	134.821874006443
chr12:51157837..51157892,+	ENSG00000123268	earlyPeak	10.8263804852888	8.35160869839197	147.954053865601
chr12:52445218..52445237,+	ENSG00000123358	earlyPeak	20.7601611139155	635.49967832518	120.469480289373
chr12:52585652..52585659,-	ENSG00000167767	earlyPeak	3.12836761711579	7.85012709404609	179.664199257679
chr12:53645870..53645897,+	ENSG00000182544	earlyPeak	10.4914946821205	10.074470917455	22.473576935868
chr12:56121032..56121059,-	ENSG00000135404	earlyPeak	10.6589262607951	5.4424024191929	121.841359255311
chr12:56320887..56320924,-	ENSG00000170473	earlyPeak	13.5196473702873	4.15666716670377	185.043351475463
chr12:56325827..56325884,+	ENSG00000065357	earlyPeak	7.13363234555407	3.45311876205433	163.922486652969
chr12:56512026..56512064,+	ENSG00000135482	earlyPeak	10.8856602661986	6.69868285326684	47.6817074411376
chr12:57081952..57081963,-	ENSG00000110958	earlyPeak	9.5084853524701	5.31127723679543	77.0166751277646
chr12:57146095..57146149,-	ENSG00000198056	earlyPeak	18.5631345006796	6.83843951181883	138.280082446128
chr12:57482882..57482907,+	ENSG00000166886	earlyPeak	24.5225217645058	50.8269264860105	118.310687399218
chr12:57482918..57482935,+	ENSG00000166886	earlyPeak	3.21636693402094	11.8329475469265	145.733056563204
chr12:57482936..57482965,+	ENSG00000166886	earlyPeak	4.5032823783214	25.920910210513	149.4480531043
chr12:64173622..64173664,+	ENSG00000118600	earlyPeak	5.35020293840152	3.87875455976585	131.523575112375
chr12:6602517..6602559,+	ENSG00000010292	earlyPeak	10.1137570903881	6.33193998463618	74.3286824475803
chr12:66524517..66524541,-	ENSG00000139233	earlyPeak	19.7379772636301	7.75604203515869	108.167069238963
chr12:6798410..6798503,-	ENSG00000126746	earlyPeak	11.9808059538748	6.46015545173401	118.040448119203
chr12:69202795..69202810,+	ENSG00000135679	earlyPeak	36.2544213211591	51.612418620398	44.868795878181
chr12:69633341..69633366,+	ENSG00000111605	earlyPeak	34.399886529436	5.86723249393916	152.937478485877
chr12:6982442..6982478,-	ENSG00000111671	earlyPeak	7.55529659216586	4.04144768950314	110.520466789092
chr12:69864149..69864222,+	ENSG00000166225	earlyPeak	22.7575624488878	9.05960074607462	171.753696659897
chr12:72057607..72057636,-	ENSG00000133858	earlyPeak	5.69163343218443	3.44928278086176	119.905868867095
chr12:75905374..75905420,-	ENSG00000111615	earlyPeak	13.6790713657202	9.97684755064701	137.360952052704
chr12:76478417..76478439,-	ENSG00000187109	earlyPeak	24.6430976376295	9.25501323755491	146.968864293565
chr12:76478450..76478471,-	ENSG00000187109	earlyPeak	111.078331171911	107.542114122639	194.112829766004
chr12:77459306..77459365,-	ENSG00000165891	earlyPeak	16.289224300178	11.7506676613943	56.4777221729159
chr12:80084303..80084332,-	ENSG00000177425	earlyPeak	9.28817282802911	4.57620262404588	172.792851340476
chr12:80328850..80328893,-	ENSG00000058272	earlyPeak	5.70416402715949	2.49865064269707	166.897242181202
chr12:90102594..90102647,-	ENSG00000070961	earlyPeak	9.16088078911849	8.41094133811872	138.168965455403
chr12:95611569..95611608,+	ENSG00000028203	earlyPeak	12.2275469804258	6.1355552309697	163.408296753469
chr12:96429349..96429381,-	ENSG00000111144	earlyPeak	30.1371929447602	12.5455776540429	158.258790583271
chr12:96794143..96794264,-	ENSG00000059758	earlyPeak	10.5496517977249	7.94009905566325	161.979433536131
chr13:111365988..111366070,+	ENSG00000153487	earlyPeak	7.52557403129257	3.93305030968222	120.646622878006
chr13:21635631..21635744,-	ENSG00000150457	earlyPeak	32.7310577327626	16.9172083953174	129.288423375443
chr13:24734844..24734873,+	ENSG00000182957	earlyPeak	10.1957795530387	7.80725872959767	176.432340642998
chr13:27745936..27745961,-	ENSG00000152484	earlyPeak	7.53051460132122	9.33337990815091	192.348735136046
chr13:27998720..27998826,+	ENSG00000122034	earlyPeak	84.4885793247469	31.0526184597315	173.849965070747
chr13:28194657..28194751,-	ENSG00000139517	earlyPeak	7.62782741225808	4.86247912709655	136.001110726246
chr13:33112899..33112948,-	ENSG00000244754	earlyPeak	15.1487139379542	9.0782600587513	122.139050188258
chr13:33160668..33160714,+	ENSG00000083642	earlyPeak	4.4990407692057	3.08231996361226	134.62695954923
chr13:34392259..34392321,+	ENSG00000133119	earlyPeak	21.7596880222202	7.48325329921502	178.87652716121
chr13:39261206..39261220,+	ENSG00000150893	earlyPeak	4.48226365489848	6.03706385713998	38.5826015691951
chr13:39611977..39612040,-	ENSG00000120685	earlyPeak	8.47428044447102	5.52053050956854	67.9940499780452
chr13:41635512..41635539,-	ENSG00000120690	earlyPeak	14.9746279295755	7.89730191672156	76.8840626156037
chr13:48669232..48669264,-	ENSG00000136146	earlyPeak	4.81852539958335	5.38505725940615	121.826143903238
chr13:52027161..52027179,-	ENSG00000102786	earlyPeak	86.6965069278188	41.8462778429836	54.2585651004731
chr13:53029568..53029650,+	ENSG00000136108	earlyPeak	12.4028398214356	11.8808440153592	113.55080986811
chr13:73356009..73356074,-	ENSG00000083520	earlyPeak	5.07740373065613	5.33366995094778	189.965808060723
chr13:77566179..77566264,+	ENSG00000102805	earlyPeak	5.21144191333236	2.30358138417927	120.329291298451
chr13:98628911..98628950,+	ENSG00000065150	earlyPeak	21.9497648764303	12.316429202733	175.562647578883
chr14:100563841..100563857,+	ENSG00000196405	earlyPeak	6.3778522402151	3.57597646312388	126.492778450916
chr14:102430930..102430969,+	ENSG00000197102	earlyPeak	4.31317224903073	3.44174091586784	109.44793215554
chr14:104028974..104029012,-	ENSG00000166170	earlyPeak	24.7458607213229	13.6157363058566	172.824568099842
chr14:104387888..104387899,-	ENSG00000156411	earlyPeak	7.79648787785831	3.57519538348147	129.282886727247
chr14:105781102..105781230,+	ENSG00000179364	earlyPeak	22.9025839246077	7.04211899655315	108.45661025937
chr14:105957563..105957663,+	ENSG00000185347	earlyPeak	20.222811068566	19.2906214081199	38.7589121239
chr14:20881587..20881666,-	ENSG00000129566	earlyPeak	11.6382861257912	11.5555207366879	157.531896847734
chr14:24911868..24911902,-	ENSG00000100445	earlyPeak	4.06503008546178	5.21459848764627	51.7002133973165
chr14:31676842..31676962,-	ENSG00000092148	earlyPeak	10.9608947173762	3.62811489297519	106.976679140478
chr14:35344520..35344552,-	ENSG00000198604	earlyPeak	8.4945209541571	6.15166196937181	109.053281419288
chr14:35344554..35344572,-	ENSG00000198604	earlyPeak	4.13398115522712	8.00808551585702	145.760645925397
chr14:38064429..38064486,-	ENSG00000129514	earlyPeak	420.926738348191	99.5615165259838	145.76762302096
chr14:38064590..38064606,-	ENSG00000129514	earlyPeak	17.6072398237687	19.4296286995556	145.533153278331
chr14:38064797..38064843,+	ENSG00000139865	earlyPeak	3.23655602646687	4.67172283450093	89.5467903621821
chr14:39644425..39644470,+	ENSG00000100941	earlyPeak	32.373114785643	15.2146266757627	126.592335898909
[truncated: 1,983 more rows]
