# Supplementary material for: Transcriptional Dynamics Reveal Critical Roles for Non-coding RNAs in the Immediate-Early Response
Source: PLoS Comput Biol. 2015 Apr 17;11(4):e1004217. doi: 10.1371/journal.pcbi.1004217 (PMC4401570; doi:10.1371/journal.pcbi.1004217)
Supplement: S1 File — (GZ) [file pcbi.1004217.s018.gz › SupplementaryFiles/README.txt]

Transcriptional dynamics implicate non-coding RNAs in the immediate early response
Corresponding Author: Stuart.Aitken@igmm.ed.ac.uk

Tab-separated files for protein-coding and ncRNA biotypes list the results for each of the four time course data sets.
Each file gives the id of the CAGE cluster (locus and strand), the Ensembl id assigned to the cluster, the kinetic signature (decay, dip, early peak, late peak or linear (lr)), and the means of the parameters of the kinetic signature. The time parameter for dip, early peak and late peak signatures is t_s, whereas for the decay model the time parameter is the half-life t_h (see methods). The linear model has no time parameter.
The results for mature miRNA in MCF7-HRG are presented similarly using mirbase ids.
See also: http://fantom.gsc.riken.jp/zenbu/
